# Supplementary material for: Genome-Wide Identification and Analysis of Glycosyltransferases in Colletotrichum graminicola
Source: Microorganisms. 2024 Dec 11;12(12):2551. doi: 10.3390/microorganisms12122551 (PMC11676771; doi:10.3390/microorganisms12122551)
Supplement: Supplementary file 1 [file microorganisms-12-02551-s001.zip]

Archive with 5 entries (5 files):
- Figures S1 and S2.pptx
- Table S1. CgGT genomic, CDS, protein and promoter sequences.xlsx
- Table S2. Cis-acting regulatory elements are present in the CgGT gene promoter regions.xlsx
- Table S3. Gene ontology enrichment analysis of CgGT genes.xlsx
- Table S4. The primers used in this study.xlsx
