# Supplementary material for: Genome-Wide Identification and Analysis of Glycosyltransferases in Colletotrichum graminicola
Source: Microorganisms. 2024 Dec 11;12(12):2551. doi: 10.3390/microorganisms12122551 (PMC11676771; doi:10.3390/microorganisms12122551)
Supplement: Supplementary file 1 [file microorganisms-12-02551-s001.zip › Table S1. CgGT genomic, CDS, protein and promoter sequences.xlsx]

## Sheet: Table S1
Table S1. CgGT genomic, CDS, protein and promoter sequences
Gene Name	Gene ID	Genomic sequence	CDS sequence	Protein sequence	Promoter sequence
CgGT1	EVM0000312	CACTTTCAGAAATGACCGCCTGCGACCAAAATGTCATAAAAATGACATAAATAAAAACGTACAAATGCTGAATGAGCATCTTGGGAGAAATCTGCTTCATTCACACCTCCTCATCTTCCAGCGTCACGAGCCCTTTGTGATACATGTCTCGTACAACTGGGTACGTAGCGCAGGCGAAATTGCTCCGTCTGTGCAGAACGTATGCTGGAGTTATTTCGGTGACCTCGGGAACCGGATTGAGGCTCCAGTCTGGAGTGAAGCTATGGATGAGGTATGACGCAGAAAAGTCTCGTGCCCACGTTGGGCGCTGGCTGTCGTCGTAAGAGGGTAAACGTTGTCCCGGTACGTGATGCTCCAAAGGGGAGGCCGTGTCGTTGTGAAGGCCAAACAACTCACGGG…	ATGAGTTTGTTTAGTGTCACCAATTGGAGTATGGGACGGCGCAGCTCAAAACTCCCGTTCATACTTATTTCCACTATACTTGCTTTGAGCGTTATTGTAGTTCTCGGGCTTCTCAAGGCTTCATCCCATCCTTACATCATTGCTGCCTCCGACAGTGTCGGAGATAGAATCAAGGGCAAAGTTGACAACATTCCGAACCAGGTTCATTACGTCTGGGCTCAAAACGACGCCAGCGGCGATCTTCTTTTCACGTTTGAACAATATCTTTCTGTATACTCTGCATGGTACTATTGGAAACCAGACACCATTTATCTTCACACGAACGCTCACGAGACCACAATTGCTCGTGCGCGACAAGGGGTCGTCAGTAAATGGGCCATGCGCATGCTGGCGATCCCC…	MSLFSVTNWSMGRRSSKLPFILISTILALSVIVVLGLLKASSHPYIIAASDSVGDRIKGKVDNIPNQVHYVWAQNDASGDLLFTFEQYLSVYSAWYYWKPDTIYLHTNAHETTIARARQGVVSKWAMRMLAIPGLKVNRVEMPTTTRHGVTFSFREHTSDFARVRAVHDYGGVYIDFDIQPLRDVAVLRRSGFNAISGRQKDNNLNSGSFMAKKGSKMITKWMDMMHEVYNGGWTTHSNDALTAVARSLVPDAGEMLIMDREAFAPMGWLFEDARELFGLHNDTASPLEHHVPGQRLPSYDDSQRPTWARDFSASYLIHSFTPDWSLNPVPEVTEITPAYVLHRRSNFACATYPVVRDMYHKGLVTLEDEEV	AGACTTCCATGGAAACGATGTTCTGGCTTTGTTGTAAACTTTGCAGGACAGAACAAGGTAGACTAACTGCTAATAGCACAGGGCTGGAAACTAACAAAAGCACAATGTGACGGCAAATCAGCATCAGCATCAGAATCAAGCCGCGAGTTTCTTAGCAGACTATCTGAACTACATCTTGCCCAACACTGAAGCGCAATGAGTGCCGGGGGGGTTAATGTGCGGAGATTGGTTGACATCGAGGAAAAGTACGACGTGCAGTCAAGAACGTGTTTGAATGCAACATGCCATCAGAACTATAGCCGTAATTAATACTTAGTATCGACTCAGGACGTAACAAGGCCTGTACTAAACTACCCATCTGTATCACAAGCTTGATGCCACATGCCATCCTAACTCGAC…
CgGT2	EVM0000372	AATCCGAAGTAGAAAAGGGACGTCTGCAACTCAGACGAATTGCCTGCACTGATTGGGTGCTCCGGTGACAAGCGTTCCTCCTTTTCACTCTCCCCCCCCCGTCACTGCGAGGATAGGCGTCAAACGTGGCAGAATCTGAGAGTCTGGGGAGTGTCAACCCCGCAAACATTGTCGTCATTCTGACTAAGTGGGCTTGGAGAAAGCTCCCAAGAGGGCCCCGCTTCTATCAAAATTGCACAAGGCCTGGCGCTCCTTGGCCACCATTCTTGAGGTGCCTGGGAAAGTATCCCTCCCCCCCGGGGCATGTACGGCAAAGGTACCTATCCACCTAGCTACCCACCTCGGTTTGCTCTCGATTTTCGATCAAGGTCGCAATTCCGATACAGGAGGCAGAAACTG…	ATGTCCGACTTCCCACAGGGCCAGCGGGACAACGCCGACCGTCCTGCCCGCGATGTGAAGAATCACTTGCTGTTCGAGATCGCAACCGAGGTTGCCCATCGAGTCGGCGGTATCTACTCAGTCCTCAAGTCCAAAGCGCCTGTGACGACGGCCGAATATGGTGACCGCTACACCCTCATCGGCCCCCTGAACCACAATTCGGCCGCAGTCGAGGTTGAGGAGTTGGAGCCCACGAACCCCGAGCTTGCTGCCACGATTCAGTCGATGAGAGACCGTGGCATTGGTATCCTCTACGGCCGATGGCTCATCGACGGTGCCCCGCGAGTCTTGCTTTTCGACACCAAGACAGCCTACCACTACATGGATGAATGGAAGGCGGATCTGTGGAACGTCGCTAGC…	MSDFPQGQRDNADRPARDVKNHLLFEIATEVAHRVGGIYSVLKSKAPVTTAEYGDRYTLIGPLNHNSAAVEVEELEPTNPELAATIQSMRDRGIGILYGRWLIDGAPRVLLFDTKTAYHYMDEWKADLWNVASIPSPPNDDETNEAVIFGYVVAWFLGEFVCHEKKRAVIAHFHEWLAGVALPLTKKRRIDVTTIFTTHATLLGRYLCAGSVDFYNNLQWFDVDAEAGKRGIYHRYCIERAAAHSCDVFTTVSHITAYESEHLLKRKPDGVLPNGLNVTKFSAMHEFQNLHQQAKEKIHDFVRGHFYGHYDFDPENTLYFFTAGRYEFRNKGVDMFIESLARLNHRLKSAGSKITVVAFVIMPAQTTSLTVEALKGQAVIKSLRDTVDVIEKGIGRRIF…	AAACTCACTGGGCGTGGTGGTACTGGCCCCAATCCGGTAAATAAATGGGTTGGAATTTCACTGACTGGTGTCCAGACAACAGGTGTCTGGAAAGGTCAGCATGCTCAGCGATGAACAGATCGTCGGCTGACGGGTGCACCCGGAAGCATTCGTAGACAACTTTTTGATGGCGAGCTTGCGAAAGCCTCGCTATGGCGGTCGCTGTCGTCGAATGCATCTGTCTCGGAGGGCAATGCATGTATGAAAGTAGAAATCCCACGGGAAAGTATGACATATTTCCAAGGCGGAGGATTGTTCACTCCAATACCTAGGTATTTGAGACATGCCAAACCAAGACGGCGTAGATTAATTTTCAAAGCCCAGGGAGCGTTATAGAAAGAACCGCCTAGAAAGCGGCGT…
CgGT3	EVM0000427	TTGATACTATTCTTGCTAAGTGGTCAGCGTGCTAGTTTCCACCATCCACACATCCATCCCTTCTGGCATACTAACAGTTCTCACCCTATAATATGTCACCCTCACTTTTTACACGTGACTGTACTCCGTCATACATCCTACAGATACGCTATTCCCCTCTCCAAGAACCCCCAAATAAGTGTTTGATCAATGCTCCATCAGGGATGCTTCCATCGTTGGTACTAGCTGAATGTAGCTGCCCCATGCCAAATCCATCGATGGGTAGAACCAAGGCGTCGCCATATAATCTTGGCGAACCCATATATGACAGGTTCCTCAGGGCTGTCAAGGTGTTATCGGTCTCTTGCAGATATTCCCAGACCGCATCTGTCCATGCTGCTGGACCTGTCGTGTTCATAA…	ATGTTAGAAAAAGTCATCTACAACAACTCGCGGAGGCGGTATCAGCCACGCTTGTGGGTGGGCATCAACCTGATCCTGCTGTTAATATTCTTGCTTTACGGCACCTCTGGCAGCATCAACCAACGTCTGTTTAACAACAAGTTTACGAGCATAAAGAGCCCTCGCCCATGGGAGCACAACTCTACGCCATCAGAGTGGATGAAGGCGCGCCCTGATCACCTCATCCCTCCCAAGATCTGGCAAATTGTTTTGCCCAAGGGGGGCAAAAATGCTCACAATGCAGTTGACTCAGACATTTTGAAAGAAACAGCAACATGGCTGGCTAAGAACCAGGATTACACATACACGCTTGTGGGTGAAAAAGGTGGTAGAGATTTTGTTTCCCGCAATTTCAACCAC…	MLEKVIYNNSRRRYQPRLWVGINLILLLIFLLYGTSGSINQRLFNNKFTSIKSPRPWEHNSTPSEWMKARPDHLIPPKIWQIVLPKGGKNAHNAVDSDILKETATWLAKNQDYTYTLVGEKGGRDFVSRNFNHTILSIYDSLPNVGMKSDLLRYLLLDIEGGVYSDTDTVALKPVDDWIPEEFRNRTRLIVGIEFDQRDGVSWADISHRVQFCQWTIAASPGHPVFQKMVARVVRSWEDMVNLHGPAWEASSFEVMNTTGPAAWTDAVWEYLQETDNTLTALRNLSYMGSPRLYGDALVLPIDGFGMGQLHSASTNDGSIPDGALIKHLFGGSWRGE	GCTCCTCTGTTGGAGCAGCAATGCCAAGATCGGTAATCAACCCGGTCCACACAGCGCCACGAGTCGCTGTTGCGTGGCAGCCGTATTCATGATCTCTGCACATGAACGAAAATGCATTGCCAGTGACACTATATGTAGTCGTCAACCCAAGTTCCGATGTATTTGCTCATCGGCGGCCTGAAATGCAGTCCAGGGCTCCTTGAACAAAAGAACAAGCGGACCGACGAACCTTGGACAGCATGTAACACTGCTGACGGGCTTTCCCGACCTATCGGGCCCGGCAGTAGCACAGGCACGGGTGTAGCCCGTGGGACAATCACCGTCGGTTCGATAGGGCACGTTGATGGTGAACGATGGGGGCATGCAATCTCCGGTGGGTGTATTGCCATCCAGTACGGG…
CgGT4	EVM0000494	CCGGAAGAAGCAAAGAAAAGTCCTGGTCTGCTCCCTGACCCAGCACCGTGAGGGTTTGACGGATGAAAAGAGGTTTCGTTTTTACTATCTCTCCAAAGATCCATAACCTCATTTTATCGTTAACCGCTAACATATCGCCCAGCTATCGCCGCCCACTTGCAAGTCGCAATTTGCTTTGCTGCAACAGCTTCGCTAGTGTTGCTCTCCAAGGACTACGCCATCCGTTCTGTCCTATCCGAGCCCGCATCGCTCTACCTGGGTCCCTGGTCGCGCATCATCGGCTTCCTTGCCAACGACTTGTAGTTTTCGCGAGGAGGTAAAGGTGCTTGCTTGCTTGACCTTGCTTAGGCTACCCGTAGCTTGCCAACGCCTTGCAGCTAGCTGTACGTCCTCCAACTT…	ATGGCGTCGCTTCGTGGAGAGGATCAAGTCTACGCAACGCTTTTGTTGAACGACACATACCTACCAGGCGCATTGGTTCTTGCTCACTCTCTCCGCGATGCCGGCACTTCCAAACAGCTGGCGGTCCTGGTCACGCTCGATACCGTTTCGGCTGAGGTCATCACTGAACTCAAGGCTGTCTACGATCATGTCATCCCCGTCCCGCGCATACGCAACGCTCGACCCGCGAACCTATACCTGATGAACCGGCCCGACTTGCATTCGGCATTCACCAAAGTTAATCTTTGGAGGCAGACTCAATTCTCCAAAATTGTCTACATTGATGCCGATGTAGTTGCCTACATAGCTCCTGATGAGCTGTTCGACATCGCCGCTCCCTTTTCCGCCGCGCCTGATATC…	MASLRGEDQVYATLLLNDTYLPGALVLAHSLRDAGTSKQLAVLVTLDTVSAEVITELKAVYDHVIPVPRIRNARPANLYLMNRPDLHSAFTKVNLWRQTQFSKIVYIDADVVAYIAPDELFDIAAPFSAAPDIGWPDLFNTGVMVLTPNMGDYYALMAMAERGISFDGADQGLLNMHFKNTYNRISFTYNVTPSAHYQYVPAYRHFQSSINMVHFIGPDKPWFQGRQASQGDSPFEDMIGRWWAVYDRHYRVAETAPAPALQQQKYQDKTSQHQQREHQIPEIVQYFTKGEFQPQPQAARAALTGEHHYGTQPPRNRGSPHYQTPPSSSAHDDYGSPHHDAHGPDSSQPHHHNEPPYRDRDQKSQPEIAYQAGQSFPPPSESFSGFAGTQAEARSEQIS…	TTCTTCTTCGACTACGACGACATCGCGTGCCGCGCACGCGGTCTTGAATCTGGCTTCATTTCAAGGATGTTTTTCTCATCTACCTAGGTAGGTACTTTAACAAGGGAGGATACGCCCCAGCTTGAACGCCATGCCTTGCTTGCACTACTACGATGCACCTATAACGCATGGTAGGCCTAATATCCGGATACGTCACAAACTGTGTTGGAGACTAGCCATTGTTCTCAATGAACCCCGAGGATTTATATGGCTCCATTGTCCATCTTCCAACCAAGACCGCGTTTTCCTTTGGCCGTGATAAGCCAGAAAGAGGTATTACGAAGTCAAGATTGTGTGCCTTACATCACTGAGATAGAGGGCTCGAGGCACGGAGACAGTCAAAGGTGGCATATTGTGGGA…
CgGT5	EVM0000520	CAGTCTAGGTTGTCAGCTCGTCGCCTCAAACCAACCCCGAACCGCGGTATAAATGACGACGCGCTTTACTCCCCCATATGCGTTTATGGTACAATCGCTATTAAAACAAGCGCACTCTCTCCGAGTTGCTCGTCGCCGATGCGGAGGCGCTCCCAGTCATCGTAAGATAGGCTCCAGAGTAGTCTGGTCTTCCGGTACCCGTTGCCGATGATTCATGCGTGTTGTCGTTGTTGTAAATAGTGGGTTGAATGAGAGCCAGATCCGCCGTGTTCAACATCTTGAAAGTGTCCATAGGAATCATGCCACCGACAACAGCGGGCCCAATCATGAGGGCCATGAAGAGGATGAACATGAGGAAGTAGAGGATGGCGTAACGGAATACGCGCTTGCGCCTCAGCT…	ATGTCGGGATACCCAGCCGGTGGTGCCGGTGCCGGTGGCCACCAGGATTACGACGATGGTTACGGCCAGCACGGCCGCGGCCAGGGAAACGGTACCCAACAGACCGATTCCTACTACCAGGATGATCAGCAGTATTACGATCAAAACGGTTACGACACCCACGGCCAACCTCCCCAGGGCGGCGATGGCTACTATGACGAATCTGGCTATTACAATGCCGACCCAAACAGTGCCTATCACCAGGACGGCGGCTACTACGACAACAATGAGCAGTATCAGGATGAGTACTACAACAACGGCAACAATGGCAATGGGTATTATGACCAAGACTACAATCAGGGCTATGCTGGTGCACCTCGCCGACAAGGTTCCGAGGAGGATTCCGAGACTTTCAGCGAT…	MSGYPAGGAGAGGHQDYDDGYGQHGRGQGNGTQQTDSYYQDDQQYYDQNGYDTHGQPPQGGDGYYDESGYYNADPNSAYHQDGGYYDNNEQYQDEYYNNGNNGNGYYDQDYNQGYAGAPRRQGSEEDSETFSDFTMRSDMARATDMDYYGRGDERYNSYDQGGARGFRPPSSQISYGGNRSSGASTPNYGMDYANMMSAASREPYPAWTSDAQIPLSKEEIEDIFLDLCAKFGFQRDSMRNMYDHFMILLDSRASRMTPNQALLSLHADYIGGDNANYRKWYFAAHLDLDDAVGFANMKGKGLRRKAKNKKKSKGEADNEADALEDLEGDNSLEAAEYRWKTRMNRMSQHDRVRQLALYLLCWGEANQVRFMPECLCFIFKCADDYLNSPACQNMVEPV…	AAAGTACAAATACCAGAAGCCAATTGAGCCAAAGGTCAAGACCGCATAAGTTGGAGGGCTGGCACGTTGGTCAGGTCGGACGCACTCAGAGACAGAGCCAAGAATGGATGTCAATAATTTTGTGAGCAAGTTTGGCTGCGACGAACCATCTCTTCCAAGGCCTAGGTTGACGTGCCGTTGGGCGACCAGAAGGGGCCTGCCAACCGTCACCAACCCCCCTGTCGAGTGTCTGGGAATGCCCCCACCTTTCCAAGGAGGTTACCTACACACCGGCGATGAGAGACCAAATATAGGTACGTACACAGTGTCTGAGTGTTCAGCCATCCATCCCACTCGTTCCGCCCACAGACACGACGTCGGCTCCTTGCCCAAAGGAGCCTGTCTGTTCTTCGTCTGACC…
CgGT6	EVM0000577	CATCGATTCTGAATTCTTCTTTCCTGATCTAAGATACTATAAGACTACGCAAGAAGCCAGACCGACTAGCTACCCGCCGCCGTCTCTAGACGTCTATAGCTCATCTCTTGGTGTTCTTGTCCTCCTCGGCGATGACGGGCTTCTGCTGCTCGCCCTCACCCCCGCCGCCGGCCTTAGTCTCCTCCTTCTTGGGTGCTTCAACGAGCAGGCCCTTGCGCTTGCGGTCGAGAGCGGCGATCTCGTTGTCGTAGACGCTCCACTCGGGCACCTGGCGACGCGCGCGGTCGAGCTTGGGCTCCTTGGTCTGCGGGTTGTTGCAGAGATCGATCGTCTTTGCGTCCTTTTGGCTCTCGTCGGAGCACCACGTCTCGCACCACAGCCACTCCTGCGGCAGACTGT…	ATGTTGCGCCTCTCCCGACTGCCAATGGGCCTTGCCCTGACGCTGTCGGCGGCCGTCAATGTCCTCGCCGTTCCCTCCGTTACCGTGGACATGAAGGCCGCCTTCCCGTCTGGCCCCTATCTTCTCGAGCTGCTTGAGACTGCTGCGGGCGAAAACGCGACAGCCTATTTCCCCCTGCTCGACCGCATCGCCAACGGGTACTTTAGCGAAGCCAAGACAGACAAAGATGTCTACGACAAGTTCCTTCATGTCCTCAACGAGGATGGTCACGTCAACACTCCCGATGCTCTCTCTACTTTCAAGCTGGCTCTTTCCCTCAGGACCGCCGCGCCTCGGATCGAGGCTCACTACCAGTACTACCGAACCGCTGTTGAGCCCAAGCTCGGATCCGACGCCCAG…	MLRLSRLPMGLALTLSAAVNVLAVPSVTVDMKAAFPSGPYLLELLETAAGENATAYFPLLDRIANGYFSEAKTDKDVYDKFLHVLNEDGHVNTPDALSTFKLALSLRTAAPRIEAHYQYYRTAVEPKLGSDAQDGCEAWVELGGKQYCAPTLDTPKEPGSALDGSKVLPFDRVLGSGGEAILYADPASSAFGPFHSTLAEKARKGEIEYRLRYTKPAGIYEEPLPVSGYGVELALKRTDYIVIDDREAQSDDSQKIANAGEVLDAAEDVADLNPLAKSELQELGLKAASFIMQSQDPFETLLRLTQDFPKFSTSIAAHNVSTNFLAEHQLNRQQLVPSGMNVLWMNGVQLIERQIEAFTIIDLLRRERKLIDGVRDLGFTGGQAVSLLGHPKVAESKAD…	AAGTCCTGGTGGGGGTGGAACAAGCAGCCAGATGAGTTCTGGAAGTGTCCTCTGCAAGTGTCAACCTCCCAGGCCTTCGTTTCGCTCATGCGCCAGAGCTTGACGAGTCTGTCATCGCCAGCAGAAACGATAAGAGGCATGGTAGGATGAAACGCTACCCAGTTCACACCACGGTCATGGCCTTCCAAAACAAACTTGACAACGGCGTCGGTGTTGCCAAACATATCAGCCTGGTTTTGGTTCGAACGCGCAACCTGATCTTCGAAGGTCATCGATGTCGGGGCCGAGTGCTTCTTGCGCAAGCCGGAAATATCCCAGACACGGACAGACTGGTCGAGGGAGGCGGAGACGACGAGGTCATCCTTGGGGTGGAACTGAGCGCACATGGCGTAGTGGTTG…
CgGT7	EVM0000595	CCCAAGTTCGACCTTGAGGCCTACTTCAACAACCTGGTGAAGCAGAACCCGTAAGATGGATGATCGCTTGGTATGGGGGACGACTTGCACAACGGATAGACAGGGTCAGCATCGGGAATACGCCTGCACAAAGAGACCACGAAGGGTCCTTGCAAGGGACTAATAATCCGGTCTTTCGGCAGCAGTAGGTGCATGGAAGGCGCTACGCCTGATGTCACTGCATAGACATTTCCTTACGTCTGTTTACCGGTGTACATGTGTACAATACGCTCAACTAGATGACAATTCCAAGGGACGAGCCATTGGATGATATTCATCACTTTTCTCTTGTATAGGGGTTGAGTCCTTGGCAATCGCCGGTAGACTGCAAGGAGGCAGAGACAGGTCGGCAAGTGTTCG…	ATGACGGCCAAACCTCTGGGTCCCCTCTCCGGAGGCAGCAACGAGAATACTAGAACTGTTTTAAGAGTTACCATCTTGTCTCTGATCGCTGCTGCTGCTGTTGCCAGTCGTCTTTTCTCCGTCATTCGCTTCGAGAGTATCATTCACGAATTCGACCCCTGGTTCAACTTCAGAGCTACAAAATATCTTGTCGCCAATGGATTCTACAAGTTTTGGGATTGGTTCGATGATCGCACCTGGCATCCTCTCGGTCGGGTTACTGGAGGAACCCTCTACCCTGGTTTGATGGTAACCAGCGGCGCCATTTACCACGCGCTCCGCGCTCTTACCATCCCCGTTGATATCCGCAACATCTGCGTCCTTCTCGCGCCCGCCTTCTCCGGCTTGACCGCCTACGCC…	MTAKPLGPLSGGSNENTRTVLRVTILSLIAAAAVASRLFSVIRFESIIHEFDPWFNFRATKYLVANGFYKFWDWFDDRTWHPLGRVTGGTLYPGLMVTSGAIYHALRALTIPVDIRNICVLLAPAFSGLTAYAAYLLTNEMTTSPSAGLLAAIFMGIAPGYISRSVAGSYDNEAIAIFLLVFTFFLWIKALKLGSMLWGALCALFYGYMVASWGGYAFITNMLPLHALTLILMGRYSARLYVSYTTWYALGTLASMQIPFVGFLPVKTSEHMPALGVFGFLQLVAFIDYVRGAIPSRQFQTFVYTFLAATFGIALAGLVALTSFGYIAPWGGRFYSLWDTGYAKIHIPIIASVSEHQPTAWPAFFFDLNMLVWLFPAGVYLCFQNLRDEHVFIVVYALF…	GGAATGTGCACTGGGCAAGCGTGAGTTGTGTGGCAAGGTAGCCGCTGTAAGCTCTCACAGTCAGCATGTCGCGGTACGTCTGGTGCAGGCATTAGGCGACCGCGGCGCGCCATTGGCATTAGTGCTGGGCTGGTGTTCCCCGTCCGAGCTCCAGACGCCCGGGAGTGACCAGAAGGCCAACCGGTGGAAAATCTGCGAGTTTTCCCGAGCCAGCTCGCATATTTTCAAAACTTCACACCTTGCGTCCCCTAACGTAATTCCCTCGACAGAGCTCCGAAAGGGTCAATTGGCAGCCATTGTCAACCCGCGCACTGTCCTTCCCATCGCTCCTTCCCTCCCGAAAGCGGTCGCGCAATCTAGGCAATTGCCCCAAATGTCTTCCTCCTCAGGAGTTAACGT…
CgGT8	EVM0000840	GAAGAGGTTAGAAGGACCAAACGGGTGTGACAGGCTGAATGATATCATCTTGGTATACCCTAACGCCCGTGAACCGAACTTGAAACACGCCGCCGCGCACTCATACCACAACTCGTTTGCTCCAGAGTCGTGATAGCTTCTCCTTGAACCAGAGTGCTGCCTCGGTAAACGCCAGGTATAGCCCGGTGAAGAACCAGAAGGTCATGACGACCCCGAACCCGCCAACCAGCTTGGCTTCCACGATCCTGCCCACGACGACGTCACGTATGGCGTTGCTCATGAGCAACCAGTTGTATACAGGGACTAGTTGGCTGGCCGGCATCGCGATGAACGACCTCTGGTGAACAATCTGCGCCTTCTCCCGTTCCCTCTCCTCGATGGTATCGGCCATCCTCCACG…	ATGGACCAGCCTCTATTGCCCAAGAGCTACGGCACCTTGCCACGGTATCCGACTCATGATAATGCCATCTTCCCTCCTTCTCTGCGCGGAAAACGCATCCTCCTTTGCACAGAGTCCTTCGGGCCCGTCAACGGCGTCAGCCGGACGACCCTGATGCTTGTTGAGCACCTCCGCTCCCACGGCGCGCTCGTCGCCGTCGTTGCCCCTCACAATCATACCCAGCACAATACCTTCGCCCCCTCCGCAGCCGACGATAGCCAAGTCGAGGTACGCCTGCAGGGCTACCCTCTGCCCTTCAACCCCGAGCTCTCAGTCGTCTACCCTGTGCGCGTATCGGCCCTCTTCGCGCGGACGTTTGGCTGCGACACCCCGCCCGACCTCATCTACCTCGCCTCGCCG…	MDQPLLPKSYGTLPRYPTHDNAIFPPSLRGKRILLCTESFGPVNGVSRTTLMLVEHLRSHGALVAVVAPHNHTQHNTFAPSAADDSQVEVRLQGYPLPFNPELSVVYPVRVSALFARTFGCDTPPDLIYLASPASLGFQVMLQLQQQPRQKRVPVICNFQTDLAGYCAILFPHPFSTMAVFAFAMVQSFLFRHSSVKTVFYPSRFVRKYLEAQSVQSSKLEVLRRGVETDMFRPDMRSDALRKEIAPDGDIILVCVSRIAGEKGFDFLAKAAKELDARGLRFKIYVVGGNRNADVEREVHEMFDPLREQGKVIFAGFKTGEDLATAYASGDIFLHCSVTETFGLVVLESMASGVPVVARDEGGPSDIIDDGRCGYLIPPDDLDGFVEKVMYLSKDRDCR…	AAGCTGGCCTCCTCGGCGTCGTCGGTCGAGGCCGGCGGAGCGGTCCCGCCCAAGTTGTACATGGTCGGCTTTTTGTCGATGCAAAGAGCTTCTTGATTATTCACGTGTCGCGCGGCCGAGTCAGAACCAGGGCTTCGGGAGCTGTATAAAGCAGAGGCGGGCAGCTGTTTCTTTGCGATAGGACCCTGGCTCACCGTGGGAGGCTTCGTCCGATGAGGGACGCGTTCGTTTCACTATCTTGGATTGGGTATGGTTGAGCTGGTGGCGGCCGTGCGGAACGGACGGCTTGATGAGACCTAACGCGGCTCTTGTGGCTCACGAACGCTTGAACTCACTAGCGTCGTCTGATGACGGTAATCTCTGCGGGAACACGAGAGGATCTTGAATAGCTTCGAGGGC…
CgGT9	EVM0000878	TATTGATGTTGAAGTGTTCACTATAGTATACCCTAGTAGTATTAGAGATAGACTGAGCGGGCGCCCTGTGCCACCTAGATGGACTTGTCGGGCGTTGAATATCATCATCATCATCATCATCATCATCATCATCATCATCATCATCATCATCATCATGTAGAGGGCTGGTTCCTGGCGTAATACAAAGAAACATCCAGAGTGAGAACACACTGGAATGGCCTATCATCACTGAACAGAATGTAGAATTTTATGTGACTTATCAATAATTAGGTATCGGTACTTGATTCCCGTGCCATCCCCAACGCCCATTTCATGCCAATTGTTTCCTGGAACAACAAAGAATAAATATCCCTCGGTATCGTATCACCCCTTTCCGTCTCCGCTTATTGTCTTTTTTCC…	ATGGCGCCTCACAAGTACTCGGTCATCCTGCCGACCTACAATGAGCGCCGCAACCTCCCTATCGTCACCTGGCTGCTGAACCGCACCTTCACCGAGAACAAGCTCGACTGGGAACTCATCATCGTCGACGACGGCTCCCCCGACGGCACCCAGGAGGTTGCCAACCAGCTCGTCAAGGCCTACGCCCCGCACGTCATCCTCAAGGCCCGCACCGGCAAGCTGGGCCTCGGCACCGCCTACGTCCACGGCCTGCAGTTCGTCACGGGCGACTTCGTCATCATCATGGACGCCGACTTCTCACACCACCCCAAGTTCATCCCCCAGATGGTCGCCCGCCAGAAGGAGGCCGACTACGACATCGTCACGGGCACCCGCTACGCCGGCAACGGCGGCGTCTAC…	MAPHKYSVILPTYNERRNLPIVTWLLNRTFTENKLDWELIIVDDGSPDGTQEVANQLVKAYAPHVILKARTGKLGLGTAYVHGLQFVTGDFVIIMDADFSHHPKFIPQMVARQKEADYDIVTGTRYAGNGGVYGWDLKRKFVSRGANLFADTVLRPGVSDLTGSFRLYKKSILDKVISSTESKGYTFQMEMMVRAKAMGCSVAEVPISFVDRVYGDSKLGGDEIVEYAKGVLSLWMKV	AGAGCTCTTACTCCTCTTGACCTGCTGGGCTTGCTGCAACCACACGGCAGGTCATCGCACAGAAACATGGGGTTAGATGGGTAGGGGGCGGGTTCCACGGAACGAATCAGCAGCGGCAAGGGTAAGGGCGGCGGCCATCGACTCGGTGAGTGTGTGCGCGCACGCACATAACGTGTCTGCGCGGGCCATCGGGGGAGGGAGCTGTTACTGCTACTGCATAGCTAACAGAACAGGGAGCGGACCTCGAGCGACAAACATAAGAGATGCTATGAGGTTTGCAAGCGACTGCCGGCGAGAGCAAGGTTCCCCCTCGCAGCAAAATCAAGTGGAGAGGAACCTTGGTCCGCCGTCATGTCAACCTGACCTGACGTGACGAAGCAGCTCCACGACCGCCGGTGC…
CgGT10	EVM0001034	CCCCATGTTTATTTGAGGTTATCTGAAGGGAAAAGGGTATCCTCGAGTCTATCAAGTACATATATATAGAAACACAAGCAAGAGCAGCTAGCAATCGAACCTAGGCCGTCAGCGCCACCAGCTTCTCCATCTGGGCGATCCACTTCTGATCGAACTCGCTCTCAGTGAACCTCTTGGCTGACTGGCGTGCCCGCAGACGGATGGGGAGCGCGTTCTTGATGGAAAGGGCCTTCTCGTAGCCTTCGGCAAACTCCTCGACATTCGTGGCGTGGAAACCTGCGCTCATGTTATTACACGACCATAAGAATGGTTTCATTGCTTACTTACCCGTCGGCTCGCCGTCGACCTTGATGACGATATCCAGCTTTGGGCCACCACTGTCGTGAACCACCGAGATCA…	ATGCCCGAGACCTGCTCAGCGCCGTCTGGGCAAAAGCCCTTTTCCTTCGGCCTCGACCCCTGGACTCTCGTCTACGTTGTCGTACCGATCATTGCCATATCCCCAATAGCCATCTTTATCATGTTCCCCTACATTATGAGAGGCCTTGGGTCTCTGCTGGGACTGTACCTGCGGAAGAAGACAGAGGGAAGGAAGGCGCAGCTCTTGGAGCTCATGAACGCAGAGCAGCAGTCCTTCACACAGACATCTAGGAAGGGTGCAAGCAGTACCAAAGACAATGTGCAGGTACAAGCTTCCGGAAGCTCTGAGAAGAAAGATGCAGACTGGACCGGAGTCGTCGGCTTCTTCCACCCCTTCTGCAATGCCGGCGGAGGCGGCGAGCGAGTCCTTTGGGCTGCC…	MPETCSAPSGQKPFSFGLDPWTLVYVVVPIIAISPIAIFIMFPYIMRGLGSLLGLYLRKKTEGRKAQLLELMNAEQQSFTQTSRKGASSTKDNVQVQASGSSEKKDADWTGVVGFFHPFCNAGGGGERVLWAAIKTTQERYPKALCVVYTGDHEVNKQAMLARIKTRFNINLHPPSVNFLYLSTRHLVLPSTWPHFTLLGQSLGSVVLAWDAFQLLVPDIFIDTMGYAFSLGLSKLLFRRVPTCAYVHYPTISTDMLQSLDPESTTGTQGVNAGKGVGFRGKVKKFYWRLFAALYSRMGSTVDVVMTNSTWTQGHVQKLWGPYRQGKARNYPIAVNYPPCAVEELEEAVEVSEASEKKREKALVYIAQFRPEKNHSLIIQSFAEFLKTKSEAAKDAKLV…	TGATCCTCGCAGTCATCCTCACCATTGTCATCCTTGCGATTGTCTTGGACTAGTATGGCACTGGGTTTCTGTCTTTGTTTGTTTGCTATTGCTACAGTGGCGTTTCGGTGGCGTGTTGCTTTTATTGTACATCAGGGCTTCTCTGGAGCCGAGGACATAATTCCGAAATAAGTTTTCTTCTCTGTCGTGCATCGTCATCACTCATCTATGATACCGGTAAGATCATGGGCTCCTTGCGCCGGCAAGGTTGAACGGCGCGAGGCTTCGGAAATACGACGTCTACCACCTTGCCAGAGACCTGGCTGAAGGCCATGGACGCGATCCAGTAAAGAAACAGGCCGGCTGGGAGGTTGCTGCAGAGCGCGGGCACGAGGATTGCCGAGACAAGCAGTCCCCTCT…
CgGT11	EVM0001072	GAGGTGTTGCATGGTGGTTCCCAGATAGAACAAAGTCTAATTGCAAGATTGAGAGGTTGGCTGCGGGCGTGTATCCCCGACTCTCCCGGCCTCCTGTTGCCCAACGCCCGCACACTCTGCACGCTTCACTGCACAGAAGAAGCTTATTTACTCAGGTGTGGTGAGTGGGGGAAGGAAGGGTGATGCAAGCTTCCCGGATTCGACGACAGAAAGCTCGCTGAGGTTCATGACAAGGCCAATATCCGAACAATATCCGAGTACTGACATTGATCAGCACTTGGATGGAGAGCCGGGCTGTTATTTCGTGGCCGGAAGAGGGATTTACATAGTAGGTTCAGATTCTAACAGCCGTAAGTTGTCCGGAAGGATTGGTGTCGTTGAAACAGACGGAAACATAAT…	ATGACTGACAATCCAAAAGGAAAAGAAAAACTGCATATTCTCTATGCCGTGCCCCCACGAGAGGGGCATATGCGGCCTGCGCTCCAGATATGTAAGCACCTGATCGACAACGCAGCTGGTGCCTATTTCAGCCCTATTATTGGGCTTTGGGGAACGCTTGACGACGCAACTCGCTGGCCAAAAATCGCGCATGCTCCAAGCTCTGCAGGACGCCTTGCTGCATCCCTCGATTGTGGATTTGTTTCACTTTTGCCAAGCGGTCTGGAGTCGATAAGGTTCGCTCTTGCCGCCATTCGCAGGCGGCAACCTGGATGTCACATCGTTGTTCTTTCGGATACATGCTTCTCCGGAACGTTGGCTCTGCGATTACAAACCGACCTGCCAGAAGGATTTAAGGAG…	MTDNPKGKEKLHILYAVPPREGHMRPALQICKHLIDNAAGAYFSPIIGLWGTLDDATRWPKIAHAPSSAGRLAASLDCGFVSLLPSGLESIRFALAAIRRRQPGCHIVVLSDTCFSGTLALRLQTDLPEGFKEGEEVRAIGIGVVPTFWASPERPPWGSGLPFDDSERGIKRNMQTIQETWNAAAEERGRWVLAMMGCARDVESLYDDLSPTIPHPFWDASTICHDTTLQMCIPSLEFSSSDWPEKIKFAGTLPIKPLPPNLIYPSWFSEILSNSASLHPPNLDRKKIVFVAQGTEVLDHRELIVPTMKALACQDDVLVVACLYVAGATLETDSFDNGKMPSNARVIDYFPYDTILAHADLFVSNSGYRGFQHAVANGVLIVQACNVFDKPDIGRRVEW…	CCCTCTGATGGGTCGGCAAATAAATGTTTTCAGAAAGAAGACGGGGACGTAATATCCGGCCATAAAAGCGATCGTTAAGTATATCCCGATTTTCGTCTTCTGGTGAAATCTAAAGACTCTAATCACAATCATAAGAAGTGCGAGCTTCGTGAAGAATGAGTTTGGGCCGTATACAAGGGTGTCGGCATATAACCCCAGAGAGGATGTTAACGTGGGCTTCCACCACGTCTGGGAAAAGTCATCTTACCTTCATAAAACCTTCCAGATTTTCCTTCGACAGTTCGTAGATGTGATATCCACCGCCGTAGTGACTCACTTGCGCCATAAGACTCAGCTCAAAGAAAAACAAAAAACGACCGACTGGTTGTGTGGAACTACTCACTCACGAACGCCGTGGAG…
CgGT12	EVM0001510	GCGTTGATGAAGCCGGTGGTATTGCCCACAGGATCGACGAACTGTAAACAAGAAATAAAGAAAAAGAAGGCAAGGTCCTGCAATGCGGGCAGAATAAAAAAAAAAAGGAACAAGTTGCAGACACCGTCGGGAACTAAAAAATTGCGTGGGCACGAGATGGTTGGAAACTCGCCAAGTTCGAGAATCTCCAAGCAGGGGTCGATGGAATATGTGTGTGTGTGTCTGTAAGTTGAGGACAGGTTGGCACTAAAAAAGCGTCAAGTACCACCCGCAGCTACAGCTCCTCTGCTTTGGGGCCGCTGGCCGCCCTTTCTGGAAGTTGGCTACGGCGTTGGCTTCCGAGAGCGGATCGGGGCAGTTGGAAGGAAACGGTATATCAAAAAGGAACTATACAACCAG…	ATGGCCGAATCGTATCCGACCCTCACCCAGTGTGCGCTTGTCGCCGGCGCACTCAAAGTCCTCCTCTTCCCGGCCTACAAATCCACCGACTTCGAAGTCCACCGGAACTGGCTCGCCATTACCAACAGCCTCCCCGTGTCCGACTGGTACTACGAGAAGACGTCGGAATGGACCCTCGACTACCCCCCCTTTTTCGCCTACTTCGAATGGGTTATGTCCCAGGTCGCGAGGCTTGTCGACCCGGCCATGGTCAAGGTCTACAACCTCGAATACGATAGCTGGCAGACGGTCTATTTCCAGCGGTGGACCGTCATCGTATCCGAGCTGGTCCTCGTCTACGCGCTTCAGAGGTTCATCGACTCTGCCACGGGCGCTACGAGACGAGCTGCCCAAGCTGCC…	MAESYPTLTQCALVAGALKVLLFPAYKSTDFEVHRNWLAITNSLPVSDWYYEKTSEWTLDYPPFFAYFEWVMSQVARLVDPAMVKVYNLEYDSWQTVYFQRWTVIVSELVLVYALQRFIDSATGATRRAAQAAAISILLSPGLLIIDHIHFQYNGAMYGILILSLVLARTKSGLLGSGLLFAGLLCMKHIYLYLAPAYFIFLLRAYCLSPKSIFRIQFLNCVKLGAGIAAIFGAAFGPFVAMGQIPQMVSRLFPFSRGLCHAYWAPNIWALYSFADRLLIYVAPRFNLPVKAEAINSVTRGLVGDTAFAVLPEISPRTCFALTLFFQALPLVKLFFQAPPTWDAFIGAVTLCGYASFLFGWHVHEKAILLVIIPFSLIALKDRRHLSAFRPLAVAGHVS…	GCAAACTGCGCTCGCGACGACGTGATGGAGTCGGCGCTGGCGTCGGGGAGTTCCTCGAGGTCAACCGGGTCAGGGTTGCCACTGCGCGGGTTCTTGCTGCTCGGCTCGCCCTGGTTGGCCTTTTGCTCGTGTGCCTGCTGCTGGCCGTTGTCGCTAGAGTGCAGGTTATCGGACATGACAACCATCTTGAAGATCTCGAACGAGTCGGGGTTGTCAGCGCTCGCGGCGGTGATACCAAAGGTGTAGCCGGGAGGAATCTTGACCTTGTCGGTCTCGAAGCACAGGCGGCCGTCGATCTCGACCTTGAAGACGCGGTCGGTCTGGCGCAGCTTGATCTGGCTGGGGCGGCCGAGGTTGCGGTAGTGGTATTGGCAGTGGCCGAAGGCGAGGGCGCTGATG…
CgGT13	EVM0001638	AGAAGACTGTCTGTAGAGAAACCGGTCGACCCTTCAACGTTGTTTGTTCGAGAACGAAACTTGGTTGGGCACACGGTAAATACACACTTACACTTGCCTAGCTGTTAATTGTGCCTGCTATTTCAACTCTGCTAACCACTACCTAGTAATGCTTCCGCACCCGCAATCAAATCTCGTTATGTCCAACCGCCAACTCCTTGCTTGGGAGGCTGCCTGAATGGCACTCATGGCTCTCCACACTTTATGGTATAAAGTCCGATCGATAGATTACTCTCTAGACGTAGAGGGCAATACATTCGACCAGTTTCACGATAAAAAACAATAAAAGTAAAAAATAAAAAGCAAGATGCACCTAAACCAGTCATGGATAGTCGGTGAACCCGGCCGAGGGTCCATCCC…	ATGGTTTTGCAGTGGCACGTGGGGTCGCCGGTCCTGCTGAAAGCTGTGCTGGCCATAGGCGTATGCTTGATTATCTACATTAGCCAACACCCCGCCCTCGACAGGTTCGAACATCGGATCTCGGTGCTTGATCTCTCCCTGAAGCTTCCCAAGGGTGGGCTGAACTTTAGCAACAAGAGCGATCACCATGGCTTCTACTCCTCCGAGGCCGCCAGCCAGTTCTGCAAGCACCATGGATACCCCGTCTTCACGCCCCAGACGGAGTCCGGCCAGCGGAAAGTCTACGATCTCTTCATGGTGAACACGGAGCTTGACTGGATGGAAATCCGTCTCAACGTCACATACAACTACGTCGATTACTTCGTTATTGTCGAGTCTCCCAAGACTTTCACTGGGAAG…	MVLQWHVGSPVLLKAVLAIGVCLIIYISQHPALDRFEHRISVLDLSLKLPKGGLNFSNKSDHHGFYSSEAASQFCKHHGYPVFTPQTESGQRKVYDLFMVNTELDWMEIRLNVTYNYVDYFVIVESPKTFTGKPKPLTIKENWERFKPYHDKLIYHELEFPSTFNPRRSWDYEDLQRNAMYSQVFPKLVGRQAPAYGDVIIVADVDEIARPETLLVLRTCRFPRRLTLRSRFYYYSFQFLHTGPEWEHPQATFYQGSRTLLPANLRMGDGGFKPLYELEKADLGNACWHCSSCFATVDEFLTKMASFSHEWMNGERFRDRDRIAEAIRSGKDLWGRDVDQFVRLENNTDMPSILLEQPQRFGYMVNRDGPSAGFTDYP	CAGCTCAACTGTGCACGGGCCCCTATCGGTTATCGTGCACGGTACTCTCGGGTTGTCAGGGGGGGGCATTATCAGCTTGTCTGATGGCTTGTTTGAGATTGGGATTGGCCATCGCGTTGGGGTTGGTTGCGGGGTTTTGGAGAAGTGGAGAACTTCTTTTTCTTTAAGGTGAATGTTCAAGTGGTCTCGAGCATTGTGAGCCAAAGTCCCAACGGATGACAGAGAGGTAGCTGTAGCTACTACCCGAACCTAGGTGTACAGACTTACAAAAGCCGAGCCGACTCGAACAGACAGATGAAGATCGATAGCGTTTCAGAGAGGTGCTCGAGTCACGGATCGCCTAATTGCTAAGGACGTGTCGGATTTGGCCCCTGAAGAGCCAGCTTGGCGCAGCTTGAA…
CgGT14	EVM0001682	AGTGTTTGTTCATCCAATCGCCAAACCCAGCAGATCGTCCCAACGCTTGCCCAACCTTACCGCTTGTCAACGCAATGCATCTCTCAACATGGGACGGATCAGCCGCGATTACAGCAGACCGCAAACATCTGAAATTTCTCCTCCACTGCTTCTCCGCGACGGGTCATGTTTTGCCTATGCAAGCAGTGGCTAGAGAACTGGTCGAGCGTGGGCACGAAGTCGTTTGGACGACCATAGCACCTCAGGAAGCCCGAGTTGTCGCTTCCGGCGCGAAGTTCTTCCCTGCGGAGGAGGTGATCAAAGTCGATGCCAACATGGACGGCGCGGACCCAAAAGACATGGCCGAGACAGCTGAAATCATGTTTGGCGGCCGGGTCACGGCCCAAGTTGCTGACATCC…	ATGCATCTCTCAACATGGGACGGATCAGCCGCGATTACAGCAGACCGCAAACATCTGAAATTTCTCCTCCACTGCTTCTCCGCGACGGGTCATGTTTTGCCTATGCAAGCAGTGGCTAGAGAACTGGTCGAGCGTGGGCACGAAGTCGTTTGGACGACCATAGCACCTCAGGAAGCCCGAGTTGTCGCTTCCGGCGCGAAGTTCTTCCCTGCGGAGGAGGTGATCAAAGTCGATGCCAACATGGACGGCGCGGACCCAAAAGACATGGCCGAGACAGCTGAAATCATGTTTGGCGGCCGGGTCACGGCCCAAGTTGCTGACATCCGGCGTGTGCTCAAAGTATTCAAACCCGACTTCGTCCTCAACGATGCGCTGCCCCAGGGTGTTGCTGCACTTTTC…	MHLSTWDGSAAITADRKHLKFLLHCFSATGHVLPMQAVARELVERGHEVVWTTIAPQEARVVASGAKFFPAEEVIKVDANMDGADPKDMAETAEIMFGGRVTAQVADIRRVLKVFKPDFVLNDALPQGVAALFELDEIPHYATLGVVPLYLPDIGPEPIEHAAQSPLGLLLSQPQLSLPTINSERQKLGLPALKVTDAFSYSPFLHIQASCPSLEFQEGPEPVLPQAQYVGPLVTRVAGANLGVPTWWDDVVNATSVIGITQGTFAMNPTSLIIPAIQALQGDKRHLLVVPSKLADEIREKISVEDNVRIAEWVPYDMLLPRCRLLVTNGGYGSVTQALSHGVPLVCAGTSEDKKDTAARVTWVGAGIDLKTDTPSVNQVRDAVHRVLEENTFAKNAAK…	CCATGGCGTTTATGCGCGGGTAGGGTTCGTCGGGCACATCTAGCTTCAAGAACGTGCAGATTTCCTCCCAGCCAAAGCCTTTTTCCAGGTTCAGGACCAACAGGCGTTCAGGAGGAACAAGCGTCTTGACATTCTCCATGCTGGTTTCCACAAATCAGTTCCCTGGTCAATTCGATACAATCTCGACGGGACTTGAAGAACGTGAGGTACTTACTACTGAACGTAGCTCTTTGCTAGTGCATCCTTGAAGCCAGGTTCACTCGGCTCCAGTCCATCAGACCATCTGTGAGTCATGGCTCTGAAAAGCGCCGTGAGTTCCCAGATGAAACTGTCAAAGTACCTTGCGACCGACAAAGGCGGTTTTGCAAGCTTTGTGTGGTAAGCACCGAGGGATCCAGC…
CgGT15	EVM0001689	GTCAAGGTTCCCCGTCCCCACTTTGTCATCGTCAAACGTCTGACATACTTATAAGCTCTCTAATTAATCAGGTAGCAAGAACGCTGTGGACCACGGGCACATGTACATCTTCTGCGGAGCTGTAGCACCACCGAAGTTCCTCGCTGTTTGCCAATCCGAGGAAAGGGGGGGCAAACGACACCAGTTCTTTTCCGCCATCGTTCCTCGTCTTTTGACTTTGTTCTCCATCCTGGAGGAAAGGTGGGGGGTGATCACGGCCACCGCCATGCCTCACGGGTAAATGTCCCCGTTCAGTCGCACCCGTCACTCTGAAACGAGCTTCACCCCTCGACCAGCTCCTCCGAACGGAACTGATTGTACACTGCCTCCCCCACCCCCTGTCATGTATACTGCCTCGGT…	ATGGCACGCGATGCGCATGTACATATGACGGCGCTTTGTGCTGTCGGTTCTTTTCTATGGATTTCGTCCAATGTTGAGCGCCATTCTCTGATTGTATACCCCCGCCTGTCTTCTGTCTTGATCCTCCTGATATCGGGGGGTCTGACATGGCTTGCAAGCTGCCTCGCGGCGTGGCTACCTGGATCTGACGGCCGATTCGATGAGCGCGATGCCGACCCCACGAGAGTCATGGAGCATGTTGTTCCAGCCAGGCCACGACGCTACTTTGCGCCCCTTCTGATCTTCTGCATCTTCTTGCGCCTCGAGATTTTCTACCGAGTGACTTCTCAGCTCCAGTGCTCCGTGCCGGGAATCCAGGCTTTCCTATGCATATATTTGGTTATATACCACGTTCTCTAT…	MARDAHVHMTALCAVGSFLWISSNVERHSLIVYPRLSSVLILLISGGLTWLASCLAAWLPGSDGRFDERDADPTRVMEHVVPARPRRYFAPLLIFCIFLRLEIFYRVTSQLQCSVPGIQAFLCIYLVIYHVLYYQKARPPPPEEDPWATPLDDLAFWASGSASLALGSIALVCYSTFLAISQGTRSTFFCSSLLDSRLSTLAFQLAGLFLDAVIISLFWRILAWTKTTKVRLRTLAFVLLLSGVFIKVFQILISPIISTGEGYPASIGGIDSLYIFDVFIDSFAFAILVISLGILICETSPIAPASIITFICGMVATFQNIAHIGTWQMQSKLVAIGPLYLLSAGYSLFLYSTNARSILFIPRMLLIVLLLATLIGMTITGLVKSTTQKNHPLNTIIYE…	CAACCTCTTTCTCACTTTTGTTTCTTTCATGCGTCTATCCACTTAGTCTAGTCCTCTCCGTCTTTTTGCAGTATTTTTCTCCGGCGCAGTAATTCGGCAAGTGGTACATCGTCGTCGTCGGCGGCCTCATCACTCATGTCTTCGTCCTCGTCGACCCCAAAGTCTTGCAGCCGCTCACCGTCGGCGTTGGTCCACCCGGGTTCTCCGTCAGCGCCCTGCTCGTACCCGTCGTCGGATTCGTCGTCGATGAGGTCGTAGTCGTCCATCTCCTCCAGTTCCGCCATCAATCGCGACCGCTGGCCCTGCCACCGCTGTAGATCCGCATCCTGCCGCGTCCGGAACGCCTCGAGCTCCTCCTCCTTGCTTCTATACCGCTGCACTCGCACGCTCTTGGGGTCC…
CgGT16	EVM0001718	ATGGCTGCCATAGCCTCTCGGCGCCGTGCTTTTCATATCGACGTCAATCTCCTGCACCCGCTCATAGATAATAGCTGGGAAAGGTGGGTGAACGACTGCTTCAAACATCGGGCCATTTTACAGGGCCGCACTCGCCCTGTTTTTCGATCCAGGCGTTGATCTTGTCGACGGCCCAGCCCGACATGACGCGGTCCTCATCCTTGGACGCGCGCTTGACCGGGTGGCCGAGCTTCCATGCCCAGGAGAAGCTGCAGAGGCCGTCCTTGTACCGGAAGGAGAAGCAAGCATCGTCAGCCTCGCAGGCCTTGCGGCATTTGTCAAACGACAGATGAGCTTCCTTTTCTTCCGGTGTGAGGTTTTCGGTCTTGGCACGGCCGAGCTGCCACTCCTCGTGCTTAT…	ATGGGATTGGATCCAAGGCGCCGTGCTGTTTTTCTAAACCCAACAGTCGCTGTCAATATGCTCTCCCGCCGCGCTCTCACTGTTCTCGCCCTCGTCTCCGTAACCGCTGTCATATTTCTCATCTCCTCGAGGAGACTTGGCAGCGACTGGGCCATCGAGGGTCCCAACTACCACCCCCTCAAGGGCCACAGCCCGCCGACTCCTTCGGGAATCTCTCCCAGCGGCCGTCCTGAGACAACACCCGCCCCTCCGAGCTCTCAAGTCGATCACCTCGCTCAACACAATGTGTCGAATCAAGACATCCCCTACCGTCCCCGCGACCCCATCTGCGACACCTTCCCCGACACGAGCAACATCCTCGTCGTCATGAAGACGGGCGCCACCGAATCGTTCGATAAG…	MGLDPRRRAVFLNPTVAVNMLSRRALTVLALVSVTAVIFLISSRRLGSDWAIEGPNYHPLKGHSPPTPSGISPSGRPETTPAPPSSQVDHLAQHNVSNQDIPYRPRDPICDTFPDTSNILVVMKTGATESFDKVPTQLMTVLKCLPEFFIFSDLDQTIANYHIRDSLDRVLPEAMEGNKDFDLYHRQKSCQADQQSCNKLAESKDEGWNLDKYKNVHIAEKTYNLRPNYDWYIYIDADTYVLWHTLVQWLKNLNPKNKHYLGSVTMIRNFVFGHGGSGYIVSHAAMRDMIAGHKDVGNKWDVRASKECCGDYIFAMAMKENADVDVHNVWPTINGEKPFTLPYGPTHWCHPIVTMHHMNAEEISSFWEYESKRYADPNLPQPPPAMRIKDIYNEFFKPR…	AACCAGTTACTACTGTAATATAACACTAGTTATCTGACTGCAAATTGTTAGCTGCATCTAAGTGGAGCAACCCAAGGCGGCAAATTGTCTTGCCAGTGAGCTGACCCAAATACAGCGCCAGAAGCTGATACTGAAAACGTAGACTGGCACAAAGAAAAATCTTGATTTGGCTTGGTGTATCCGTATTCAAAGGGGAGATTTCTAACATGTGTTATTATTTCTTTATTGATAATTTACATCCATGCCGCAAAAGTCTTTCTTTTTTTTTTTTTTTTTTTTACTTTTAGCTTGCATGAGCAGCTGCAAAGCAGTGTGGATTTGTAGTTCATTGTATACTAGGAGGGTATAGCCATGTGTTACTTCGCTATTGCAGCCTGTTGAGTAGGCTAAGCGACGGCG…
CgGT17	EVM0001804	TGGTCCCGTGTGCTGGGTGCATGAGTGTCAAGAGGCGAGGGCGGATACGACGTCCTTCCACGACGAGGTCATGATTGACTGCTGTGAGATATCTTGGGCTGTGAGAAGTACGGATATCATTTCGCCAATGCATTGAATAAAATCAACCCCCAACTCCACAAGTCATTTATCCCATCTAGGGTCATTTATCATACAAGAAATGGCTCGAATGTCTTATCTATACATCATCTGCTGCTTAAAAAGCGCCGTGCACCGTCACCGGTTGCCCCTGGTCGAGAGATTCTCGCAAACCCGCTGCGAGTAGATTAGTCTTCCGTGTACACCAAGGGTCCTGTGTTTTCATGTTCTTGCGAGCTCACCTTTCTACGGTCCCTAAAGTCTGTGTAAAAGCCGAGCCAC…	ATGACCCGCCCGGGCACCAGCGAACTTCACCTCGATGGCTGTTTTTTCCTCTCCCTTGTTCTTCGTTCTCTTTTTCAATCGATCCTGATGGCCCTTCAAGCTCTGCGGTCTCAATGGAGCTACTCCCGCGTTCCCGCTGACGATGCGTCCAAGTCCGCCTTGCCTTCGCCAAAAAGGACCCGGCCGAGCCTATCCGAGGTCCTGTGCTCGAAGCGCTTTCGCGCAGTCGTGGCCACCGTTGTTGGAATACTCTTTGTGACGTTGGTCTTCCAAAACCCGGACCGGGTCCCGGCAATACGGTCGTCCGCCTCATCCGGAGTCGGCGCTGTGCCCGGGCAAGACCATGTTGACTGGTCTCGGTTTGCGTACGTGCAGTACGTCACTGACTCGCACTATCTC…	MTRPGTSELHLDGCFFLSLVLRSLFQSILMALQALRSQWSYSRVPADDASKSALPSPKRTRPSLSEVLCSKRFRAVVATVVGILFVTLVFQNPDRVPAIRSSASSGVGAVPGQDHVDWSRFAYVQYVTDSHYLCNSVMFFERLDHVGSKADRVMMYPSSMLDPQATEGDTTDARLLIRARDAYGVKLVPIVVQHRDSADSTWADSFTKLLAFNQTQYERVLSLDSDSTLLQNVDELFLLPPAPVAMPLAYWLYPEKDILSSQVMLVTPSAAEFARVKAEIDSAGQNDYDMEIVNTLYRDSALIIPHRPYDLLTRTIGGDHMAEYLGNANEAFDAVAVYNEAKFLHFSDWPVHKPWLYSPPELVQAHQPKCVAKNGAEDCTTRDLWLGFYTDFRDRRKRV…	TGGAAAGTATGGCGTCGGCGATTCGACAAGAGGCTCGGAAAGGGTGAGATTCAGGTGGGAAAACGGCACGCGAATTGTCGTTGGCTTTGTATTGGAATCGGACAGGAATGTGAAAGACAACGTCGATGCTGACGAGACGATTTGACTGTACTTTGGTGATTCAGTGTTCCACAGGTAAAGACCAAGGTCAGGGTTGTAGTTGACAGGGATGTGGGCGGCGATGTTGTCGCAAGTAGACTTCGGAAGTGTAAGGTAGGGGGAGCAGCCGTCAATAGCTACACGCAAGCCGGTACCGATAGAGCTGTTACCAGAGGCCAGAAAGCCGTCTTTTGCGGTGAAGTTGAAAGGCGATGCTCCTTGGATCGTTTCAATGCTGATGTCCTTGAGAGTGACGGGGCT…
CgGT18	EVM0001965	GCTGGTTAAGAGGAGATGTTGAAGCTGACTTCAGAAACTGAACAACAGACTAGACAATAATACAGAGGCAAGTGGACGAATTAATGAACTAACCCTAATCTCAGCCATAGATTGTATGTCTCGGCAACCCTGGCTCGTCTGCGACAGTCCCAAAATCAAATCCTTGATCCAGATACTCTTTCGATATCTTAGACTCAGCATCGACTGCATTCAGATTACGTCCCGACCAGGCACAGTCCCAAAATGTAATGCATGCCCACAGTTTGATAACAGAATGGACATAGGCAAAGATAATCTGACAAGTCAGCAGAGGAATATCAGCAGGGTGACGCAGTATATGCGGCCAAAGCTTGATTGTTTTGGACCACAGAATCCAGAGAACAAGCTTGAATACGCTCA…	ATGATCAACATCTGGGGCTCGTGGCGGTACACAGCCACGCCCGTCAGCCGCCACCCGACCTGGGGCCGCCGCGACGTCACCGTGATCCTCCCCACGATTGACGTGGACAACCCCAAGTTCGACGAGTGCATCCTCTCCATTCTCGAGAACCGCCCCGCTGCGGTCCTCATCGTGACCGTTGGCGCCGGAATGCGGGCGCGGTCCGAGGCCGCCGCCCGGGCCTACCGTCGCGAATACCCGTCGACCGAGATCGGTGTCAGCGCCATCCTCCACCCTTCCAAGCGCCGCCAGGTCGCCCACGCCGTAGGTCATGTCCGAACTGAGTTCACCGTCCTGGCGGACGACCACGTCTTCTGGCCCAGTCGCGATTTCCTCCCTTCAGCCCTCGCTCCCTTCGAG…	MINIWGSWRYTATPVSRHPTWGRRDVTVILPTIDVDNPKFDECILSILENRPAAVLIVTVGAGMRARSEAAARAYRREYPSTEIGVSAILHPSKRRQVAHAVGHVRTEFTVLADDHVFWPSRDFLPSALAPFEDVNVGIVATHKRVRRTTPGEWSMSSIINLIGCLYLLRHNWELRASNAIDGGVFVVSGRTALYRTRLLRSSGLMRRFCNEHFFFGLFGGKEGLGPDDDNFLTREAYRHGWDIKFQQTKDCTIETTLGDESAVKFRGQLIRWARTTFRSNPCMLIRVSEFSTWRMPFTYFAVYGAALFNFALLWDAALILSLARSTWSDGLFSMSVFKLVLWILWSKTIKLWPHILRHPADIPLLTCQIIFAYVHSVIKLWACITFWDCAWSGRNLNA…	TCCCACAGAGAAGACCAAATTATACTTCTACGAGATGATGAAGCGGATTGGCGACGAGATGCAGCGCATCACAGGCGCTCTGAAAATCAAGTCTCCAGGCTCGGACTTCCCGCGAATACTTGACATGGGAATGGCACCTGGCGGCTTTCTCGCGACCGCCATGAGGCTAAATCCCCGTGCCAAGGCTCTTGGACTCAGTCTACCAATTGCTAATGGCGGTTACCCAAGTCTCGTCCCGGAACGCGAAGACATTGACTTACGATACCTTGATGTGACAATGCTAGCGGCAGACCTCGGCTTTGAGGATATCCCAGTAGACCATCCAGATGCTGACAAGTTCTTGCCACGTCAATTCGAGCCAGGTCGGAAGTTTGACCTGGTCATTTGCAGCAGCTCAGT…
CgGT19	EVM0002001	TGAACACGCCTGGCATGTGTAGGGAGTACACAAAGATACGGCTTACCTACTTTTAGACCCCCCCCCCCCTAATGTGTCTGTGGCTTGACACAGGGACCCAGCGGTGGTCTGTCGTTGTTCAGCCAGGGCTGCCATGTTGGTGGCCCCCATCTCTCTAAAACCTCACCGCTAGGCTCGTCACACGTACACTTCACGTACGCAAATACATGGCTGTTGTTGGCTTTTGGCTGTCTGGGATGGGGCCTGGCGACGTCACCCGGCCCCCCTAAATTGCGCCGACAAAGAGCAGAAGCGGCGTCTAAACCACCTACCTACCCACCCCAAGGCAAACAAATCATTCTTCTGGAAGCTGGAAGCCAGAACATCTTATTTCCTTGCGAAGAGTGTGATACGTGCCAA…	ATGTCGTATAATCGTTTAGACGACGATTATTACAACGACCGCATGGACCCCAGGTACCATCGCACGCCTTCACCAGGCCAGCCGCTTCAACATGGCTACCAGTTGGAGGACAACCCCTTCAACAACAACGCTGCCTATCAGCCTCCGCCCCAACATGACCCTTACGGCCATACCAGCCCCCACCAGCAGCTCGATGTCCCCATGGGACCGCCAGCTCGGTATGGCACGCCTAGTGACCAACTACCGTTGAATGCAGCGCACTCTGTCAGCAACCTGAGTGGATACGACACACCCGTCAACCACGGTGACTATGGTGTCAACCCGGAGGCGCATCACGATGCCTACTACAACCAGCCTTACGAGCCTTCACCCCACGATCCCTCGGTGCCCTATGACCAG…	MSYNRLDDDYYNDRMDPRYHRTPSPGQPLQHGYQLEDNPFNNNAAYQPPPQHDPYGHTSPHQQLDVPMGPPARYGTPSDQLPLNAAHSVSNLSGYDTPVNHGDYGVNPEAHHDAYYNQPYEPSPHDPSVPYDQPTGYSEYDDNRPMLPHQDTTDGYQDNPTPQPAGGLKRWKTVKQVLLYRGNLVLDCPVPPRLLNQIPHGERDEFTHMRYTAATCDPNYFYDDNFTLRQKLFSKPRHTELFIVVTMYNEDEILFARTMIGVLKNVEYMCNRKESKTWGKDAWKKIVVCVVSDGRAKINPRTRALLAGMGVYQEGIAKQQVNGKDVTAHIYEYTSQVGMMIKNDVVTLVPKQQPVQMLFCLKEKNQKKINSHRWFFQAFGRVLDPNICVLIDAGTKPGG…	TGCCCCGAGCGAAGGAGGGAGGGGAAAGGTACTGTACGAGACAGAGGGCTCCGGTAGATACGCTGTTGAGCCGTGTTCTCGGATCGACTGTCATTGCGATTGACAGATGGACGGACAGTGATCCTACAGCAGGTGAACACGCCTGGCATGTGTAGGGAGTACACAAAGATACGGCTTACCTACTTTTAGACCCCCCCCCCCCTAATGTGTCTGTGGCTTGACACAGGGACCCAGCGGTGGTCTGTCGTTGTTCAGCCAGGGCTGCCATGTTGGTGGCCCCCATCTCTCTAAAACCTCACCGCTAGGCTCGTCACACGTACACTTCACGTACGCAAATACATGGCTGTTGTTGGCTTTTGGCTGTCTGGGATGGGGCCTGGCGACGTCACCCGGCCCCCC…
CgGT20	EVM0002094	ACCACTTAACGGCAGGTGGTGCTGGTGGGCTCCGCGAGGCATTATTTAAAGGGCGCCCGAGTCCCCCGTCCGCGAGTTGGCCATGTTCCCTAATGGCAAGACGACGCGAAGAAGGGGGCACACTTGTTTAATGCCCCAGGGGATTTGATTACGCTTCAGTTTGAGCGGCAATTCTTTTATTTTCTGCTGGGGAGGATAAGGGGGGTTTGGCATACCCCCTCCCCCTTTTTTCCCTCCATTCTCTTCTCCCGTTCCTCGTCTTCGGTAGTGTCGTTCTCGAGGTGTCAATTTCTCGAGGTTCGGTCCTTTTCTCGCGCTTCCGCCGCGTCCCTTATCGCCGCGGGTCACCGCTTATCGGCCCAACGCCCCGGGGGTGCCAGCCACTGGCGGACTGCCCAT…	ATGGTCAAGCTCCTAACGCCTGCCTTCCCGCCCCGGCGGCCCTCGAGCTTCCTGCGCTGCGCCGCCGTCGTCATCTTCGTCATCGCCCTCTTCTACCACTTCGATCCCCGGTACCCGAGAGAGCCCCCGACGCGGCTGCAGTCCGAGAAGCCCGGGCAGACAACTCAGAAGGAGAACCCCGTCCCACCGCCCCCTACCCAGGCCGACGGGTCCGAGAAGCCGATTCCCCAACCCGAGTCGACCCCCATACTGCCGTCAGTACAAACCCACAATGCTGCTGCTGCTGCTGCTGCTGCTGCCGCCACTTCTGCCGCCGTCGGTAAGCCCGTGCCGGGGGGCTCGAAACCCGCCGACGGGTCATCCAAAAAGCCACACCCCATCGACACGCTCATCAAGGAG…	MVKLLTPAFPPRRPSSFLRCAAVVIFVIALFYHFDPRYPREPPTRLQSEKPGQTTQKENPVPPPPTQADGSEKPIPQPESTPILPSVQTHNAAAAAAAAAATSAAVGKPVPGGSKPADGSSKKPHPIDTLIKEAGETFDGLLNKESKTLKDAAKAYRERRGRHPPPGFDAWFQFAQDRRAVIVEDFFDQIYHDLRPFWGVEPSRIRKEAAEWEMVIQVRKGRASRESDWFWTVHWTDMIKTIEHLLPDMDIPLNAMDEPRMVVAFEDMEQYLKNAALAQAQGMPDPTQVVSKFQTLPKNKKELDRNVKVQKKHWDKVTKQFWLIARRGCPPDSPARLAKAQTTFDHPPNISTKYAAAHMRDGFVSNFTLSTQLCHQPDLQGLNGIFIEPLSTSATPVLF…	ACTCACTGGCGGACCTTTCGACGACCACATGCACTCACCCCCCTGCCTGTCAATCTCATCGCTAGATAGAGGTTGTGCTTGTACATGTACTTATGAGAGGTCGGGTGATTGATGTGTGAATGGTGGAGGAGACCGAGATCTCGTGTATATGTACTTTTTCTTATGCATGTAGTCCGTCCTACTCTACTACCTACCCCCCTCTCCCCAAACTCTGCCATCTGACAGTCTGGTAAGGTGGAAAAGGGGGAGATAGCGAGTACTGTACGGAGTATTCCCTGGTGTACTCCGTAGGTAGGTAATAGTGCCCAGACTGGGCACTCGTGGAATGAATCGTAGCGCCAGCCTCCAGCCCCTGTTCCCCCGGTTGCGCGGTTTAGCGTCGTGTCAGTCAGTGGCTTG…
CgGT21	EVM0002104	CAAAGCGAAAACAAAAGTGAACCGATGCGCCGTGCCGTCATCATCAAACTTTCCAGCCCCCTCCTTTCTGCTCTTCCTCGTAGTTAAAAAACGGAATCAATCACATGGGAAAGTGCAGCGTCTGCTCGTCCCATGGAATGCCGTAGTGGTTCTCCCAGTTGCGCCCGTTGCGCGGGCCCTCCTTGACGAGCTGCATCTCGCGCACCCCGCAGAACATGCCGTTGCGCCCCGTCCGCTCCACCATCTTCCACCCCTCGCGGCGCTGGTAAATCTCCTCCTGGAACCGCTGGCCCTCGACGACCTCGCGGTGGGGGTTGGGTGTCGGGAACCGCGAGAAATAGGTGATGATGCCCTGCGGGAGGTCCATGAGCCGCTCCCAGCGGCGGATCAACCGCTCGA…	ATGCCCAAATCCCCTGAAAATGTCTATACCGAAGACCGGCCCTCGTCCTCAGTAGAAGATTTCGACCTCGACGATGAACACAAGACGCTGTTGTTGCCAGGCCCGCCGTCGTCATCCCACAATCCGAGACAGGGGACGGTTCTTGCGTGGCTCAGAGGCAGGCAGCGCTCGTTGCTGAGAAGGTTCCGTCGTCAGCCTCGCTCTCTCCCCCGCCTGCTCCTCCGCTACGCCTTCCTGTTCGTCCTCTTCGTCTTGACCGCGACCCCCATACTCTTCCCGTCTTATACGCGCCACCCGAAGCACTACAAGGACCTGAGGAATCGATGCTTGGTGTCTGACAGCCTGCCCGGCTGTGCGAACCTGCGGAACGAAAAGGTATTCATTGCCGTCAGCTTGTTC…	MPKSPENVYTEDRPSSSVEDFDLDDEHKTLLLPGPPSSSHNPRQGTVLAWLRGRQRSLLRRFRRQPRSLPRLLLRYAFLFVLFVLTATPILFPSYTRHPKHYKDLRNRCLVSDSLPGCANLRNEKVFIAVSLFDPEGKIAGGEWAKNVLDLVHMIGENNAFLSIYENDSGDLGTAALEEFKKNVPCKHKIVSHGHVDYSAFPHVTMPDGSQRLKRLAYLSEMRNRALYPLDQHDPDAGDVKYDRILFLNDALFAPIDAVHLLFNTNTGQDGRAHYLSACSIDYDWNPFLEYDLYAQRDAEGFSNGIPIFPYFTAAGKAISRKAMVSQTDAVPVKSCWGGMVAMQAKWVQNMDRKLPTKDWQAVAHHVINPDHPHNVTAPVRFRYEPELYFDACECCLFL…	GTTAGGTTAACCCTATCGGTTATCGTGCACGGTACTCTGAGGTTACCGGGGGGGGGACATTGTGAGCTTGTGTGTATACTCGAGAGAGAGAGAGATAGAGAGAGAGAGAGAGAGAGAGAGAGAGAGAGACAAGAGGGAAAAAAAAAAAAGATAAAAACCCCCGGAGAAGAAGGAATGACTACGGGTAGTAGTTACTGGGTAGGTACCTCGGTACCTGGACCAACAAAAGGAGATGAGAAATGCCCGTGGGCGCGGATTGGCTGGCAATATAAGGCTAAACCATTTCGAGACTGATGGGGCAGCTCCTTCCCGTCAGGCTCCTCTCTTTCCCCCTTTCAACGCCGTGCCTAGGTACATATGCATGGTTACCTCGCTTGCTGCTTGCCTTTCTTTTCTTCC…
CgGT22	EVM0002238	TGTGTGTGTGTGTGTGTGTGTGTGTGTGTGTGTGTGTGTCTGTCCCCAAGTCCACCCATCCATCTCATCCTCTCTTTAGTCTTCCGCGTCGCAACCCCCTCTTATTCCTATCAACTCTTTCCCCCCCCCCAAACCTTTCGAGGCCGTCGTCGTTCACTGACTTCTGTTTCGTGGTTCAATTCCAGCTGTAAATCTCGCAGGTTTGCTTCTGGTTTTGTACCGTCCGCTCCTTAACAACCTTTTCAACCTTCATCTTCGATAAATAGCATTTGTCTTACCTGGTCGACCGATTCTGTCACGTACGCAATCGTGAACGCCAATTTCGTCCAATTCCCATCGTCAACGCGCCGCATTCGACATCCCCCCTCCGAACGAAAACGTGCCTACCCGCCCAGCGGC…	ATGGCTCGCCCCATGGGGTCAGTTCGTTTGAAAAAGGCGAACCCGGTGACCCTCCTTCTTGGCGCAGTGCTGTGCATCTTCATCATCGTCTTCCTCGTCGGGCCCTCCAAGTCGACCACGGCAGAGTCGTCTGGTACCGCCTCTCACCACCTATCACCGCCAACCGCGCCCTATCGAAAGAAGGCAAAGGGCGACACAAGACCACCGCCGGTTGTTCACTACAACCTCAACAATGTTACCATCACAACCGATCCCATTGGCAACCGCGAGTCCGTTCTGATCTTGACGCCAATGGCTCGTTTCTACCAGGAGTATTGGGACAACCTGCTGCGCCTCAACTACCCCCACGACCTCATCTCGCTCGGCTTCATTCTGCCCAAAACTAAGGAAGGAAACGCC…	MARPMGSVRLKKANPVTLLLGAVLCIFIIVFLVGPSKSTTAESSGTASHHLSPPTAPYRKKAKGDTRPPPVVHYNLNNVTITTDPIGNRESVLILTPMARFYQEYWDNLLRLNYPHDLISLGFILPKTKEGNAATAALQDQITKTQRSDKNSFKSIVILRQDFEPAIASQDEGERHKMENQKARRASMSKARNSLLFTTLGPQTSWVLWLDADIVETPPSLIQDLAAHDKAVIVPNCFQRFINPETKKMEERPYDFNSWQDSEIAQKMAETMGPDDILLEGYKDMPTYRALMAYLGTDENDKKVEIPLDGVGGTALLVKADVHRDGAMFPPFSFYHLIETEGFAKMAKRLGWQPFGLPNYRVYHYNE	AGGTCCACCAGGCATGATCGACAACCTGATAGGTTGGCCTGAGACGTGTTAGACTTCGAGCATTGGCACACAGAGACTCAAACCACGTACCGTTGGCGTTGGCGCCGTCAAATTCCTTAACCGCCTCCAGAGCATCCTCGCGGGACTCCATCGTAACAAAGGCAACACCCTCCGAGCGTCCAGCTCGATCATACTTGAGATCCAGCTTGGCGACAGGTCCGATCCTGTTGAAGAGCTCCTGTATGTATCTTAGCAACCCCCGGATCCATTATCCGCATATGTCCAATAGCTCGTACCTCCAAATCCTCCGGAGTAAGTTCGTAATGGATGTTCTCGACACGAATCTTTGCGCTGCTAGAATCTCTGCGATACGAGGTCAGCATAGCTCTGTAACTGCTG…
CgGT23	EVM0002239	TTGATTTATTTAGCAAGTCCTTATTTAATACACGAACGGCATACTTTTCCAGCGAGTTACTCTGAGCCCGAGTGTTGTAACGTACTTGAAAATTTTCCACACTGTTACTGAGAGACGACCCGGACACCGGCGCCGGCGTCTTTGGTCCGTTTCAGGATCCGGATCCGTGGTTCCATGCGCGGCCCAACCCACCAGCCGCCCGTTAATCCCCGGACTAGCCCACGCACCCGCTTGACTACCAAACCTCTTCCTAGGACCCTTGGCTCCCCTTCCTCCTCGTCGCCGCCATCAGATGGGGACTTGGACCCGGGTCGTAGGATTTCGACGCCGGCATAGCCCTGCACGATGCCGACCGTCTCCCATTGGCCGCCCCTGACGGAGGCCGGGTCTTCGGCGAGG…	ATGAAGCTCCTAGATGTCGCCCTCCTGGGTCTTATCCCTACTCTCATAACAATTCACCTTATTCTCGTCCCGGACACGAAAGTCGAGGAATCCTTCAACATCCAGGCCGCCCATGACGTGCTCGTCTACGGCACGCCCACTCACGACGTGGCAGCTCGCTTGCGCGCCACCTACGACCACTTTGACTTCCCCGGGGCCGTTCCGCGTACATTTATCGGCCCTGTACTCCTCGCCGGCCTTGGTGGCCCTGTTGTCAACCTCTTCGGCTTCCACCACGCCCAGCTTATCGTCCGCGCCCTCCTGGGGTTTGCTAACGCTGCCGCGCTGCTGGTGTTTGCAAGCAGCCTGAATAAAGGGCTGGGCTCGAATGTGATGAGATGGTGGGTTATGTTGCTAGTC…	MKLLDVALLGLIPTLITIHLILVPDTKVEESFNIQAAHDVLVYGTPTHDVAARLRATYDHFDFPGAVPRTFIGPVLLAGLGGPVVNLFGFHHAQLIVRALLGFANAAALLVFASSLNKGLGSNVMRWWVMLLVSQFHVVFYASRTLPNMFAFGLTTLAAANLLPFPSTSPKSRSARLRVAISLLVFAAAIFRSEVAVLLATTGLYLLATHQTTILHLVRPFLISFAVAVAVSVPLDSYFWQKPLWPELWGFYYNAILGSSSNWGVSPWHYYFSSALPRLLVNPLAFLLVPLALFHPATSRTAAGLVVPPLLFVAMYSLQPHKEARFIFYAVPPLTAAAAQGANLIFARRSKSPLYALASAALVLSVLASLAASTGMLLLSSLNYPGGDALRQLHALVVS…	AACTAATATTAATAGCAGTAACTACTTTCTACCTAGCTTATTTAACAGTTTAGGCTATTAGCAAAAGGTTGCTATCTTTTAGACTCTTAGTAATAGTCTTATAAGGGGAATATGTCTATACTACTTGCAGACTACTAGTAAGGATTACGTAGGTATAATTTGCCTTGCTCCTATTGTGGTAGCTTATAGAGAGTAAGGCTAGCCTTGGGTGAGATATCTGGTAACTGGCGGGCATGGCGACGGAAGACCTGGCAGGGCTGCTTAGATTGCGATGTACCCCTTTGTAAAGGCGGAGATTGCTGGTACCTCTGGCATAGGCAAAACGCCATATAAATAGAAGTACCTTAAAACTATTGGCTTGTCGGAGTTAATGCTGTAAATACATTAGCTCTACCCCGC…
CgGT24	EVM0002267	TGATAACACCAATGGCCCCCAACCCTGCCCGCCTTTTTCCCTGGTCAGCGGTCCAATCTTAATTGGGGCTCTGGCCGTCTTCTGGGCCTTGCCCGTGACAGGGGAGACCATCTTTAACATTGACCAGCGTGATACACTTCGCCGTTTCCTACAAACGTACCTATTGGATCCCACCTACGTTGGACTGTACGTCGCAGGAGCTTAACGTACAGACGAGGTCATCGATTTTTATTTTTATTTTCTCCTCTTGGAATAGCACTGCAGAGCCGCAGACAGACTGGACTGCCTTCTTTCTCAACCGTTTTCTTCGGTGGCCACGGGAACATCCCATTGAGAACAGACGACATCTTCCTACTAACAACATTCCTTTCCCCCCTTCTCCCGAACACGTGCTCGGAC…	ATGGCTGTCGAAAAGCCAATTGTCGCGTCCGGAGCAGACGTCGGCGATGGCGTCAGACGCCGTGCCGTGCCACAAGGCCAGTCAGTTCCCCTGACGGCCGCTCCGGAGGTCGATGACAAGAAGAAGCTTGCCAAGAAGGGTCCCTCCTTCCTCGACCAGTACGAGGTAGTCATCGCCCCCATCGTCTTCACAGCCGTTGCCATCTTCACACGACTCTGGAGAATCGGTCTCAGCAACATCGTTACCTGGGACGAGGCCCACTTTGGCAAGTTTGGAAGCCACTACATCAAGCATGAATACTACTTCGACGTTCACCCGCCCTTGGGCAAGATGCTCGTTGGTCTGTCCGGAGTTCTCGCCGGTTACAACGGATCTTTCGAGTTCAAGTCTGGCGAAAAG…	MAVEKPIVASGADVGDGVRRRAVPQGQSVPLTAAPEVDDKKKLAKKGPSFLDQYEVVIAPIVFTAVAIFTRLWRIGLSNIVTWDEAHFGKFGSHYIKHEYYFDVHPPLGKMLVGLSGVLAGYNGSFEFKSGEKYPEDVDYTFMRAFNALFGILCIPMAYFTARELNLRRPAVWLVTLMVLCENSYTTISRFILLDSMLLFGTVATVLCWAKFHNQRHNAFEPEWFFWLFMTGLSIGCVCSVKLVGLFVTALVGLYTIEDLWNKFGDTKMPVTTLGAHVVTRVVGLIIVPFLVYMLSFALHFAILDQTGPGDAQMSSLFQANLKGTEVGKNSPLEIAYGSRATIKNMGYGGGLLHSHIQTYPEGSTQQQVTCYHHKDANNDWFFYPNRHDEDYNPEAEPR…	AGTGGGCGCGGCGGCGGCAGTGGGGGTAAAACTGAACGGGAATGAAAGACACCTGAGGCGTGTCTGAGTCTTGCACAGGTGTCGGACAGTCTCTGGGACCTGGAAATCTGCACCGTAACAGGATCGGAGAGAGAGAGAGAGGGAGAGAGAGAGAGAGAGAGAGAGAGAGAGAGAGAGTTATCAGCGAATGTCTGGGTGTGCCTGTGAATACTGGTGTGTGTGCATGGAGCCGGCCGGGACCAGCGAGGAGGGGAAATGGCATGGAATGGACGCCAGGAAGTCGAAAAAGACATGTGATGCGCCGTCCTTGCGATGCGATCCCGCATGCGGCTTCAGCGAAGCTTGACTCGGCGGGGCTAATTGGCCGGCGGCCGCGCCCAGACGGTGACACTGGCGGAT…
CgGT25	EVM0002284	AGAGTCCGACTCAAACATCGGCAAGATGCCGCCATCCGATTCCGAGGACGACTACTGATGACGAAGAGCAACTTGACGACTTATGACCCCTCTCCCGCTTTCACCTCTTCTTCGAATCGGGCTTCTCGGATGGCGCCCCCTCGTCCGCCGTACCAAACCATGTCGCCGCTACCGTGACCGCCATCACACCCACCACCAACTTCGAGCTCATGTCCGTGCTGGGGTACACGTTCCAGGCCCACTCCTGCGCCGCCCAGAGAATATAGACAACGTAGATGGGGAGGCCGCTGCGCCAGAGGAGGTATGGTGTCGACCAGGCTAGGTATGCGTAGAACTGGTAATGCAGTGACCTGGCAAAGAGGAGACCCATGACGTTGGCTGAGAGGACCGTTGTGAGAA…	ATGGCCGACCAAGCACCTCCAATCTACGTACAGGCAACGCGCCTAGTACTAGACATCGCCAACGGCCGACATGCGCTCTCCAAGGCCATTCCCCCTCTCCTCCTCGTGCTGGATGCCGTCCTTTGCGGGCTCATCATCTGGAAGGTCCCTTACACAGAGATCGACTGGGTCGCATACATGGAGCAAGTCTCCCAATTCGTCTCGGGCGAGCGCGACTACACCAAAATCAAGGGCGGCACCGGCCCCCTCGTCTACCCGGCCGCCCACGTCTATACCTATACCGGCCTATACTACCTCACCGATGAGGGCAAGAACATCTTTCTGGCGCAGCAGCTCTTTGCGGTTCTGTATCTTGTGACTCTTGCCGTTGTAATGGCGTGCTACTGGCAAGCAAAGGTC…	MADQAPPIYVQATRLVLDIANGRHALSKAIPPLLLVLDAVLCGLIIWKVPYTEIDWVAYMEQVSQFVSGERDYTKIKGGTGPLVYPAAHVYTYTGLYYLTDEGKNIFLAQQLFAVLYLVTLAVVMACYWQAKVPPYIFPLLILSKRLHSVFVLRCFNDCFATLFLWLAIFFFQKRLWTPGAVLYSWGLGVKMSLLLALPAVGVVLFLGRGFSGALRAAWLMVQLQIVIGVPFLSSNAKGYLGRAFELSRQFFFKWTVNWRFVGEETFLSKPFSIALLGLHLFTLLVFIITRWLNPAQRPLSSLVPAMLQGKSPFSSPLEEAQVASRVTPRYVLTTVLSANVMGLLFARSLHYQFYAYLAWSTPYLLWRSGLPIYVVYILWAAQEWAWNVYPSTDMSSKL…	TTCCGACCCATGTGGCCCTTTGTCCGGGGGTTGATTTGGCAGGAACTTAGAGAGGTCAGGGTTCCCAACGGCCCCGCGCCGGTTTTCGGCTCGGCATGGTAGGGGCAGGTTGCCCGCGGAGAGGGGACGCCCTGAATTGACAACCTGCCAACAAGTGGATTGTAAACATGGCGCAATGATTCATGCACTAATCATCTAAAGGCGTTGGGTGACAAGGTAGCTGTGGATCATCGTTAGTTTTAGTTGGCTTATCACCGCAGCTCTCGTGGTCGACTGTTCGCCGGTGGTTTTTGAAGATAAGCTGGGCCGAAACCCCAAAACCATAGTTATTTAAACTCTCCGCCTGTCAACTAACTGCAGTCAAAGTCAACTCCGTAACTCCGGTAGATCAACAGTCGC…
CgGT26	EVM0002503	AAAGGCCATCGGCTCGCCGAGCTCGTACGATCACAGTTGCGCTGCGGCTGATCTTCCATGATGCTTCCACGTGCAGGAAACTGTTGATGCTCTGGATGCTTCAGCGCGCGTGTGGACATCCAAATTGATCCAGCTTCATGGCGTCTTCCTGGTCAAGCTGCCAGTATCCTCCAAGCTCACTAAATGTCTTCTCGAATCCAGGCAGAATCTCATTAACGTCTCTCGCTTCAATGTCGATCATTTCGGTACACTGCGCCGCTTCAAACTTTTCAGAGTGTTGGGGCAAATATGCAGCATTGTCCCACTTGATAGCCACATTGACGGTAACCTCTGGGTTTTCTTCGCTCGGTACCCTTTTGTAATGTCGAAGATATCCTCCCATTATGTCGCGATTCCATC…	ATGCCCGGCATCAAACGGACCCGAATAATCCTCGCATTAGTCATCACATGTGCCCTGATATTACTGTTCAGGGGCAATGAAGCAACCTTCCAATCTTCTCAATCAACCAAACACACAATCCCAGAGCAATCTCTAGAAGATTCCTCACTCAACAGTGAGGTCTCCCCCGGTCATTTAGCTGCTCCAATACTCGACAGCAACCTAGAATACCACCCGCCGCTATTACAACAGACCAAACTCATTGCAGATGCACATAGACTCACGACGGCCGACGATTTCATCCACCATTTCGCTGCCGTTACAGCTCTGAAAGGTATTACTCAGCGAGAGGCCCGCGCAACATGTACTTGGCCGGCCGACACCTACGTTGACTTCCAGTTCTCCGACACGCTGGAATGG…	MPGIKRTRIILALVITCALILLFRGNEATFQSSQSTKHTIPEQSLEDSSLNSEVSPGHLAAPILDSNLEYHPPLLQQTKLIADAHRLTTADDFIHHFAAVTALKGITQREARATCTWPADTYVDFQFSDTLEWVLEERPVLEIELRRREWHEFIQGQMIPYANVKDRFSGRGLAIVVGNADTVMRTWFDDCRGDHYWDTEMNIGTMADLNALYEPIYYNDLSKDRNIVHIKKDGIFRINYQLKTGYTEYHAIFWPDIARTRPQNPAWAIFNTPCRMAEYEQESGQLLVNKKRFWYTLQLASWLNNEQGKYYNEILLGDKDIVGTENDGSYCRHSFAQYHPDDDRVAFLHGGLVKTVSLEVMRWNRDIMGGYLRHYKRVPSEENPEVTVNVAIKWDNAAY…	CTCCCCATCTATTATCTCGTTCTGATTAGTGATCCGCGCAAACTAATATGGGCTAGAATCCGTTGTCTGGTGGTCGGGAGAGATGCTACATATGTATGGTTCGTGCAATCCCATGGTGAACTACTAAAACTTCGACTGATGCTCAATATTATAGCCGTATTACCACGGAACTGGTGGCCTTACCATGATATCACAGATTTTCGTAATCTTCGTGTGTTCCACTCAGCAAACCCGGAAGCTAATGTGTTGCTAGGCTGGATCTACCGTTTGCATGGCACCAAAGTTCAGCGTCTCAAATTTCTGGGATGACGTCCGCGTTTCTCATGCAACATGGTTCGTGTATGTCGGTGAAACACTTCGGTACTTACTGGCTGCTCCACCGTCTCCTCGAGACAAAGA…
CgGT27	EVM0002506	CCACATACTCGAGACAAGTAATTATAAATCGATTGTTGCAATATGACGGCTGCTATACGACCACAACCAGCATCCACGATGCTAAGCCCACGGCTGCACCGACATGTGCGCAAGTACAGGGGCATGTAACTCACACAGTAGTTGCAGTCCTAGGTGTGTACATTTCAACGTGACGGGCAATCTCACGATATCTCTCCTCTTTCCATCCGGCCAGCCCGCTGCACGTTTATCTGCAGTCAACGGGCTTCAGTCAATGAGGAGGACAGTTGAAGAATGAGTATTAGTGCTTACGCTTAGCTATTAGCTTTTGGCTGAGCCTGTAGGGCTTTTACTCAATGGGGGGCGTGGCTTGAGGATGATGACGGCTGACTTCGTGGTCCGCTTACTCCTAACCCTCGT…	ATGGCCTTCTCGATCCTACTGCTGGTGGTGGCCGGACTGGCACGGGCTCTTCGTTATGACCCGGCCTTTGAGGAGTGGAATCTCAACACTAACCAGCAAGCGACAAATCCTTTAGATTATACAGGGACGCGACCGGGGCACGACTACACGGCATCGCCTGATAATTGGCGGTTTCCGTTCTACACAGTGATGCTGGATCGGTGGGTCAACGGGGACCCGTCTAATGATAACGCGAACGGCACTTTATTCGAGCAGGACATCTTGGGTACACAACTACGGAATGGTGGAGATGTTCAGGGTCTGGTCGACAGCCTGGATTATATTCAGGGTTTTGGCATCCGAGGAATATACCTCGCCGGATCGCCGTTCATTAATCAACCATGGGGTTATGATATGTAC…	MAFSILLLVVAGLARALRYDPAFEEWNLNTNQQATNPLDYTGTRPGHDYTASPDNWRFPFYTVMLDRWVNGDPSNDNANGTLFEQDILGTQLRNGGDVQGLVDSLDYIQGFGIRGIYLAGSPFINQPWGYDMYSPLDLTLLDAHLGNITIWQNAIDEIHARGMYVIMDNTMATMGDLIGFEDHLNVSAPFEEGEYKALWKTERQYHDFEFGNDYNETCEYPRFWGAAGDRVPAADITALKGCFNSDFDQYGDVEAFGFHPDWKRQLSKFASVQDRLREWVPSVRKRLEVLSCLQITMLDIDGFRFDKAAQVTVDAQGNFSAAMRECAAGVGKKDFFLPGEITAGNNLGSIYLGRGLEVDSKFDQLAEALNATGNDSRYIRDPGQNALDASAFHYSVFRF…	GACGTGGAAAGATTTTGACAATTACGGAAAAGTAATACATTCTGCAGTGTCGTGCATAACCATGCAATGTTTTCTGAGAAGTGGGTAGATAACCCACCTACTCCACTGACGAATAACCTCCGCATCATCCGAACATCCCAATAAACTCCTCTCGTGGGACGACACAGGGACGTCCAGCTAACGTTCTTCCCCCTCGAGACACTCTTTCTCAAATATCAGAGAACAAATCAGCAACCTTAGATAGTGTCGTAGTGGTAGAGTATACATACAAGCTGACAACCCCCCTTATCAACCCTAGAGTACCGTGCGCGATAGACCTCACCTGATAGTGCAGAGACTAGCAAAAAGCACAGTACTCTCGGGCTGACAAGGGTTGACAAAGGTAGCTTGTCTGATCAC…
CgGT28	EVM0002539	AACCCTTCTTCCATGACAAGATCCAAATGTCCCCCGACTCAACCCACACAATCGCACGACGTCCCATTGCACAAGATAGTCACTCGGAATTCGCGTCCTTCTACTGACCCTTCTCGCCGTCCTGGTCATTAGCATTTCCAGAGATGACGGCAATGTCCTTCTTTTGCGTAAATTGCCGTGGCAGACGGTTCTCCCCCTCCCTGTACGGTTTGCCGGCTTCCTCTCGGGCCATGTCGTTAACCCAGCGCTCATCACCGCGCAGCCCAGGCCTGACACCCACTTCGGCCCATTTGGCGGCAAGGTAGAACCAGCCCAGTGCGTTTCCGACTGTACCCACCTCATCGCTCACGCCCGTGGCAGCAGCGTGACTCATCTTCTTGTGCAACTCGTTGTCGGTGA…	ATGCGGGCTGGGTGGGCTGTCTCCTCACCGACTCTTTCCAGGTTGACCTCCCTTTCGGCTCCTCCGTCCAAACTATCAATTCAACACCAATTCATCTTTCTGCACACGCAATTGAACCTCGTCGTCATGGCCACCCCAAAGGAGCCAGGTCGTCAGTTCTCTTTTGGCACTTCGGCGCACCGAAGGAGGCAGATGAGCACTATGCACGAGCAGGGCAATCATTTTGGCCCAGCTCTTACTACTCTCTATTGTGGTATCTCGGCCGTCTTTGCTGACTCCCACACCGCCGTTATCGCCCTGGCAATCCACGACACCGTCTACCTGGTCGACTTCACGGTCAAGTACGTCAATCTTGACGACGCCACACAAACGGGCAACGACGCCATTGCCGACTATGTC…	MRAGWAVSSPTLSRLTSLSAPPSKLSIQHQFIFLHTQLNLVVMATPKEPGRQFSFGTSAHRRRQMSTMHEQGNHFGPALTTLYCGISAVFADSHTAVIALAIHDTVYLVDFTVKYVNLDDATQTGNDAIADYVINTLEDYEHANFAKFIGAGLPMTLKYMSQNLCSRLWLDLDIVPVVLRPDDEQKEKSFWDIKRVDEQADSMARKCIMNFGPSLVPLLQVGWRGVVQTDAGFRVQLNTVQNHKDTCGASTWDATMFYAKKLRENKIKVAFFSSTPQGGGVALMRHALVRFARLIGVDLTWYVPKPRPGVFRVTKNIHNILQGVSHPDQRVSAEEKQSIIDWITDNANRYWLSEGGPLRPPEEGGADVVMIDDPQMPGLIPLIKKMTPDRPVLYRSHIQ…	TCCTCGACGTCGGCACGGGCGTCGGCGCCTGGGTTGAGGAGAGTGAGTCCTCCCTTCCCCTTTGTAATCGCTTATCTTGTCCGGATGCTGTGCTGCGAGTGCGGTGAACATTACGGCTGTGTGTGGGTTGCTTTACCATCGGCGATTCTGAATCACTCACGCACGTGCAGTGGGCGACAAATACCCCGGGGCCGCCGTCATCGGTCTCGACCTCAGCCCTATCCAGCTCCTGATGCAGCCGCCCAACGTGACCTTTATAATCGACGACGCCGAAGACGATTGGAACGACCCTCCCAACACGCTGGACTTTGTCCGCCTGGGAAACATGGCCCCATCGATCCGCGACTGGCCGAAACTGTTCCGCAACGCATACACGTAAGGCACCACGTTTTGTCCCTC…
CgGT29	EVM0002695	CGAGCCCGAGGCACATATACGATGACATGATGAGCTGACTGAACGGCTTTAGGTACCACAAGGTGCCCCATGTTGGCGGCTGGACTGTTTCCCAGGCCGTGAAGTTGTGAGTCACTTTCCGGAATCAAGCCAGCGATTGCGAATACGGTCATTCTCGCAGGGTGGGGGATGTTTTGGGTTCGGGCCACTGCTGAGCGGAATGCCGTTCGGTGCAAGACGGAGGGAAGCCGGACCACCGATTGATTGACATGTGGACAATCGCGACTGCCAGAAAACCAAGCTGACAGTTGACAATAGCGGCGCCCGTGCTGCCGGCTTCGGCGCTGCTGCCGGCATTGGCGCCCTCTTTTTCACCTCTGGCATTCCCAGAATCCAGCGTGACATCCTCATGGTGCGACA…	ATGAAGGCAGTCGAAGCCTTCGTAGATGGCCTCAACATCCTGTCTGTTGTCGTTCTCTACACGCTGCTATGGCTCATCACCCCGAAGATGCCAAACCCTGACCCTTCAGGTCCAAAGACAAACAAGGTTTACGACGTACTCATGCGGGTTTCATACATCATTATCTTCATCTTTGGCTGGATCTGGTGCAGCAATGTCATGGCCCATGTCGACAAGCCGTACTTGGATGAGGTTTTTCACATCCCTCAAGCGCAAAAGTTCTGTCAGGGACGGTGGGATGAGTGGGATGACAAAATCACCACGCCTCCCGGGCTATACATCCTTTCCAAGTACTACCTACAGGTGATGATGAGACCCGAGTGCTCCGTTCTTGACCTCCGCGGCGTCAACATCATCGCC…	MKAVEAFVDGLNILSVVVLYTLLWLITPKMPNPDPSGPKTNKVYDVLMRVSYIIIFIFGWIWCSNVMAHVDKPYLDEVFHIPQAQKFCQGRWDEWDDKITTPPGLYILSKYYLQVMMRPECSVLDLRGVNIIAVLGVGILATHCRHLLETRRPDGQSPAPPAVLSFYSIHLGWNVALFPVLFFFSGLYYTDVVSTLSVLVAYYHHLCRVREERSSLLSDWSTIVLGCFTLIMRQTNVFWVVVYMGGLEAVAAVKALRPPPVPKANMTTLGEYIRFYTWRYSIGDVHDPPLNAAWPDDLFFSALSIGIAALANPLRILRKVYPHITIMALFAGFVYWNGGVVLGDKSNHVATLHLAQMLYIWPLFAFFSFPLFLPSAIRVLRFVRGFASALFRKAAPKPV…	CGGAGCTGCTGCAAGCGGATGTGATTGTTCTGGTGGGCTTGGACTGCGCGGGTGAGAACATTAGCTCGGTTACAAGAAAGCTTCCGTGAGCTTGGTGCATACCCTCGTCGAGCCCCTTTGCGAGATCATTGTCGGCCTCGTACAGGTCCAATGCCTGCTTCGGGTGCGGGTGATATTTGGAAACCGATTCGATGAGAATGGCAAGAGCCTTCTCAACACGCTCGAAGCGCGCATCAATGACCTTGTCCATGTTTGCCTCAAAAGGGTTCTTGAATCAGCCGACGTTGCTGGTCAAGCTGATGGAGGTGCGGAGGAGAGGAATTGGGGTGCAAGGCTGAGCTTGGTTCGCTCGTAGTTCCGCTAAACCGCAGGCAGGACCCACCATATATCCCACGCTGA…
CgGT30	EVM0002790	TTGATGCAGGCCCACTTGATTGACGGCCAAAACCAAGGCCCCTTTTGAAAATTGTTGATACATACTACATACGCTCACTGTACCGTACCGGTGTATGAGCTTAATCCTGCTGGTTCTCGTAACCCTCAGGCTTTTCCATACCGTTGACCTCAAAGAAGCGGCTCGTGCCTGATTGTGTTAGCTGTCCGTCCCGGGGCCTCGTATTCAGGGGCTAAGCTTACAAGAGTAACCCTTCCAGTCAAAGTTGTCCTTGGGGTTGCAGTGGCAACGTCTGTCAAGACGGACCTTCTCGCCAGTGGGACAGTGAGTGAAGGGGACATGGTAATAAGCGATGTCGTTAAAGAAGTGGATCTGGTCTTTGGGCAACAAGAGACTGGCGGCAATCGAATGCACAGGAGC…	ATGGCGACGGGATCTGCACGATACGTTCGATACCTACTTTTCGCCTTCTTCGGCCTCGCCGTCTTCTACTTCATCTCCCACTCCAGCTACGAGGGCGCAAGACTTCAGGATGGCACCTTCAGCAAACCAGGCGCTCCCGCCAACGGTCAGCAGCAGAGTGGTCAAAATGCTGCAGAAAAACCCAAACAGCCTGCTCAATCCGATGCAAACCGGCCCAAGGTTGGCGAGACATACGATCCAAAGGAATGGCCCATGCCCATGACTCCGAACGAGCCTGGCTGGGACGAATTATCCGGTATCGCATCCGGCCCACGCATGAATGCCACTTTCGTTACCCTCGCCCGAAACTCCGACATCTGGGACATTGCCCGCTCCATCCGTCAGGTCGAGGACCGTTTC…	MATGSARYVRYLLFAFFGLAVFYFISHSSYEGARLQDGTFSKPGAPANGQQQSGQNAAEKPKQPAQSDANRPKVGETYDPKEWPMPMTPNEPGWDELSGIASGPRMNATFVTLARNSDIWDIARSIRQVEDRFNRRYNYDWVFLNDKPFDATFKKVTTSLVSGKTHYGEIPKEHWSFPEWIDQEKARKVREDMAQRKIIYGDSVSYRHMCRFESGFFFRQPLMMNYDYYWRVEPSIELFCDIHYDPFRFMKENNKKYSFVLSLYEYVETIPTLWDSTKKFIKNHPEHIAQGNSMGFLSDDGGDTYNHCHFWSNFEVGDLNWLRSQAYIDYFESLDQDGGFFYERWGDAPVHSIAASLLLPKDQIHFFNDIAYYHVPFTHCPTGEKVRLDRRCHCNPKDN…	TGTACATGATGAATTGTCATGTACAGGTAAGATCCGAACGATGGGTTATACGTATTCCTTGCATTTGCGGCTCTCTTCTCACATCCTTGCTACTCAGGTTGTAGTGAGCCAGCTGATATTTCAGGCGATGGTTGTGTTGTAGAGTGAGGTAGGAGATTGGGCTTGACGTATTATACATATCGCACAATGAGTCAAGCGTCATGTTTGTTCACAACGTGATGATACCTGTTATTTTGTATGGATGTCGTCGAGTCTTCTCTGAGTTCGCCAGCGTTATTATCATGGTATTGATCCGAGTCAAAATGGCTAGAGGAGAAAGATTCCTCCTATCTCAACTTCGGTTTACTGCAAAGTCCAGTCCGTGCATCCACTCGGAGGGTGTGATGGAAGTGGAATGCT…
CgGT31	EVM0002951	GCATCTCCAAGGCGGCCCTCAACATGGCCACGGCGCATATGGTGTACGAGTTCAAGAGCTGGGGTGCCAAGGTGTGGGCGTACTGTCCCGGCTATGTTGTGACCAACCTGTCGGGAGAAAGCGATAGGCAAAACAGAATCAATAACGGTGCAGACAGCTCCGAGACCAGTGCGCAGGGCATACTTGAGATTGTGGAGGGGAAGCGAGATGGAGAGGCTGGCAAGTTCATCGCTCGGTTCGGGGGGCAGTACAACTGGTAAAGCGTGTTTGATGGTTTATTTACTCTCATGAAAACGCTATTGGCTTGGCTGCGGTTGTTAACTAGGTATTAGTCGAGTTGTTGTTGGAGATAGAGAAGAGGCAAAGCCTGAAACCAACCCATCCAACAGCATGCATGCT…	ATGTCTCGCCTCTTGGTCTCGCCGCGGTCCGGTGTCCAGTCGACGTCTGTGCTCGCCGCCGCCGCCATCATCGCCATCACCATCGTCTACTACTTCCGCTTCGACGGCCACATCACGCCCCTCAGGTCAGCGAGTTTTGGCTTCCGACCCTCCAAGGCGCCCGATCCCAATCTCGAAGCGATCAACGCGACCGCCCAGTACTTCGTCGACTATCCCGTCGGCCCCCCTTACAAGAAAGTCTTTGGCGAGCTCGGCGAGCGGACAAAGGTGCTGCGGTCCTGGATCGAGGCGCTCGAGGAGAAGGACGGCGACGGCAGACTGCGGGTCGTGGGCGCCGATAGGCGGTTCCTCGACGACTCGATAGAAAGGGTCGCCGCGTCTCTGTTTCCTTACCTGCAA…	MSRLLVSPRSGVQSTSVLAAAAIIAITIVYYFRFDGHITPLRSASFGFRPSKAPDPNLEAINATAQYFVDYPVGPPYKKVFGELGERTKVLRSWIEALEEKDGDGRLRVVGADRRFLDDSIERVAASLFPYLQSPPRNVQTRTPLADLRRSFQSAGTPARHPARHPRVGDGAYGNKTAKEYASLNAGIVIPAGHSTLRLACHLVASLTHVHRTTLPIQIAYAGDEDLPQEDRDTIVKAAAVSYNGHVEFLDVLTVFNDTTLQLMEGGCAIKPFAALGSRYEEVILLDADVVLLQPPEKLLQQQAYRRNGALLFHDRLLWKDQFPERNVWYHDTFKHPSGEMQKSLVWTEKYAEEGDSGVVVLNKGRLDVLMGLLHVCWQNTDEVRNAWTYRITYGDKET…	CTACTAGAAAGAATGCTGAGTAGTTGATATCTAGAATCTTCATATTGTGAGATGACGCCGGGTAGAAATACCGGAAAGAATTGGGGTCTGTGCCTGTGGTGAACCATATGTCGATCACAAACGGTGTTATTAATACACAGCTGTTATTATGTAACACTACGAAGCAACCAAGAGTGGTGGCATATTCACGGGGGGTTAAGGACGGGATTTGACTACGGAGTCCGGACTCTTGTTTCACAAATCAGCCCGCTTAGCAATCAGAACGAAAGGACTGGACCAAACAGAGTTCGCCCACACATATTAAACGTTGAGGCCGTTGAAGTCCATGACTATCTTCATCATCCTTGAGCATTCCTCATCCATTACAGCACGTGCACCTTCTAATTCAACATGTCTAAC…
CgGT32	EVM0003094	TAATCCTAGAGATATAAAGGTTTATATGTCTATCCATCTATCTTACGTACATCCAACAAATAAGTGGACAAAAGGGGGGGGGTATATTTACTTTTCCTTCTTACACATGCGCCCAGCCGTTGTATACGAGCACCTGTCCCTCGTTGATCAGGCAATGGACGCCCTTCTCCTCCCTCCCGTCCCCCTCGGCTTCCCACTCGGCGAGCCTCTTTCTCACGACCCACTCCTTGACGCGGTCGCTCGTGAGCAGCCGCCGGACCCTGGCCTCCCAGGTGCCGACCACGATCCTCCAGAGCGAGAGCCAGCTGTCGCCGGCGTCGCGGGGGTGCGCCCACTCGTACGCGCCAGTCGAGTACCCGACCCGCACGCGCGGGTTCAGGAATACGCCCAGGCTCTCGG…	ATGGGCCTCCTCAACGGCCTGCGCCTCGGCGCAAGGCGCCTCCTCCGCTCCCGCGGCCTGCGCAACCTCGTCCTTGTCTTCGCCGTCTACACCTTCCTCGAAGCCCTGCGCGTGCAGCGCCTGGTGACGGGCGCCCCGCGGCACGACCCGAAGCGCCCGCGGCGCGTCGAGCGGGTGTACATCGCCGGCATGCACTACAACGATGCGGCGCTGATCCGAGACCACTGGGCGGGCGCGGTGCTGGCCCTCGTCGAGGCTCTGGGCCGCGACAACGTCTTCGTGAGCGTGTACGAGAGCGGGAGCTGGGACGACAGCAAGGCCGCGCTGCTGGCGCTGGACGAGGAGCTGGGCCGCAGGGGAGTCCGCCGCAACGTCGTGCTGGACGACAGGACGCACCAG…	MGLLNGLRLGARRLLRSRGLRNLVLVFAVYTFLEALRVQRLVTGAPRHDPKRPRRVERVYIAGMHYNDAALIRDHWAGAVLALVEALGRDNVFVSVYESGSWDDSKAALLALDEELGRRGVRRNVVLDDRTHQEEVEAVPAQGEAREGWITTPRGKREMRRIPFLARLRNLTLKDLWKLGGEGEVFDKVLFLNDVVFTTDDVLALLDTNNGLYGAACSLDFSQPPYYYDTFALRDSAGQGHLMQTWPYFRSQVSREAMETYADAVPVRSCWNGIVAMPAAPFLVSRASGRRRLEFRAVPDSLAEEKHLEASECCLIHADNPLSESLGVFLNPRVRVGYSTGAYEWAHPRDAGDSWLSLWRIVVGTWEARVRRLLTSDRVKEWVVRKRLAEWEAEGDGRE…	TCACTACTTGCCGGCCCACCTCGCTTCGTGTCTAGTCGCCGGTGCCCTCCTAGAGTTTATCTTCACTGCCGAGCCCATGCCCGAGGAGGGATACCAGCCTATTAAGGGCAACGGCAAGGCCCATGGACCCAAGAGACACATTTCCGCCCGCGAGCGGTTTGCCGGCCAAAGCCTTGTCGGTGCCTGGGTTGCTTGCGGTGTCATCCTGCTCATCGCTCTTGCCGGCTGGTATTTCTTCCTGCCGCTGACTTACGGCTACCCTGGCCTGAGTGTGGAGGAAGTCGTCCGTCGCAAGTGGCTCGGCTACGACCTGCACTTTGCCAAATAATCAAATGTCGCGGTCAGGCAACCAAGCCCACCCGGTATCAGTGCAGTGCACACAGCAGATGATGCTGCCCC…
CgGT33	EVM0003195	TTTCCCCCACACTACAAACCCGAAATTGGGGGTCCAAGCAAGGTAGGGGGTGGGGCGGCTGTCTTCTGCCGACAGGGAGGCAGTCCGTGTCTCAGTGTCCCGGCGATCCCCTTTGAGGGAAATTTATTCCATATTTTCTGGAAGCAAAATGGCTACACACATTCAAATGCTGTGTTGGGCTGGTATGCCTCTGATCTTCTCTCTCATCTTCTTTTTACGATGTACGGATACAGCTGGACCTGCATTGAAGAGGAACGTTTTCTGAATGAGAAAAATGCCTACATATTCCCGCAAATACCAATTCCAAATATCTCCCGTTGCCTAACACAGCAAACGCCGCTATGCTGACTTTGACTTGGGTCTATAATCCCTAAAGTTCCCATCGGGCGGGTCGCGATC…	ATGAGGTTACCGGCTTCACTTGTCCCGACCAGATTTCCGTGCTACCGACAACCTTTCATTTGGATCCCTTCACCGAGATCAGCCATGAACAAATCCAGAACCAGCCATCAGATCAAGTATCTGGCGGTGTTGGCCTCCGTCGTCTTCATCTGGCTGATGTGGCAGCTTGACCTTCACCAAGAAGTTATTGAGAAGACCCGCCAGTTTGGACGCCCTAGCGGCACGCCCTACTATGGCCACACTTCCAGCAATGTCCTAACCCCCGAGAAGGCCAGCGATTACTGCGACCACTACCGCCTCAAGCCGGCCGATTACGACCTGGTTCGCAATCGCAAGGTGTTCGACCTGCTCCTTATCAACACCGAGCTCGAGATGCTCGAAGTCCGTATGGGACAGATG…	MRLPASLVPTRFPCYRQPFIWIPSPRSAMNKSRTSHQIKYLAVLASVVFIWLMWQLDLHQEVIEKTRQFGRPSGTPYYGHTSSNVLTPEKASDYCDHYRLKPADYDLVRNRKVFDLLLINTELEMLEVRMGQMAPYVDYFVILESDTTFTDHPKPLYVQENWDLFKPWHDKMIVRTIDLEELKAGGTWDREAKSRNAMYEQVFPTLVGEQAAATDDVLIVSDVDEIPKPEILRALRNCNIPPRVTIHSRIYYYSYQWLGNIDWAHPQATVYRGSDTVLPNDLRSSANDHHFAHGGWHCSYCFSTVEEMAQKITSFSHTEMDRPEFKDPDWVVDVARRGLDIFARDGSNFDRMENNRDVPEYVRDNAGRFKFLLDRDPPDGNFRDYRPKSKSA	ATGAAGAAGGCTGGGTGGAGAGCCTTGGAGCCGCCGGGCTTCTCCGTCGTCGGCAGTGTACTCATGGCTAGTTACGACAACGGAGTATTGCAGGAGGGGTGCAGACGAGTTCACTGAGATTAAATGAATGTGGTCGGCGTGGGCGGAGGTCACGGCGACAGGGACGGCGATGAACGGCTGAAGATTCTGTGTGGGCCGGGCGAGTTGGCGGGCAGGCGGGAAAGTATGGGGGGGAGGGTGCCGACTTTCGTGTCAAATGAGCGACATGAGCAATGATGCAAAGATGGGCTGCTATTGTGAGAAGAGACGGGAAACGAAGGGGAGAGGACAGAGACGCGGTGGTGAGTGAGCGGGTGCGAGAGGCTCACAGCTGCCGCGTCCAAAGTGAGGAAGAAGGAG…
CgGT34	EVM0003225	CGTTATCTGAGAGTGTGGGTCGCCATTCGATGGATGGCGGCGCCTTAGTGTTGAGGTTGATGTAGTCGCCAGACTGAGTTGCTGGGTTCAGACCAGCGTCAATGGCAAGGATATAAGGAATGTAACCGTTCAGAGCACCGACGACTGTCGAGACGTGAGACGATTGTGATGCTGGCGGTAATCGCTTGTGCTTCTTGAGGGCATCTCTCACAACTCCGCGATACGTGCTGGAACTGAGGGGCAGGGAGGGGTGAGTATCGCTGCTGAAACTAGATGAGAATGAGAAGGCCGAGGTTGTCGGGAGAATGAAGGGGAAAGGCATAGTTGAGTGGGCTGATCACCGATCGATGAGAAGAAGGCAAGTCTGGCGAGAGAGAGGTCTGGTTGACATTAGATTCG…	ATGACCGGTCCCTCCCCTCACAAGCCCCGGCGCAGGGGCAGGAAGACGAGCAGCAACGGAGATGATGGCGCTGGCACGGTTATCAACGCCAGCACGGAGAGCCAAGTCCTCAAAAAGGAAGCTCTCGTAAAGGTGCCCGTCTTCCCTCTCGCTTCGTTCCTTTGGCCTGCCCGAGGTTCCGTATCACAATGGCAGGTTCTGCCCTTGATCCTTATGGTGGTTGGTTTGTTTAGATGGGCAGCTGGGCTCTGGGGATACTCTGGCTTCCAGAGACCCCCCATGTTCGGAGACTACGAGGCGCAGCGACATTGGATGGAGATTACAACCCAGATTCCCGTGTCGCAGTGGTATTTCCACGACCTTCAATGGTGGGGGCTCGACTACCCGCCCTTGACGGCC…	MTGPSPHKPRRRGRKTSSNGDDGAGTVINASTESQVLKKEALVKVPVFPLASFLWPARGSVSQWQVLPLILMVVGLFRWAAGLWGYSGFQRPPMFGDYEAQRHWMEITTQIPVSQWYFHDLQWWGLDYPPLTAYHSWLCGKIGNLIDPTWFELYTSRGSDDPTLKIFMRATVIVSEYLIYIPAAVIFVRRFARNSNVPTWTAWMALVAILMQPATILIDHVHFQYNTVMLGFVLASMSSMLAGRYLWSAVFFVAALGFKQMALYYAFSVFSFLLGSCVFPLKPGRFIGIALATVAAFALLLLPLVLGTLYDAHRGIDARPDYEGPPPALPLFPWLTDVLDTNAIYYPVVEQLVQMVHRIFPFARGLFEDKVANFWCALNVVIKLRKYPADLLQRGALLT…	GATCACGCGCGTCTCCTCGCCCTTGCCGCCGTCCGCTCCCCATGTCGTTCCCTTCTCGACCTTCCGTTCCTCCCGCTTCTCGCTCCACTCCTTCTTGAAACGGCCGAATCCGGAGCTTTTGTTCGAGTACTTGGACTCAACACCCAGTTCCTGTAGCCCCGCCTGAAGCCAGGCAATCGCTGTGCCTACTTGGCCACCAATCTCGGCGTCAATACCGAAAAAGCGGCACGCCTTTGCGCGGCACGTCCTCCGAAGATCCTCGAGATACCGGAGTATGCCTTCGTTGACTTTGCTAGAGCCGCGCCCTGCGGCTTGGCACAGAGAGGAGGCCTGGCTGGCGTGCTCGGCAGCGGCGAGGCAGAGGCGCGCGAACAGGTGAGCGCGAACCTTGGGGATCTC…
CgGT35	EVM0003259	CATCCCTAGCGTTTGTGACAGGTTCACAAATGCCAGGGGGGACAGGTCGGCCGTTTGTGACTTTCACTCCCTTGGGGAAATGGCCAAACTGATTTCCCGTTTGCCTTTCCATAGACAAGATCCCGGCCTATGACATACCGGTAGTTCCCGCGGCGATAATCAGACGATATGAATACCTAGAGACATTGGCTCTGAGGCGCGAGAGTTTTAGAGCCTGAAAGGTAAAAGTATTGGCTGCGAGTCTTGAAGTACACTCGACTTGAGTTTGTGGTGCAACACCAGCATGACCGCCATGTGTCAGCTACCTATTCGAGTCAAACGCTGGTTCCGTTACAGTCTTGGCATCCAGGAGGAGCATCGTCCATCCGAAAGAAGAAGAAAAAGATTGGACGGGCGGGG…	ATGACAAGTGGGAAAACCTTCCCCTGGCCATACCCACCTATACAGCCTCACCCAAATTCCACATACACCTCCAGAAGCTCTTCTGCAAGAGAGGGGGGACCCCCTTTTCCGCACACGTCGACCCCCGGCCAACTTAATCACTATTGCATTTTAGCGAGTCCATCGTGGTTATCGCGTTGTTACCAGGCGGCTCGTAAAGTGCCATCTGGTCACAACCCTCGACAATCCTTCATTCTGGATCAACCACAGCAATCCGCCGCGTCCTCGTCCTACAGCGATCGCAGGCCAGCACGCTCTCATCACCGCCGCCGTTCATCTACATCTGGCGAGCTCGCAGTCACCGCTGACGGCCCAGGCCACCGTGGCTCTCCCCAACTTCTGGGAGTCCACGGCCAGCAG…	MTSGKTFPWPYPPIQPHPNSTYTSRSSSAREGGPPFPHTSTPGQLNHYCILASPSWLSRCYQAARKVPSGHNPRQSFILDQPQQSAASSSYSDRRPARSHHRRRSSTSGELAVTADGPGHRGSPQLLGVHGQQPGLAPIPGTPNNAMSLSRSPSPIPGGGWASPGLTINTSGRSSPSRGFSASNGATSPWETSKMRTAGMNGYPSFSTQNQGFFTRHMRRISSSLPRFNHQSHYVEKEKLSRASWPAQKMPLVGRIRSVFARMGRKMKLRLLVLLLFSLAMIIFYNTPLVYHWRRHVGGGQKYVIILAANVGGGVMEWKGAREWAIERDSVRNKKKYANRWGYDLEIVDMSTKKRYAHEWRESWEKVDFIRSAFRKYPKAEWVWWLDLNTYVMELSYPL…	GATGCTTGGAATCCCGGTCTGGTCGTTGGGATTTCACATGGAAGGTGTTATCATGAGACATCGCGGCATACACAAGTACTCACAAGCAACCTAGTCAATTATTTATAGTTGCACGGCTTACCTGTTGGGACTCATTAACGATGGTTGCACAACAGAGCCCAGGCAACTCCGTCTGTCCGTCTCATCTGATTTTAAACTATGTACGGAGTACGGAGTACCTATTTGCGTGCCCAACTCAAATCCCTCGATGCCACAGCCTCACAATCTTGTTTTGGCCTTGAATGGGCCCGACATGTCCGGTCTCAGGTGCTGGGCAGGTGAACGAGATTCAGTGGCTGTGCAGCCAATCGCCTCACAAACCGGTCGAGGGGGCTTCAGTTGGAGGCGCAAACTGCTCGT…
CgGT36	EVM0003732	TCTCCCTAAACGCCTTGCTGCGAATCGCGGAAGCCCACCACTCAGCTAAACATCATCAGGCTCGTGTTGCGCCAAGCAAAGTAGGCTCTCTGACTTCTGTTCAAGCGTTCTCGTTGCGGGTGCCCCAAGCCTCGGTAGACAGCGTGGCCCAAGCGTAGAGATCAAGAACGGGGTGGGCGTTGTCAAGCAGGAAGCAAGCCCAGATGTGACGCGCCGCAAATGGGAAGCGGCGAATGAAGCCGCCATAGGCGCTGATCCAGCCCCAGACGTACCAGAAGAAGGCCAAGTACCTGCAGAGATGAAAGTCAGCACAACAATGGTCAATGATTTCATAAACAGAACTGGGGGGGAGGGGGATTGCTGACGCCATGGAAGAATTGTTGCGGAAGCCCTCGACGA…	ATGGCTGATATTGTTATTGGGGCCTTCTTGGCCTGGTACACCTATGATGAGGCTCTCACCAAGTACTTCGCGAACAAGACAAAGCCCATCCCTCTCCCCGAGAATCCTTCCCATCAGAGCACTGACGTTAGCATTATCGTCGCGACCATCGACACCCCTGATTCCTTCACCGACTGTCTTCGTCTGTGGCTCGCCAACCGCCCAAAGGAGATCATCATCGTCACCATCGATCGCGATCTCCAGCGCGTTTACGATCTTGTCAAGCCCGTCGTCACTGATGGCGACGACCGCATCAGCATCATGACCGCCGACTACGCCAGCAAGCGCCACCAGATGGTTGTTGGAATCAAGCAGGCCAAGGGCAAGATCCTTGCTCTTGTCGACGACGACGCCTTCTGG…	MADIVIGAFLAWYTYDEALTKYFANKTKPIPLPENPSHQSTDVSIIVATIDTPDSFTDCLRLWLANRPKEIIIVTIDRDLQRVYDLVKPVVTDGDDRISIMTADYASKRHQMVVGIKQAKGKILALVDDDAFWNTLQVLPHLLAPFEDPKVGGSFGKQSAHIPMKRRNPAVITPWEVASLRSLDNQNSIQAIRWTADGGCFCMVGRTMVFRAEVAADPRFLQAITADTWCGKLMNTGDDSFITRWLQTEGWDIAVQNAPEAEITTIVFDDANFLRQLVRWQRSAIQSFLTTAFYQPGLGKIAKKHPYMARKLVERLLRPLLAWIHIVALVEGFRNNSSMAYLAFFWYVWGWISAYGGFIRRFPFAARHIWACFLLDNAHPVLDLYAWATLSTEAWGTRN…	GGTAAACCATAAGTAGACTTGAGTACATGATGCAGTGGTCGTTAGTAATAAAAGGGGGATGGCGGTAATCCCTAGTTGAAACTGTAATGAGGACATGGAGAGGGATTGGTTGCATAGTTGATTGACTTTACCTCCGTTCGTCACCATCTCACCAGAGATTGAGTTGCAACATAAAAACTTCTGACGAGTTTCAAGCCTATGGATCTGATTGAAGGATATACCTTTACTTTATTATCTTATTGGCCCTTACAGTAACCTTTTCCCTATCTGGTCAAGGCCTAGTATTATCCGTAAGAGGTTGACTTCTAACACAAGGTCATCTGGTTGCCATACGACCTCTTTGAACGGCAGAATCTGACTAGCAAACACTCGCTGAACTAGAGATGAAGTCTGCGCCTG…
CgGT37	EVM0003755	GGTCAGCCAGGTTAGATCCAATTGGAATACTGAGCTTAAGAAGCTTAGGAAATTGCGGTCGAAAGCTTGCCACGCAGCCCCCCCCCCCCCCCTGACTTTTAGTTCATTGGTGCTAATATGGTTTCCGATATTTTGCAAACCAAAACACCTCATCAGAAGTCATGGCTGTAAAGCCTATCAAAACTCGAGATATTCAAGGAAGGTCATCCACGTAGCCAAGCGTATCCCGACGCTCGTCGCAAAGCCTCGCAAACTCCAGCAACAACCTCCAGACGTACAGCCGCATATCCTCGCGGCGCAGCACCTTCTCCGCCCACTCCCTGCCCTGCTCTGCAATCCACCTCGCAGCGTCGTCGCCTTTGCTCTTCTTCCTCAGCACACTGTGGACGCCCCACGAAC…	ATGGCGTGGAAGGCCAATCGTCCGGCGCCCAGCTCGGCCAAACCTTTGCTCAAAGGCGTGCTGACGACCTTCATCCTGACACTGCTGTTGACGAGCACCTACATGTACCGCGATACGATCAGCACCAAAGCCTCCCAAGTCAAGTTCACCGATGGCGCCGCGACCGACTACTTCAAGTACCCCTTCAACGCTAGCGACGCCGATGCGAACCCGATCGGCTGGCTGATCCACGACGCGCGGGCGAAGCACGCGACGATACTCCAGAAACGGAGCCGTACTCTGCACAATGCCGCCCAGCGCTACCGTGAGCGACGGGGCAGACACCCGCCCCCGGGGTTCCAGGAATGGTTCCATCATGCTATGGAGACCGATGCAATAGTCGTTGAAGAGTTCTTCGAC…	MAWKANRPAPSSAKPLLKGVLTTFILTLLLTSTYMYRDTISTKASQVKFTDGAATDYFKYPFNASDADANPIGWLIHDARAKHATILQKRSRTLHNAAQRYRERRGRHPPPGFQEWFHHAMETDAIVVEEFFDRIYDDLGPFWALDAKTTSKRANAGEHVVRVRNGTATGDGNMEDREPWLGLWTALVSEFAKHLPDVDMPINYMHEPRILVPSQDMEKYVAKEGKTRNMPPKNKVTSQLQSLTSVDAARGTLYSKGWTSGDRRKYWDLVREACPSDSPARNVPAATDLSLPPTLPYSWKAPFARRGYVQNFTMSMDPCVQPHLRSLHGTFVEPLNVNTTKDLIPLFGGSKLLVNSDILIPGAMYLSDDPSYTGGNIRGPAWPEKLNRLVWRGIGSGGL…	TATCCGGTGCTCGGCAGACCGGCTCGAGGGGGTTGATGTGGAGGGAGCTTACCTCGCAGGGCCATCGAGGCCGCTGTCCTCGTGGAGGAAAGCATCTTGTCGTGTCCGGTAGAGTGATGTCGTCTCTTTCGCGAGAGATATCGGAGTTGATGGAGTGGAGAGGGTGTATCGCGAGGGGGAAGTCGGTGAGGGAGCGGCGGCCGGCGACTCAATGGACGAAGGGGATCGATCGATCGGGGGGGGCGGACCTTTTTTGGGTGTAGGATGGTTGACGTTGTCGATGGCGGTTGATGGTTTTCGCCTCTTTTCTCGCTAATGGTATTGCGAGCAATCTGATTGGCCAGTCCGCGACCGGGATGGTCCGTGTGCAAGGCACGTGGGGGGGGAGGATATCTCGCC…
CgGT38	EVM0003893	AACCACAAACCAAGCGTCGCAAATGAACCCTTTTTGATGTCCCCATAATCCAGAATGAACAATGCATTAAATTAGTTATAGAATCACCAACCGCTGGGGCTTACAATTGGCCAGACAGCAGCGCTTCCGTTGCTAAATGGGCAAGGTTAGTAAAACAAAAACAGTCCTGTAAAGACACAAAGACATACCGCTGTTGATATATTGCCGCTTGGCATCGAGAGGAACACCGAAACGACGTTCGAGCTCCTGCTTAATGCCCTTCTTCGTCACCGTCATCAAATCGGCAGTCCGCAGAATCTCGCGGATCTCGGCCAATAGCGCGTCGTCACTAGGCAGGCCCACCATGTCCTCGGGGGAGAAGAACTGCGAACCGCCAAACTGGCTGTTGCGGTTGCCACC…	ATGGCGATGAACCTGCCACCCATCGGTGGAAACAGCGGGGGCGCCCATACTCAACCTTCTCTACCCTCGCTGCCCGCACATTCACAATCCGACACGCAGTTGACAGCACACCTGGCAAGTCGCTTCCATGTGTCGCTGCCAACCGCTCGCCTCTCATCCCACGCCCTCATCTCGCTCAACACATACACTTCTTCCGCGAAGGGCCCTGATGGCGGCAAGGACGGAAGCGCCATGGGCGGCGCCGAGGATATCGCAGACCGGGCTTGGATCAGATTGGGCCACAGATCTGAGAACCAGGCCGTTGTTTTCTTGGGTGAATCTGGCTCGGGAAAGTCGACTATCCGATCCCACCTCCTGACTGCGTTCCTCGGCAAATCGTCCACTCCGCTCTCTACCAAG…	MAMNLPPIGGNSGGAHTQPSLPSLPAHSQSDTQLTAHLASRFHVSLPTARLSSHALISLNTYTSSAKGPDGGKDGSAMGGAEDIADRAWIRLGHRSENQAVVFLGESGSGKSTIRSHLLTAFLGKSSTPLSTKVSLAAYVFDTLTTTKTATTPTASKAGLFYELQYDTATTTNPVLIGAKLLDHRLERSRITDIPTGERNFHILYYLMAGTSAAEKSHLGFETPAGVAQKRWKYLGHPTQLKVGINDAEGFQVFKNALKKLEFPRSEIAEICQILASILHIGQLEFETTSDTQATGDDSGGFSHEGGQTVTAVKNKDVLGIVAAFLGVGTQDLQTTLSYKTKMIHKERVTIMLDPVGARSHANELARTLYSLLVAYIVESINQRICAPEENVANTISII…	GAAACCCGCAGTATACCAATCTCCCACACTGTCTGGACTGTGTACCGGCTACTAGGTATTCTCTATTTGAGACGACAATGGTTCAAGGTACATCCCGCAACCTACAGCAGCCCAGCAGCCCAGCAGCCGCCCGTCTTCTCCACTACCGCATCCAAGCACGGGGGACGTCCGCCACGGCTTGGACCGTCTGTCATCCAAACACCATCCTGCCTCATCCATCATGCAACAACACATTCATTGCCCAAAACTCAGAAGCAGCTTCAGCATACCGGCGGCTGCGGTGATGCACTCTGGAACAAACACTGCTTGCCATACTTACAGCTACACCCGCGGCGCAGGCTAAAAAAAGCATTTGGGTAAAGATACGATTACATCCAGCATTCCTGACGCACCTGACCG…
CgGT39	EVM0003945	GCCCGTATCGATGCGTGGCTTCAACGCCATCCCGGCAATGTCTCTCCCGCCGATGCAATTGGGGAACACTTTGTCAACCATGCACGGTACTGTTGCTTCCTCTGCCGCCTCGACCATCAGCAATCGCTCCTCGTCCGGCCTCTCGTCCTTCAACTTCAACACCAACAGTGCACCTTTTTCGGCCCCCATGTCTGGCCGATCATCCGCCGCCACCACGCCAGCAGCATGTGTCACACCCGAGCCAGTCTGGGAGTCTGTCGAGGAAGAGGAAAGCGGTTCCTACACGCACGCTCCGTCGTATGCATCCGCTGCTGCCGCTGCAGCTGTTGCGCCGTCCGCCATGAAGCAGAAGGATCGGAGAAGCGCGTCAAAGTCCAAAATCACCCGCTTCACAGAACT…	ATGGACCAAATCACAGAGGCATCGTGGCCGACTCTCGGCGTCGCACTACTCATTCTTTCCGTCATCAGCCTTCTCACGGTCTTCGTAACCCTCCACCTCCTCGCCCCGAAGCCCCGCGCTGTCCTTCCCTCCGAGAAACTTTACCTCACATCTTCTGCCTCGGGAAAGCCGATTCAAGTCTCTGCGCCCTGCTGGTTTGACCGTTGGTCCGCTGAGCGCAGCGTCTCCGAGGCTCGCGCCCACCTGACAGATCCTCGCGATGTCCCCGACTCTGGCGCAACCATCGACCCCGCCGATGTGCGACTCACCGTCGTACTCCCCGCTTACAACGAAGAAAACCGAATCCTGCCCACCCTCGAGGAGGCTGTCGCCTACCTTGATGAGAACTTCGGCCGGCCC…	MDQITEASWPTLGVALLILSVISLLTVFVTLHLLAPKPRAVLPSEKLYLTSSASGKPIQVSAPCWFDRWSAERSVSEARAHLTDPRDVPDSGATIDPADVRLTVVLPAYNEENRILPTLEEAVAYLDENFGRPSSPTKPLFSPTTPHRRTKNPPSEALSGYEILIVDDGSRDNTVNACLEFAQKQSLHDVIRVIKLERNRGKGGAVTHGFRHARGEYVLFADADGATKFSDVGRLIQGCEDVVDGSHRGVAIGSRAHLVGSEAVVKRSALRNFLMRSFHLVLMILTPPATSRLRDTQCGFKLFTRAALPHIIPYMHAEGWIFDIEMLLLAESAPPAPVLGDDGSVIGTSPGIRVAEVPVDWHEVPGSKLSVISDSIKMAIGLAVLRGSWMMGVYRRRLT	TGATAGCTGTCAATGGCGTAGAGATCGTCAGGGACGATGACGGTCTGGAACCGCCTTCAAATGTTAGAGTGGAGGCTCGGCCGGATATCCTATAAACTCCGTACGCGGACATCTTTGCGAGCGCCTCATGCTGGGGTGCGAGCCCATGAGGCAAGCAATCGGGTGGGGGTTCTCACCCAGCCGCGGACTGTTCTGGGCGGTTGGTGGGGGTCTGGCACGCGCCAGCACACGTTTTATCGACTTCCTGCATATGCCCTGGACTCGGTGGCCTCCAGCTCCCCGATGCAGGAGCATCGTAGAACCCCCTCCTCAATGAGGAAGTGGCTACTGGAGGGGTGTCATTTTGTATTGATGCGCTTGCCAGACTTCAGCTGAATATGCATGCAAGGCCAGGAATTA…
CgGT40	EVM0003981	AGGCATTCAGCGGCATGGACGACTCTGTCCGGGACAAGTGCATGCTGTACCTCGCTAAGGGAGAGGAGAAAACTTACAGCGGCGACCGGATCGTGGACAGCGAGGTCGCTAAGGCGGGCCAGGTGAAAGTAAGTGGACTCACGGATCAGCAGGCGTTGATCTGCATCAGTCACCTCAAAGAGGAGGTTCCAGATTGCGTGCGCGAGTGGATTTGCCTGCCTGAGGCCAACGAGGGGCTGCCGGCGCGGTTCGGGCGATTTGACGGACCGGTGAGGACGGACGAGAAGCGGTGGAGGGCGCTCTGGGGCGTGTAAGAATGGCTAAGAGACTTTAATGCGTGGAGATGTTTGATTACCCCAGAGAGACGGCTTACTGATGCATCAGTTGGAGAGCGCCACT…	ATGGACCCAAATACCCCCTCCCGACCGCCCGACTATAGCCTCCCACCTTACGATGATTGCGACGACACATCGCCGGGACGCTCCAACAACCCCGCCGCCATTCGTCTCTTGACCTCAGTCGAGGAGCCCATCATGGACAGCCGACCGCCCCGATCCAGTCGACGATCCTATGCGTCCTCTATCTTATCCGACAGATCCGCCTCTATTCGAGACCCTCCCAGCATGCCGCCTCCCGATTCAACCTACGTTCCATTCCAGGGTCGCGACTATGCCCGCCAGTATGAGCGCACTTATGAGCAGGAGTACCAAGATGATTACCCTTACGAGTACCAGTCCGGACGTGATTCGCCGACCAGGACGTACAGCCCCTCCCGCCTATCGTCGGAATTCACCAGGCCT…	MDPNTPSRPPDYSLPPYDDCDDTSPGRSNNPAAIRLLTSVEEPIMDSRPPRSSRRSYASSILSDRSASIRDPPSMPPPDSTYVPFQGRDYARQYERTYEQEYQDDYPYEYQSGRDSPTRTYSPSRLSSEFTRPPPSGIYEPSDLNGSPRPGTPSSRYGGSPRRPLPPAPLFSAGASRNPATFADDATVSIPLHDADDVFGPETDISETQPMRESYLSHDQTTLSEEEMETDISEKVEHYGPAPDGMQERRGVRAPQMSRKEVQLINGELVLECKIPTILYSFLPRRDEVEFTHMRYTAVTCDPDDFVDRGYKLRQSIGKTARETELFICVTMYNENEFDFTRTMYAVMKNISHFCARSKSRTWGDNGWQKIVVCIVSDGREKIHPRTLDALAAMGVYQH…	CCAGCACGCTGCTGAGGCCACAGCTTTGGCGAATGTCTCGACTTCTGAGGCGTCACGCGGCGAGCCCTTGGTCGAAATGGATGGTTGCCAAGTAAAGTACGGAAGCAAGATCGCCCTGGGCAACTGGTCACAAGAAACACCCTCTGGGCCTAAGGATGGCCTCATCTGGACGGTCCGAAGAGGAGAGCGATGGGGAGTGTTTGGTCCGAACGGGTCGGGCAAGACCACGCTTGTCTCCCTTCTCTGCTCCGACCATCCTCAGACATACTCTCTCCCCATCAAATTGTTTGGCAGAAGTAGACTGCCCGAGCCTGAATCAGGCCAACGGCCTCTTACGCTTTGGGATATTCAGTCACGAATTGGGCACTCAAGCCCCGAGGTCCACCAGCACATGCCCCG…
CgGT41	EVM0004307	ACATCTTTTAGAGCCGCTTCGTCGGAAGAGATAATCTCGAGGTCCTCCGGTCGCTTGCTGGGCGAGGGGTCGAGTGTTGATAGTGACGTGTCGTCGGATTCGCTCGATGTTTCTGACTTCAAATCGCCGTATTCATCGCCAGAGTTATCGCTGTAATCGATAGACTTCCATATGTCGGCCTCTTCGTTCCAGCCATCCTCTTTCGCAATCTCCTCCCATCTAAGCGGCGGTTCAGTATCCTCTTCGGGTTCCTTCAAGAGTTCTAGATCGCTCAGCCGAGTCTTCTGCGTCGGTCGGTCCGCTAGCTCGAGAAGGAAATGTAAGATATCGGGATGCCACTTCGTTCGAAACTGTGACAGTGCATCGAGACGTTCTCTAAAGGCATCTGCCAAGCCTTCG…	ATGGCGGTCGCCCGGCCAGTTCGAGCTCTGGCCTTAGCTGCCGTGATGCTATGGTGCTTCTTTCTTTACCAGATATTTGGTCCTGAAAGGCCGATAGGCCAGAGGCCAGTGCGCTACGACAATGGACGGGACCCCAACCTTGATCCAACCGGGGAGCCTCCAGGTATTTTGACGTACGCCTCCGACAAATATGCCCCCGACGCCAAGGACTCTGCGCGCATCAACGCAACTTTGCTGGCGCTGGTCAGGAACGAGGAGCTGGATGGAATGATCCAGTCGATGGTCGACCTCGAGAGCACATGGAACCATAAGTTCAACTACCCCTGGACCTTTTTTAACGAGGTTCCTTTCTCCGACGAGTTCAAGAGGAGGACCCAGGCTGCCACCAAGGCCGAATGC…	MAVARPVRALALAAVMLWCFFLYQIFGPERPIGQRPVRYDNGRDPNLDPTGEPPGILTYASDKYAPDAKDSARINATLLALVRNEELDGMIQSMVDLESTWNHKFNYPWTFFNEVPFSDEFKRRTQAATKAECRYELIPKEHWDMPSWINKDLYEESVKILKENDIQYADKVSYHSMCRWNSGMFYRHPALQHTKYYWRVEPNVHFFCDVDYDVFRYMQDNNKTYGFTINLYDAPKSIPTLWPETVKFLAQHPEYLHENNALDWLTDKTHRPENNVNANGYSTCHFWSNFEIADIDFWRSQAYEDYFQHLDRAGGFFYERWGDAPVHSIALGLFEDKSKIHWFRDIGYQHIPFFNCPNSNKCKGCVTGRFTDGEAWLHKDDCRPNWFKYVGMD	TGAACTGTTCTTGCCAGACCTGACGAAGCGGCACTTGGGTCGGCGATTCCGATACGAAGAAGACCTTGTCTCCCGGCATTAGTTGTCCTTCTGACATCCAGAGTCGAATCGGTCGAAGATAGACTTGGAAGCAATTGAAGAATATTCGCCCCAGTAATTCGTACGTTGTATCTCGTCCTGAAAGCTGGGCAATGCCAATCTCATCGTAAATGAGCTCCAAGAAGCGAAACGCGCCGCCATTTGCGGGTTCGTAGAGCTGTCGCACGATCTCGGAAAGAGACCTCAGCGGTTCCAAGTGAGGCCTGAGTTCTTCCAAGATTGCTGCCATGCTGACGACTGTGTCTTCTCGTGCTACTGCCAGTCGCTCCTGAATAGCCGATATCTTCTTGTCAAACGACT…
CgGT42	EVM0004462	ATTCAAAACTGTCTGTAGAAGCCTATTTTATAGTTCTGTAAGGTCTATTTACACTTACTAGGATACATATACATTATAACTCTACATAGGAACACTTCAATTAGACAACTAAATCAGTATTAACTAATGGTAGGCTATTAGTAAATACTGCGTCATACCAGCGCCTAAGCCTCCTACACTCTAAGAGAAAGCTATTACCGCAGTTAGCCGCCAATACCACATCCCACATGGCTCGCTCAACATCGCCACTATCTCTAGTAAGCCTCTCTTCCAAGCCCCAAAGTCTTGTCTGCCGCCCGTTGCTGTCTAGCCTGAAGACATTATCGTTCTCTTTTCCAATAGTATCCATATTGACCTTGAATAGGTTGTGATGGATAAACATGGTTTTGGCTGTTCTTG…	ATGTTGCTTCTAATCAAGAGACGTAGGTCTTCGAAGCATTACATAACAATACTATTTATCTTAATTCTTTTCATATTCCTTAAACTTTGTTCTTCCTTTATATCTTTTGCCGTATGGCCCCATATACTAATTGCCAAAGAATCTTCGGCAAAGGCGCATCTTAAATCCAATCTCTTACACGACTATTGGAGCAGGCTACTCGCGGAACTAGTCTCCCAAGACCCACATGTTCCACCACTCAAGACCACCCGGCATATTGTCGATCCAGACATTGAACAAAAGACACTCAGCAACAGTACCCAGCGGCTTGAGCTCGTGGAGATTGCCGAGGGCGACCGCGAAAAGATGCATTTTCATCATGCAGCATTCGTTCGTGCGCTAGAGCCTCTTGCTCGCGAC…	MLLLIKRRRSSKHYITILFILILFIFLKLCSSFISFAVWPHILIAKESSAKAHLKSNLLHDYWSRLLAELVSQDPHVPPLKTTRHIVDPDIEQKTLSNSTQRLELVEIAEGDREKMHFHHAAFVRALEPLARDLPMWRDTRGVVMPAGGGYLGIALTSVLMLHRSGSKLPVHVFVDTYAERDSYICDYAFPRLGAECLVFEDLLGSSVVDIKHYQFKALALLFSPFEQVLFFDSDAWPIRSPDHLFDTVPFTSHGLVTWPDFWQSTTSPTYYQIADIKAPRMTTRLSSEAGILLYNKATHTQSLLLACYYNWYGPDYYYTLFSQGAIGEGDKETFLHAALATGQSFWDVRAPVSVFGRWINGSHETSGMKQADPEEDYYFHRDAPDLDHAMESQDENST…	AGTATAAAGTTACTTAGCCTTTAGTTAGAAATTAGTAGTTATTTTTATCTCCTCTTATATATTTTTATAAATTTACTACTTTAAAAGGCCTTAATTTAATTAATTATCTTCTTTTTTTTACTTTCTTAATTTCTTTTTTTAAAAAGGCCTTTAGCTTTTTTTTTAATAGCTTACCTAATTTAATAGTATACTACTTATTTACTAGTATAAACTTAGTTATATTAGGTATTAGTTATTTTATTATAGTGCTTCCTTATTACTAAGCTATAGTTTAAGATCTAGTAAGCACTATTATTACTTTAGTAGTTAATACACCTTTAAATAAGGAGATATTAAAACGTATTAGAGGTAGGAATAGTATTAAGTAAAGGAGTTAGTAATAGGCGTAGTTAGGGTTTA…
CgGT43	EVM0004588	TGCCGGGTCACCTCTTGGAGGCCACATGAAGTGGCATTTCCTCCATCTTTGATTGTTCGCTGACATACGCACCAGAATGGATCGAGAAATCATATTGGAAGACGATTTTGCTTTTATTTTATGTACCTATAACATCTTATGTTCATATGTCCAACGTTATCGAGTAAGGCTGCTTGTGAACGTTTTTGTCATTCTTCGTCAAGGCCGATCAATGTACCCCAGGCACTCTTGATTGCGGGACTTTTCAAGCCCGTCGTGTCACCCTTCAGCTGCCATACATCGTGCTTTTTGTGTGCCTCTTGCCACCCGCTCCGATCCTGGTCCTTGTGCTCGACCCTAATATCGCTTCCCATGGATCCCCACATACCCAGCTTGTCGCGGTACCGCCATTGTACGACT…	ATGCAGTCAGGCAGTTCCTTTTCCGCTTCGAGAGAATCGAGAGATTTGCCGCGATCTTCTTCAGCGTCACAGTCTTCTATCGAAGCTGGGTACGATACGCAAAGCCGATCCTTCTTAAACCAAAATGTTTTCAAGAACGCAAGACACTATGTTCCGACCCGCCTCCTGAGCAATCGCCGCCTCGCCATCGCCTTCGGATGTGCTATATTTCTTGTTATTCTGATAGTGGCCACAACCACGGGTCAACAAAAACGGGCCATTGTTTTCGAACTCAATGCTGCCACCAACCGCACATTGGGCTTTGGTTCAATAGAGATGATCAACTTGCCCATCCGGCAGGATAAGGCGGACGCTGCTACTGTTCAAGCATTTCTATCCGGCATTGATATTAACATCATG…	MQSGSSFSASRESRDLPRSSSASQSSIEAGYDTQSRSFLNQNVFKNARHYVPTRLLSNRRLAIAFGCAIFLVILIVATTTGQQKRAIVFELNAATNRTLGFGSIEMINLPIRQDKADAATVQAFLSGIDINIMEGVNGSRLGEVGMPPSSIPDTEPGLSGGEKGCWRSHANAWRSMLRANRETVLIMEDDVTWDINIKEVMRLASSNLAVLLNGTRMFDIGQSQSKVRNALFDPWYSDRWDLITFGQCGDGDGWKSERIKYDDPYTNGKQSEYFGVGLKGGRRMVRRAGGMTCTGAYAVSARGAAKLLLRSNFDLNLPVDVIMNDMIGNGQLHTYSIWPPPVVQWRYRDKLGMWGSMGSDIRVEHKDQDRSGWQEAHKKHDVWQLKGDTTGLKSPAIKS…	GACGGAGGGGACTTATCGAAAGTCAGAAAACGCGCCACTCCCGTTGAGATGTCTTTCTTGGGCTGTAGCGCGCGAACTCACCGTGGCTTTTGCTTTGACTGCGCCTTTGCCGTCTAAGCGAAGCCATGTCTTGGGTTTTAATTCAACCTCCTGCCACTTCGCGAACTCTACCGTGGGAGCTTCCTCGGTGCGCCACCATCAAGTCATTGAGGTGGGCTGTGTGCGCCAAATTCGGTCACCTTGGAAAGTGACCTCGGGGAGGCCAGGACAAGGGCCAGGATGAGAGCAAGGTGATCTATGTGAGTTGGGATCGCCAAAGAGACTTTAAAAAGACCCAGGATAAGCGTCATTGAGGCGATAGATGTCAAAGTAGCCACGGTATATAGCAGTCGCCAAAGT…
CgGT44	EVM0004712	TCATCCTTTCCTTTACCGCTTGCCGCGATGTGGTAAACCAATGACAGTGCCCATTAAGGAGTAAATACGGGCTCCACGCGTCCCTATGCGTAAAAAGAGGACCGACAATACGAGCATCAAGGCGCAGTTTGTCGCTGCCTAGAAGCATGTTCTCAAAATCCGCATCGTTAAGAGCCCGAGACGCGTATCGATGTACCCAGTACTGATAGGGGCCCTATTCTCCCCTCCCGTCTCTTCCTCTGTGGCTGTGGCTGTGCGGGGGTTCCATGAGACGATCCTTGCTTGAATCGTCCCAAGATCCCCTTATTGGCCCAGTAGGGCCTTGGAGTCCCCCCAAGTCCCATTGGACGGAGGCAGACGTCATAGCTGTCGCTCTCCCGGGGAGGTAAGCAGAGGCGC…	ATGACGGGCGTCCACAAGATAGAAGCGGGCGCAAGCTCCTCTGCCCCTCCCCCGCCCTCGCGACATAGCGATATGAACCTCGACGTAACCGACAGCCAGGAAGTCCCCGATGCCCTCGTCTCTGATGGCTTCAGTTTGCCCTCCCTGGAGACAGACAACCAAGCTCCTCCCGCTTATGGCGACCTTCCCAACCAGCTGCAGTTCAGCCAGGCGGGCTTCGAAGCCGGCGCAAATGTCACTGGGGACGGTCGAGTAAACATCAACATCAACCAGAGCGGCAACCGCCTTGCAGAGATCCTCGCCCCGACGTTACGAAGCCAGCTCCTCGCTGACAAGCGCCCCCAGGGCCCCCTCCCGCCCGCCTACACCCCCCCGAGCCTCGGAGGTCAACCGGGCCAG…	MTGVHKIEAGASSSAPPPPSRHSDMNLDVTDSQEVPDALVSDGFSLPSLETDNQAPPAYGDLPNQLQFSQAGFEAGANVTGDGRVNININQSGNRLAEILAPTLRSQLLADKRPQGPLPPAYTPPSLGGQPGQTPPPQLNLVIQIVGSRGDVQPFVALGKVLKDTYGHRVRIATHATFQKFVEENGLEFFCIGGDPAELMAFMVKNPGLMPGFDTLKSGEVSKRRRGIQEILLGCWRSCIEAGDGLGPPPKPHARNQPLDENYGIPGDPNHKPFVADAIIANPPSFAHIHIAEKMGIPLHLMFTMPWTPTRAFPHPLANIQSTNTDAVMTNYVSYALVEMMTWQGLGDVINRFREKALDLEPMSLIWAPGVLTRLRIPYTYCWSPALIPKPNDWGREID…	AGTGTGTAGAGCTGCTCGCATCTCAGCCTGGACTCCGCGACAGCCTATCATCCCTGTAGCGACCTCGATCTTCTTGGGAAGGTGGCTGCCCGGCTCGAGGAAAACTGGACCAGCGTCCCACAGTGGTCGCATCATCTAACAGTGTGGAGTTCATAGACAGCCCACTACCGTTCAAAGCTCCGAGCAGAGACTCAATGAGTCGGGCCATCTTGAGCGAAACGAGAAGACATGAACCTGTTGGTAACATTGTTTACGGTACTCCATGGGCACCTGATTGAGTTAGGTTGGGTGACCCATACGAAAAGACAATAACCCATAGCTGCCAAGTCCCTATTTCTTCACGGCCAAACTCCATTGGCGGAACTATGGCTGCCATCAACTCAGCTCTTCTCCACGCTT…
CgGT45	EVM0004723	GAAAGACAAAATGGAACAGGGAAAGAAAAAGACATGTCAAGGCTGGAGAAGAAGGAAGAAGGGGGTCTTCTGCCGCGAATCCAGAACTGAGAAACGCCCAGAACCACAATACGCTCGCTACTGGGCGGTCTTATACGAACAAGTATGCAATGCCATGCAATGCAATGCTATGCAATGCTCCGATAGCACTCGGTCTCTCCTATCCTCCCCTCCCTCCTATCTTCTGTCCAACCTCCCCCTCCCCAACCGGCATGCACAAGCCTCTTGTTTTTGCCATGTGTTGGCGTTCAAGCTACTGAAGCTTTTCTCTGCCGGCTCAGGGTTTGCCTGGCCACACAAGTCGAGTCATCCCGGGAGGATTCTGGGATCAACTACGGAGTAGATTCTCGGGAACAAAAC…	ATGCATCCTCCTGCCACCCCTTACCACTCAACCTACTCACACGCACACGCGCGCACACCACCGGCCGAAGACATGGGAGGCCGGAGCAAGCAGGCCAGCAAAATGCCGTGGTGTTCAAAGATTTCCACCCCCCATAGTAAAACGTCTATCCCCTCTCGCTTCGAGGACGCACTTGGGCGTCCTCTCTCAGAACAACCGTCCAATATGTGGTTCGGGGAACTGAAAGCGCTCTTACTACTGGGCTTCCTGTCCCGTAATGTTAATGGCCTCAGGTACGAGGAGCAGTTCGTCGACTACAACCTAAACCAGAATAAGGATGCGACAGATCCCATATTCTACAATGGAACATGGGAGGGTCACGAGCACACGCCGTCGCCGGATAACTGGCGGTTCCCGTTC…	MHPPATPYHSTYSHAHARTPPAEDMGGRSKQASKMPWCSKISTPHSKTSIPSRFEDALGRPLSEQPSNMWFGELKALLLLGFLSRNVNGLRYEEQFVDYNLNQNKDATDPIFYNGTWEGHEHTPSPDNWRFPFYTIMLDRFVNGNPDNDNANGTVLEQDITGTQLRWGGDVAGLVDTLDYLQGMGIKGIYFGGSMLINAPWNYDSYSPLDQTLLDFHFGNITEWRSAIQEIHDRGMYIVFDNTMATMGDLIGFKDYLNSSAPFEPHEMEIVYKTDRQYLDWTFPTAYNETCEHFPRLYLEEGREVPQDIYDMFGGCYNGDFDQFGDTEAFGVYPDYRRQLTKFASVQDRLREWVPAVNQKLAHFSCIMIQMLDIDGFRFDKALQVTVDAQGDFSNKMRE…	TCTCTCACTCTCTCTCACTCTCTCTCACTCTCTCTCACTCTCTCTCATCCACTCTCATCCACTCTCACCCTTCTTTCTTCTCGCACCCACCCAACTGGGACCAGGGTCCAGCGAGCCTTGCTGTTAGAGTTTCAGCTTGCAAGGACCAGCTTAGTGCTACACTTCCCGCGATTCCATCGCCCAATTCTTGCTGCCTACACTAACTAGTATGGTACATAGGTAGTAGCACACAATCCAGCTCGACGGTTCGGATGGAATACGAACATCAGATGAGCAACTGACAAGACGCTGTGGGTAACTGATAGCCGCCCGCCGTTGAGTTCACCTGTGCACTATTACCCGCGGGCTTCAGCGCACCGAAGGCGTCTATCATCGCCAGAGCTTAACGCCCCGGCATCG…
CgGT46	EVM0004757	ACTCCTGGGCGCGAGACTGGAAAGAAGTACAAAGATTGCTGGGTCCATTTTCCGGACTTAATTTCATGGTACCGCTCCAGCCAGAGTAGGTGGCGCGCTTTCGTCCCTAACAGTCATCAATGGTAACCTATAGCGCCTCTAATGTTAATGGGGCCCACGAAGCCGAAGCTTGCGCGGATGGATGTAAGGTGCCCCGGGCCAAATTACATTACGTTCGTCTGATATCAGGCCTCACCGGACGAACGATGTTTGTCAACCGACTTCATCCGGGGGTGTGTGTGTGTGTGTGTGTGTGTGTGTGTGTGTGAGCGTGCATGCGTGTGTATGTGCATGTGCGCCTGTTACTCCAGAGACGGGTTGACTTCAGGAGTGCAACAAGTTGGCAAGCCGTCGCTAGGT…	ATGTGGCGGAGGACTTACCTGTTCCTGGTGTTGATCCGGCTGTGGTTCGCGCTGTCGCCCAGCTACCTCCACCCCGACGAGAACTTCCAAGGCCCAGAGGTTATCGCAGGCCAAATCTTCAGCTACCCGGTCCGACACACGTGGGAATTCACAAACGAACATCCGATACGAAGCGTCTTTCCATTATGGCCTGTGTACGGCCTGCCCATGTTGCTACTGCGATGGCTGTGGATCGGTAACGGCAAGGACGGGGAGATCCCTCCCATCGCAGTCTTTTGGACCCTTCGCGTGCTCATGTTCGCCACCAGCTTTGTACTGGAGGACTGGGCCATCCACGAGCTCATCAGCTCCCCGCGCCACCGACGCGTTGCTGTGCTTTTGGTTGCTTCGTCTTATGTC…	MWRRTYLFLVLIRLWFALSPSYLHPDENFQGPEVIAGQIFSYPVRHTWEFTNEHPIRSVFPLWPVYGLPMLLLRWLWIGNGKDGEIPPIAVFWTLRVLMFATSFVLEDWAIHELISSPRHRRVAVLLVASSYVTWTYQTHTFSNSVECLVVAWCLVLIQRIVESPQQSSLLASSILGVVAVFGLFNRITFPAFLLIPGLRLIPHFLNRPVSFIVMALAGLTTTFVAITLDTAFYLSEPIKWTDLISRPVITPLNNLLYNIDTNNLAQHGLHPWYQHLLVNIPMLIGPAAVLLFTQPHISLRLYSAISGVFVLSIFQHQEARFLLPTVPLILSSVHMPRSRTLLRVWIGAWIVFNLFFGILMGIYHQGGVVPGQVFLSKQPDATQAVWWKTYTPPIWLLN…	GTTAGAGTGCCGGCAAAGCACCGCCACCCGTTCAACGGTTGTTCGGTGAACGAGCTGCTCGGGCGGGATGGCTCTGACTTCCTAGGTTGATGCTTGCTAACAACAACAACAACAACGACGACGATGACGATGACGACGGCAGTGAATTTGGCGGCGGGGCTTGTGCTCACCGCCTGAGCGTGACTGTGTTCCTCATGGCACGACGCAGTATTGTCAACTTACACGCGCCATGGATGTGGCCCTGTACCGAAGCCCATATCGGACTGGCATCTGGAGACGATGGGGGCGGGCGATAAGGCAAGCCAGGGCCGATGGCGAAAGCGAGCTGCACGCACTTAAGGAAGCCTGTCTGCCCCAGGGAATCAACCCCCACGACACGCAGGGGAGAGCCAATGGTCT…
CgGT47	EVM0004896	ATAAAGAAATTGATCCCACAGTGCTCTTCGTGCCGGGCACACCTACTGTACCACTCACTGTATCAGGTGCTGAGCCTTGGGTGGCAGCCAGCAGGACTTCGGTACGGATAGATCTCCGCAAGTTACTGTGTAGGTAGGTCGAGTCGAGTCGAGATCGGACACTGGGCCTACGCACGCTATGTGGATTGTCCTACTATGTGTGGGAGAATGATACCTTGAGCCACCTTGTAGCAATACCGGTCTAGGGAGTGAGTGAAGAGCATCTCTTTTCCCCATGATCCATCATTACGAGACCCACGCTGCAACTTCCTAACCTTGCCTCGCCTCGCTTTGCCTTAGCCGTTTCCTGCGCCTGTGCCTTAGTTACCCTACCCTTTTAGCGGGTGCCCGAGTGAGAAA…	ATGGCGAACGGTCGAATGTCCATGTATTCGGTGGCCTCGGAGGGCCTTGGAGGGCCTCGTGCCGGACAGCAACCCTCTCAGTTTTCTACCACGACCCTCCTCAACGCCATTCACAACATCTACTTGTCGTCCCAACCCTTCAAATTGGACGCTGGTACGAGCCTCGTCGTCAACACATGGCTCACGGCATCCCAGACGGGTCCCGATGGGAGGACAGGAGGCACTATAGATGCTGCCCTCGGCGCGAGAGCTTGGGAACATGCTCGGAGACGTGCTGAAGATGGCTGCATTGTTCTTGGCTCCCTTCACACATCGTGCCCTTCTCTCTTGACGCCATTTCTCTCGTCTCTCCCACTGTCGCTCCCGTCATCCCTCTACAAGTCGTTAGAAGCCATCCAG…	MANGRMSMYSVASEGLGGPRAGQQPSQFSTTTLLNAIHNIYLSSQPFKLDAGTSLVVNTWLTASQTGPDGRTGGTIDAALGARAWEHARRRAEDGCIVLGSLHTSCPSLLTPFLSSLPLSLPSSLYKSLEAIQPFLRCSTPYNPSTPRQIALGVTLTLNLTGSLRGAAIALSQGGIDSTKGLLNIPVEAGYRAFDVFYYLLTSASTPAEREFLGLKSASSYALLAKSGTYEPPSYLPTADDAAAADDFRSALKDIGIKGSAHRNLISTLAGLLKLGDTLDYNLDEDVFDEICEDVSGLLGMDPETLATQCTTEDRATLVGGLYEALVDWVISKANEAISAQMVRIRDGTESIGGGGARTPTSNGEDDTVCITILDIPDPTLGKALAMRGVFDDTLGINS…	GTCGTTCAGGCACTGGACAAGTGCTTGAACCTGCTTTGTCGTGCACGGCAGGTTTGGTTTACTAGTACATCCTTGCTCGCACGGCACGACCTGCCCCTGTCAGCGAGGAGTGGCATCGGCAGCTGCAGCATTACTCCGTACACAGGGACGGAGTACGATGTACGTGGTAGCAGCATTCGTGCTGAGCGTGCTTGTTATGCGCTTCCCGCCATTGCATCGGACGGGTGGGCCGACTTTCGCCCCTCCACTGCCACCACCGGGGCTCGTATTTGTTCCAAGAAAAGGACTGCCCGCGGCCGGATCTACAGCCTCCCCAGTCTAGTCGGGCATTCAGTAGCCACGACATCAAATGTGCGGACTGGCAACTGTGGACTCTAGGCTTTTGAGGACCACTTGCTG…
CgGT48	EVM0004972	GGTTATAAATAAGGTTAAATTTAAGGTTAAATTTAAGGTTATAATTATATAAGCTTTTATATCTAAGTAAAGGTAATATTTACTTAAGATAATATATTTACTTATAAAGCTTAAATAGTTTAAAAACAGCTTTATAAATAAGCTTATAAGAATAAAGTTACTTTAGTAAATTAGTAACTATACTTACTTAATTTTAACCTAGTAAAAATATATATAAAATTCTTAAGTAATAAATTTACTAAAGACACTAAGAAATACGACCGTACAAAAGAGTACGCAGGTCACCTGTCTTGTTACTATAATTAAACGGTTACACACTTATAAGGGCAAATAATATCTAACTAAGACATCTAGAAATAGTAGTCTTTTTATAATTTACTACTACTCTTAACGCCTTTA…	ATGTTGCCGCAAGTACAGATGCACCATATGGTGCAACAACAGCCAAACTTCGACGCTCTTCCAACTCAGCAACAGCAGCGGCATCACCAACAGCAGCAGCAGCCGCAGAGCCATCTACAACACCAACAGAACCAGTACCACCTCTCTCAACCCAACGCTTATTCTTATGACCAGCATCTGCGCCGCTTGCCGGCCGACCCTACAAACCCCCAGTACCGCGATGGCAAAACTCCAAGATCCATCCCGATCCATACTTCACACCCAAGCCAACCTTTCCAGCGTCGAGCTGCCACCGTCGCTGGGCAGTCTCATTTCTCCGATGGTCCCGAGCATCACTTACGACGCAAGACACCGAACGGCACCATCGACGCGGGCTATGATGGCTCTCTTACACACTTC…	MLPQVQMHHMVQQQPNFDALPTQQQQRHHQQQQQPQSHLQHQQNQYHLSQPNAYSYDQHLRRLPADPTNPQYRDGKTPRSIPIHTSHPSQPFQRRAATVAGQSHFSDGPEHHLRRKTPNGTIDAGYDGSLTHFASGPPPLKQMILPATPTAYSANCLYPATDPNRVPRLTHVTQIRSAKNALRDRLGDGFNVPSPAQQQWSLGQDMAHQSLPTGKLSEPRLTPGPSLHDFSTPEMTAFLGSASQLCPRPGMFTAGSYFPGALPADGAGAITPGLLQSANPWFSTYQQGQSFVGPPMHHTPSPSPSMYDYRFSNMHNQMLGPSANLTLPHPHIHYSNYGSGFLQPAQFNLEALTLETPRAISANGAMNQPNPLGGFREKVLAQAHRSYVDLLAYLHHGRK…	TAAAAACAGCTTTATAAATAAGCTTATAAGAATAAAGTTACTTTAGTAAATTAGTAACTATACTTACTTAATTTTAACCTAGTAAAAATATATATAAAATTCTTAAGTAATAAATTTACTAAAGACACTAAGAAATACGACCGTACAAAAGAGTACGCAGGTCACCTGTCTTGTTACTATAATTAAACGGTTACACACTTATAAGGGCAAATAATATCTAACTAAGACATCTAGAAATAGTAGTCTTTTTATAATTTACTACTACTCTTAACGCCTTTATTTAGGCTACTATTAAAGTATAAGAGGAGTTAAAAGAAGAGATATTATAGTACCTAGCTAAAAGTATAAATAGACGTCTTATAGCTGTTATTATTACATAAAGATAGTATATAAAATATT…
CgGT49	EVM0004975	CCGTACATGTAGTCGTTCTCGGTGATGGAGACATTGGCCGGTACAGCGGCGGCAGTCTCTTCCGGGGTGATGAGGGTCTGGGTTCGGAGGTAGTGGACGAACGAGAGGGCTTCGACAAGCTCCTCTAGGCAACGGAGGGAGTAGGCGTAGCGATAGCGGTTGATGCCCTGGATATCACCCTCAATCGCGGTCAGGTGGTTCTTGATCTCTTCCATACGTGTAGCAATTTCCTTGTTTGCGAAGTTGGGGAGGTCGCCCAGCTTGTTGACTCTACCAAGACGTCAGCGTATGACACCAGGAGCGACTTATGAAGTCCATCAGAGGGGGGTAAAGATTACCTTTGACAGGTGAAGATGCTAATTCATATCAGCCAAGCCCAATCTGATTCCACGAGGCGTA…	ATGGCCGGTCTCGACGCCCTCTTTCGGCCCGTGCCGCTCTTCGCGACCGCCGCGGTTCTCCGCGTGGTGATGCTCTACTACGGCCTTTGGCAAGATGCCTACTCAGCCGTTAAGTACACGGACATCGACTACCTGGTGTTCACCGATGCGGCTCGCTTCACCGCTCAAGGGCGCTCGCCGTATGACCGCGAGACCTACCGATATACGCCTCTTCTGGCGTGGATGCTCGTCCCCACGGCCTCGCAGGCTTGCTTCGCTTTTGGAAAGTTTGTCTTTGCTGCCGCCGACCTGATTGCAGGGTACTACATCGTGCGCATCTTGGATAGACGAGGCGTGGAGCAGGCAAAGGCTCTCAAGTTCGCCAGCATCTGGCTCTTGAACCCCATGGTCGCAACCATC…	MAGLDALFRPVPLFATAAVLRVVMLYYGLWQDAYSAVKYTDIDYLVFTDAARFTAQGRSPYDRETYRYTPLLAWMLVPTASQACFAFGKFVFAAADLIAGYYIVRILDRRGVEQAKALKFASIWLLNPMVATISTRGSSEGLLGVTVMALLWAVLEGRTTLAGLLLGFGVHFKIYPFIYAPAIVWWMDEDALGRKGTNAHGKTLGETIANFLNTERIKLAVVSLATFMGLNVAMYSIYGAPFLVHTYFHHVTRIDHRHNFSPYNILLYLTSAFPSTSAIRIESVAFLPQILLSTILIPFILAKKDLATSMMAQTFAFVTFNKVCTSQYFLWYMVFLPIYLPNSSFLKNPKLGVTALALWIVSQAAWLHQGFQLEFLGVSTFFPGLFAASVGFFLVNCWI…	ATCCTCTGAAATCCGACGTAACAATTCGATAACGCAGTATTCATGCCATTTGTCCCAGATGGAGGACCCGAGGGTAAGCAATGATCGGCTGTTGATTTCCACTCTCCGGGAGAAATACCCATAACAACAGCTATTGATAAACATTCTCAGTGAGGCCAAACACAGCGCAGAGGCCACTGGCATAGATCTCGAAGTAAACCGAAGAATGTTGGGCTGGTTGTAGACTAACAACACTAAAGATATGTGCGTATCTTTCCTCCTGCGGGTGTTCCACGGTTGAAATCCATCTTTTCGATCTGCGAATGAAGTTCACACACCGCTAACTACGCTGCAGCTCGGGCATGGATCCGATTCTCCGTACAAACGTGTGGTCAGTCGAGCTGGCCCATGGCGTCCGCA…
CgGT50	EVM0005005	GGGAAGCAAGGATACCACCCGGCCAGAGTTCTGTTTCACCTCTGGCAATGATTTCGTTCGTTGCAGTTTCATAATTCGTAAGTTCCGGCCACTCTGGATCTTAGTCCGAGGGATGCTCCAGAAGCGAGAAGGTGACGTGCGGAGCCCTGAAGTCCTTGGCGGGGAATGTGTTCATCCGAACAGTCTGAGGTCTGCACGACTCAGTGGCAGGGCGGTGCCAGTCGGCAACCTTCTCCGTCATCTGGCGCTCATGGCGGTAGCGGACGAGGTCCTGGCCACCGGGAGGTGTGGTCAGGCTCATGGCTCGCTTGGGACGAGGCGTGAGACGGATGTCGTCGTTGGTGTCACCGTCAGCTCTGCTGCCCCAGGAAGTCTGCCAAAGTGTTAGCTTGATTCCAG…	ATGGCGGCGGTCATGGATCTCTTTTGGCCTCATATCGGCTTTGGCTGGTCTCCCAGCACCTGGATGTACCTCTTCATTCTCCTTTGGCTTCATCGATACACCCGTCTGCTCGCCAACTGTGTCAGTCACTGGGTCTACAAGTCCAAGCCAATCCCAGTCAAGCCAACCTTCACTGCCGACGACGTTACTGTCATCATTCCCACGATCCACAACGTCTTTGAGGAGCTTCGTCCTTCTCTTCTCAGCATCATCTCCTGCAACCCCCAGGTCCTGATGCTCGTCACCACCACTGAGAAGCATGCTGCCCTGGAGAAGCTCGCTAGAAGCCTCCCTCATGCCAACGTTCAAGTCTACTCTACCCCGATCGCCAACAAGCGCCTTCAGGTTTGCGAGGCCTTG…	MAAVMDLFWPHIGFGWSPSTWMYLFILLWLHRYTRLLANCVSHWVYKSKPIPVKPTFTADDVTVIIPTIHNVFEELRPSLLSIISCNPQVLMLVTTTEKHAALEKLARSLPHANVQVYSTPIANKRLQVCEALPKVTTKITIMADDDVTWPSTLMPWILAPFEDPKIGGVGTCQRVKRVWDGPLSTRIFNWLGAAYIERRNFEISATHNIDGGTSCMSGRTGAYRSEILSSHDFLEGFKTEKWGKYILNADDDNFVTRWLVSHQWKTWIQYEKECELETTLENSTKFLYQCSRWARSNWRSNWTSLVRERYVLTQQPWCTYALHIATFTSLAFLFDPLIILALWKGTAEWDLESRQQALWAQIIFVFGFTKVVKLMGLFRRNPSDIIFLPVSILFGYAH…	TCGTCGAGGGCGTGCCGACGGCCGCGAACATATTGGACAGATGGGAAACGATGCGGCAAGAAGTGATGCGAGAACATATCGCGGCGCTAGTCGTCGCAAGTGCTGATGCCAGGCCGATGAGATGCGCCTACGGGAGACACTGATTGATCTATCTATCCATAGCAGGCTATCTCTATCTGGCTGCTTGCTAAAGAAGCGTCGTCCCAACACGGAGCCACAAAAACGCCAGCCTCTGGATCCCATCCACACCCACCTCAGCCCGCCCATGTCTAGCCGGTCGCCAATCCAGCCCATCTTTAGAGACAAGAGGCAGCAGACGCAGACGCAACGGCGGCGGCAGACGCAGCCTGGGAGCCACAGGCGACAGGCAAGCAGAGGCAGGCAGGGTGGGCAACGCAG…
CgGT51	EVM0005211	ATTTTTTTGACTTTTTTGGACAAAAAAAAAGAGCTACTCTATACAGGCTAGCGGAACGGTTTACAACGCCGGACTATCTCTTCCCCTTTTCTACACTGCAACCTCCAGCTGGTATCCGTACTCTGTTCCAAAGCAATAATTCTCTGTGCCCATACCATCCGCCTCCCTAGCAAAGGGAACCAAGGAAAGCCGAGAGTACCTAGGTAGCTGGCCGCCCCTCAGACATATCGACTCATTCTCTGCGGCGCACTCTCTCTCTCTCTCTCGTTCCTTCTTTCCACTTTTTCTTTGCTTTCCGCCCTCTTGGCTTTCGCGAGAGCCGACTGACTCTCGTTTCTCACTGCTGCACTCGTCTCTACAAATCAGCATCTCGGCGCCATTCCCAACAATCGAACCGCC…	ATGTCTCTCCCCGAACGGCCAGGGGCGAGCTCTCCTCCAGAGAATAGAAACCCGCACAGAAACTCGACGTCGCGACGCACCCGTCCTGGCGATGTTGGCGCCGACGGTTACTATTCCGTAGGAGGGCGACCTCAACACCGACGTGGGCACTCTGCCAACTCTTTCCCAGAGACGATCCCCTCGCCTAATATCAACGCAGAGAACCAACCTCTATCCCCGAACTACGCTTCGCCCGTTGCAGGACCCGCCGCCGTCGACGAACCCTTCCAGAGAAAGCGAAGCTTGATCCGACCAGAGCGACACAGAATCGACAAGGACCATCCTAACTACTATTACCGTCAACATGCCGCCAACATGAACGTTCTGCCCTCGGCTACCGGAAACGACCCGATAGTCGAG…	MSLPERPGASSPPENRNPHRNSTSRRTRPGDVGADGYYSVGGRPQHRRGHSANSFPETIPSPNINAENQPLSPNYASPVAGPAAVDEPFQRKRSLIRPERHRIDKDHPNYYYRQHAANMNVLPSATGNDPIVEDMEGTTDVSGRSQTNDNYSDVSPPRASNSRENSREEKKVPTRTKSKRVSRHKSGKLSKNGKRKQQVEQIRPPSFWNVYCAIITFWMPNFLLKCCGMASKAQQRAWREKMGLISIILLIMGFVGFITFGFTQTVCGAPPLRLRVNDVSDGYMIFHGTAYDLSGSRHPPADGVPMINRTHGANVLYDLPEKYGGTDGSFLFQNVNGRCKNLITLAENSDVPTDSDGNLAWYFPCNVFNQDGSSKPNLTIPYYLGWACHTTRKSRDTFY…	GTACGGTATGTCGTATAGTGAGTGTGTCCTTTTCTTCGTTCGTATCCTGCTTTGCTTTCCTCAGGATCAGACGGCAAGGGAAGAAATAAAAATAAAAATAAGAAAGGGAGAAAAGGCAACGGGAGGGCTGGTAGAATCGCGTAGGTAGCAGCATAGATACGGGAACCTTGTACGTAGCATCGACAAAACGGGATTCAGCTGGCGATGACAGCAATACGAGAATGGATGAGGCGAGGGTGGCCGGGCTGTGGTGGTTGGTGGTTGGGAATGGAAATGGGACGGTACCTACCTACCTTGGTACTCCTTTCCTTGGAGGAAGTACATCTGATTTTTTTGACTTTTTTGGACAAAAAAAAAGAGCTACTCTATACAGGCTAGCGGAACGGTTTACAACGCCGG…
CgGT52	EVM0005219	CACGCAAACAGGACATGGAAAAGAGAAATTGGATTATTCGGGTAGAAGCTAGGGAGCGGAAAGGTCCGTATGGGAGCAGGCAGCTCGTAGATCTTGTACAACGGCAGGCCCTTCGGCCGCGGCGTCGTCGTGGAGCCCGAGGCGCTCTGCGAAGCATCAGGCGTCATGACCTGTGCAGTCGGCAAAGCCGTATTCTTAGTCTGCGACATTGTGCTAGCAAGTCATGTCTGTCTTTGGAGCAATGGTTAGCTTAGAGTCCATTACAAAAGCCTCGCAACATCATAGGAAATGATTTTTCATGTGTTTGCATCAGATACCGTTGTAGTCTATATTTGTGGCATCATCGAGGTTCAATGAAGACGCCTCTTCGCACAAATGGGTAATTGGTGTCATCATAGT…	ATGGCAGACTGGTCCTCAGCGGTGCAAGCCATTGCTTTTGTCTGCGCTGGCTGGAGCACTTTCGTTTACATCGTCCAATCCATCGGTATTATTAGAATCATCTTCTCGTACTCTTCGCGTCTAAAGCCAGCCGTCTCCCCTTCGCTCAAGAAGCAAGATGTGCCGCACATCACCATCATCCGTCCTGTAAAAGGCCTCGAGTATGGCCTCTACGACTGCATCGCATCTTCGTTCCGACAAGACTACCCGCGCGACAAGCTGACGATCCGCCTATGCGTGGCCGACAAGAGCGACCCGGCGTACCCCGTCTTGGTGCAGCTGGTCAAAGACTTCCCAGGCTTCGATGCGCGAGTGCTAGTTGAGGAGGAGGACCCCCTGCTTCACGGTAGCGGTGGCCAC…	MADWSSAVQAIAFVCAGWSTFVYIVQSIGIIRIIFSYSSRLKPAVSPSLKKQDVPHITIIRPVKGLEYGLYDCIASSFRQDYPRDKLTIRLCVADKSDPAYPVLVQLVKDFPGFDARVLVEEEDPLLHGSGGHVDNLGPNPKIRNISRAYREAKGDIIWVMDCNVWVAKGVAGRMVDKLLGYGPGGSRVKPYKFVHLLPIVVDTVSPRSISTEAQALLSSEGSSAQIRSPGHSCSLLDYVKKQGGGRLDEMFMATSHAKFYSAINTVGVAPCAVGKSNMFRKSHLDTVTDPSQNPILPSGKNLPRGIDYFSEYICEDHLIGDLLWRSKLPGMKNHGLVMGDLAVQPMAGMSVLAYFGRRARWLRARKWTVLAATLVEPGVESLLCCAYFAFAVTTLPWF…	GGCGAGGCTTCCTCTCTTGATTGTAGGAAGTCACTGGGCTTGGCGATCTTGGCGGAACTGATGTCTGCTTCGAGATTTTGCTGGGGCGCCGAGTGGGCTGCAGCAATGCTTGCCGACGTGTTGTGAGACGACGACACACCATTGATCAATCGAGCGGTAGTCCCATTGCTTGTAGGTGCATCGTCTCTGACGGACAGATCAAGGGCCTCAGGTTCGGCGCGGAACGTGACTTGGTGGGCGTCTTGAGATACTTCAGGTACGTCCTTCTGTACGGCGTTGACCGCAAGGTCGGATTTAGGCAGTGGTAATGTTGATTCAGGCACGGGTTCCGCGTCCGTTGAGGTTTCTCGGGCAGGGACATGGTTGGATGGGAGCTTTGGCGAGGACTCTTCGGCCTCG…
CgGT53	EVM0005273	CAACGTTCCACTGATCGTTCGGGGGTTCCTGGTTCAAAATGCGGGGAACTGACAAGGATAGAATGCAGAGAGCCAACTACAGAATCCCAACTAAGTGAACAAAGCCAATGGTGTGAAGACAATGCCACCAGAATCCCTTCCTCATGACGCATATCACATTTATTGGATGTATGATGGTCGATTGGTCCCTCTGGTCTTTCAAATGATGTTGCATCGGTTGGTTTAGTTAGGTAAGTAGTCCGACTTGTAAACCACAATGCCGACCGAAGCACACTCGGCGAATTAAATCGCCTCAGGGTTAGCTCTTGGAAATCGAATACTCTTGATTGGGAAGGTTACACCACCTGTCACTCCCTGACCATAGTTGCCGGTGATTCCGGTGGTCACGATCGTCCAATT…	ATGTCTTCACCTATTATGAGCCCTTTAAGTCCAAGGAGCCCAATAGGCTCAACGAAAGCGAACCTCTTCAGAAACAGAGTTCCCACGCAACTTCGGAGATGCATAGCCTTGTACATAGCTTGTATATGCATAATTCTTCTTGTTGCAAACCTTGACTTGTTTGGGTCGGTGCCAAAGCCAGTCCACCTCTCTAAACGACGCAATCGGCATTCATCAATAAGCAACCGAGCAGCATTTCCCAAGAAAATATGGCAGTCTTGGAAGGTCGCACCGTTCGCTTTTGAGGCCGAGCAGGTTCTTACCGCACGTACTTGGACCGACAAGAATCCTGGTTACCGGTACGAGGTTCTCACCGACAACAACGACATGGAATACGTCGAAGAGCATTACGGCCCCGAT…	MSSPIMSPLSPRSPIGSTKANLFRNRVPTQLRRCIALYIACICIILLVANLDLFGSVPKPVHLSKRRNRHSSISNRAAFPKKIWQSWKVAPFAFEAEQVLTARTWTDKNPGYRYEVLTDNNDMEYVEEHYGPDGFDRPDIVDMYRNVNATIIKADLLRYMIMYAEGGVYADIDVEDLRPVSRWIPERYAEADIDLVIGVEIDQPHFKNHPILGKKSMSFCQWTFMSRPGHPVMLKLVENIIAWLSDVAKSQGVTISEVKLDFDEVISGTGPSAFTKAVLDVMSARSHSGPITWDTFHDIDESKVVSNILVRDVESFAAGQGHSDSGNHNSRGALVKHHYHASNWPSRHPRFRHPIFGEVERCNWNIECVMKWDQDIAAFNSLSPEEQKQEIEKHDNLQR…	TCTATCCAAGTCGATGCACGATCTTTATTGTCAACCCAAGTACCAGATAGGTGAAGGAGCCCCATGTAAATGAACGTGGTAGCCATAAAAGGAAGATATAGTCTGATCCATCTCCTGAACAGGGCCGAGCCAAGGTTTTCCGCCAACTTGCCATGATCCCCGGACTGAATCAAGCCCAGCGGTTTGGCAGAGAGGACGTAACCAGAGATGACGAAAAATGTTGACACGGCGAAATGTCCACCAGTGAATAGATTTCGTATTCCAGGAAAGGCGACAAAGTAGTACTTGTTTTCGTAGCCAAAGGAATTTTCGAATATGCAATTCTGGATATGCGGCTCGTGTGCCCAGAGTTCGTGATGGTGCCAGTAGACCAGGAAAGCCGCGAATCCTCGTAGCCCG…
CgGT54	EVM0005326	GAACGGCCGGAGTTACTTGCGCCTCTTCGAGGTCCTGAGCTACCTCTGGCCCGCCGAGGCCAGCAGCACGCCCAAGCCACGCTTTTTGGGTGAGCACGTCTTCTTCGGCAGGCCTCACCCGCCCGTCTTTGCCCAGAGCAACGGCTTGGAGGGAGACATCATGTTCCAAGACTTTGTGCACCTCATGGCGGATACTGACGGGTTTTGGTCAATCTTGGTCCCGGAGAAGGACAGGTAAGCAACCCCAGTCCACGCTGCATGGGATGTTCTAACCCGTCATTGCTGCAGAATTCGCTTTTCCTTGACAGGCGGCTCGCAGGAGCGGACTCGGGCGTTTGTTAAGGAGCTTAGATGTGCCGCAAGAATTGTGCGCGGCATTCTTCAGGGGGTTCATTAGAG…	ATGTCACCTTCTCGCACCACGTTGGAGCCCCTCAAGCCCTTGGTGCTCATCTGCAGCACGCCGGTCTCGGGTCACATCATACCGATGCTGACGATAGCGGAGCAGCTCGTCTCGCGGAGCTACGACGTCTGCTTCGTGACCGGCTCGGGCTACCGTCCACGCGTAGAGGCCGCCGGCGCGTCGTTCGTCTCGGTCGAAGGGTACGGCGACTTTTATGACCTGACTTCGTGGGATCTGGACCCGTCCTGGCCCGAGGGCAAGAAGCACTTGGAAGGCACGGATTGCTTCATCCACGACCTGGTACACATATTCTGCAGATCCATCCCCTCGCAGCACCACGCCCTCCAAACCGCCCTGGGAACGCTCGCCTCAAAGTACCCGGGACGGCCCACCATCCTC…	MSPSRTTLEPLKPLVLICSTPVSGHIIPMLTIAEQLVSRSYDVCFVTGSGYRPRVEAAGASFVSVEGYGDFYDLTSWDLDPSWPEGKKHLEGTDCFIHDLVHIFCRSIPSQHHALQTALGTLASKYPGRPTILLTESLNFAAMPILHGAPGLRPTGYIVIGLNPMMLSSIDHPPFGSGLPPDTSPAGRAQHAAANAAQRETFAAAQSSYAEALAKLGAAREPEAFLLDALYHLPDRFVQMCVPSVEYPRSDAPPGLRFSGGYPNGPKDPFHPRPAWWPEVVAAKAAARKLVFVCQGTVAMDLTQLVVPTMAALAGREDVLVVVAVGRKGASLPPGLEVPPNCRVTDYVPYDEVLPHCGVFVTTGGYGAFQRAVRNGTPLVVAAATEEKPETAARAAWAG…	GTCCTGAGAAGAGGCCACTTGTTCAAGGTCATGCTCCAGGACCGGGACGGACAAGACTTGTCGTTCTCTGATCTGGTGGCGACCTTTGAAGAAATCGTCTCAAAGGTTGGTCAGGACCACCTCTGGACTAGCATCCTGACCACAGATGATAGAGACTCGTGGGCTGTTGTAAGTGTCGTCCATGCACTTCTTGTACTGAATACTAACAGTCCTTTCAGATGCGAGAAAAGCTGGCGACGGCGAGCGCTGCCAACGCAGAGTACTTCCACACCATCGACTCTGCAATGTGCGTTCTATGCCTGGATGATGGCTCCCCAGAGACTGGCGAGGAGATTGCTCGACAAGGCTACATCGGCGACGGATTCAACCGCTGGTTCGACAAGGTGTTGCAGTTCTACG…
CgGT55	EVM0005437	TGTCAAATCCCGTATCGACAACCCTTCATCTGACAACCCTGGAACTGAAGTATCTATTTTCCCTCGGGAGACCGAAAGACAAGTGACACGCATCTCAATGATCCATCTTATTATTATTTTCCTGGATGATGTAAGACCAGCACGTTTGCGTCGAGCCCTGTGTCCTACTGGACACATCAATCTTTCAACTCGGTTCCAGATCGGAATCAGGCATGGCCTGGAAGATAACGACTCTATAAAAGACTGGGCGACTGCAACCATGTTAAAGTTCACAACTTGTGCCAGGAAAACGAAAAACGGGGGTTTTTAGTTGCCACGGCCAAATGCCATCGGGGGCAGGTTCGAACCCAAGTATTCCCTATTAAGACTACTGGCAGCCTTTGATACATCTAAAAGTAC…	ATGTTGGGGCACTCTGCTACTTTAAGGGTCACCCATCTTCGCCTGGTATCAGTTGTTCCAGCTCGACAGCAAGTCTTCAGCGACATCTACGAATACGCCATGACGGCAACGACAGCCGAAAGGCCCACGAAGCATTCGCCCCTGCTTCTCGTTACGGCTTTCCCTGGCGAAGGGCATGTGAACCCTCTCCTTACTATCGCATCATACCTTGTCAAAAAGGATTATGAGGTTGTGTTCATTTCAACGCCGGACTTCCGGCACAGAGTCGAAGAAGCCGGCGCCGAGTGGGTCTGCACGGACAGCCCTTTCACCGAAGAACTTTTCCGGAGCCTAGCTGAGACGTTTTCCTTGCCTTCCGTGCCGGATCGTTTCGCCATTGAATACAAGAAAGTTTTCTTG…	MLGHSATLRVTHLRLVSVVPARQQVFSDIYEYAMTATTAERPTKHSPLLLVTAFPGEGHVNPLLTIASYLVKKDYEVVFISTPDFRHRVEEAGAEWVCTDSPFTEELFRSLAETFSLPSVPDRFAIEYKKVFLNTLPPRARKTAEVLALLKARDPNRQIIVIEDALNWSFLPLKYGMPLPQGLTEIPRSIGIGVAAFILESRDTGPIPYGLPPDSTHSGRLRNAILQDLAEKGPLKPALDGLREAMETLGCTDIPTKRMFRCAYTAHDVTLQLCPPSLEYPISDLPPSVEYIGILPRKTPSPDFRYPTWWSEVERTQPDNKYRHVIFVSQGTVASDYTDLVLPAIEAFANRHDVLVVVALGTRGAQLPSEVVIPPNARVLDYMPYDTILEYTDVFISNG…	TACACGTTATCAAATCCGGGAATTAGTGTCATTACTTTTCTTCGGTGCCTAATAAATCACTATCTGTAGGCAAAGGTGCCGATTGGTTTATTCCAGACTGACGGCAAGGGGTGGAATATAGCCTAGCGTTCTAGCAGAAACAGAACTTCAGTGCGGGCAGAAATACCTATGGAAAGCGTATTTGCCTGGTGTATACAGCAAGGCCGACCTCATGCTTTCGTAAGACAACAAGGGTTTCTGTTTCGGAACCTTCATTCTTTTCCAGTTGTCCTGAGTACCAGGCCTGGTTCCAATACTGTGATTTTTCCTTTTTTTTCAGATTACGTTAGACTATCATGGTGTACCTGTGTGGCCTTGAGAGGGACCAACTTGCAACTCTCTCTCATTAAGACAATTGGG…
CgGT56	EVM0005573	CGCCATCTACCACCTGCCTTTCTCTCTCTCTCTCTCTCTCCCTCTCTCCCTGTGAGATTCATGACCCCGGACTGGCCATGACTGGGGGGGAGGCATGTCTAACACCGTCGATCACTCATCGCCCACCCAAATACGAAGTTTTTCTTCGCCCGGCGCAGGGTGAACAAGACACTACCCACACAGACGCGATGGATGCTCGCCGAACCACTCTTCGTGTCGCCCTCGTGAGCGCAACCTACGCAGTAGGGCCTAAGACGGATGGTTCAGCGCCATGTACGTGCCTACTACTAGAGTAGGCTATTCCCAACATCGGCCGCGAACCTCGTATTCCCGGCTCACACGCCAGCGACGACGGGCCAGTCAGGAGCCTCGAATGTGCGTCGTTCGTTCCCCATCAAT…	ATGTCACTCCTCTTTCCCGCGAAACGCCGGAGGCCGCTATGGCTCTACCTCGTACCCCCGGTCCTGGGCCTGCTCCTCCTGGCACACATCCACTCGTTCCGCATTCCCTCGACCCTCCTCCCCTATAATGCCATCCCTCCGGCGCATAACGACGACCAGGGCAGCCCCTCGGCAGCTTCCCACCTGGAGTCGGTGCCCGTCCAGGCTTTCTGGAAATCCCTCCAGGCCGCCCTCCACGTCGCCGAGCCCAGCCTTCCCTCCCCCCTCCGCCCGACTGTCGGGCCCCCGCTTTCCGATGGCGAGCTCGACTCGAGCCCCTTCTCCAAGACCGTAACAGACGACACCCCGCGCCGGAACCTCATCGCCCTCGACGACGCCTCCCTCGAGTCCCTCACCGCG…	MSLLFPAKRRRPLWLYLVPPVLGLLLLAHIHSFRIPSTLLPYNAIPPAHNDDQGSPSAASHLESVPVQAFWKSLQAALHVAEPSLPSPLRPTVGPPLSDGELDSSPFSKTVTDDTPRRNLIALDDASLESLTAQHAAFVSAVRSTLSEKLPYWNGTRGVVMTAGGGYLGTALTSILMLRRSGSRLPVHLFLDTRAERAAAAGFCDGILRRMAVECLVVEDLLLASNTEAPIRHYQYKVLSILLSPFQQTLYLDSDAWPIHDPEPLFTSEPFASHGLVTWPDFWLETTSPSYYRISNAGLPPPRPLTRRSSESGILLYDKATHADDLLLATYYNWFGPGCFYPLLSQGAPGEGDKETFLHAAAALGRPFWDVRSPVTVLGRWINGSFETATMRQADPAED…	CCGCCTCGGTCATTAGCGCGGTACACGCATACACATCATCACCTCACCTCACCTCACCCACGCCCCGCCGTTAGTGGGGGTGGGGTGGGGGTCCCTGCGTGTATCCACTTCTACCCGCCCTCTGATCCAGTGCTTATCTCTGTGTTAATCGTATACCTTTTCTACGTATACATCAAGATGTTACAAGAAGTATCTTCCTATCTCGTGCTAAGACGCTGGATTGTCTGTTCTGCCTCTTCCCGTCTGTGCCTCCCATCAAAGTTTCTTACCTACCATTGTAGTTTATTCGCCTCGGTCGTACCACGTATATCTGGAATCCAAATCCCAGCTTTCCAAACCCCCGGGATCTCTGTTTTCCCTCTCTTCCCTTCTATGGGTGCATCACCAGTGACCAACCTG…
CgGT57	EVM0005623	TCCATCACATTTACCTAACAGCACCAACGACAATGCATACCCCTCCCCATACCTATTCTTGCGACCACTCCACCAAACGCGCTCACCAATCGCATCACATCCTCATTGCAATGACATGTAAGCCATTTCCAGACTTCTAGACGCCACTCTCTCGTGCGTCCTCCGCTCTCACTCACGATCTGCATATAGTCACACATTTCTTTTTTCTAAGGGGGGGGGGGTTGAGACTTGGGACCGGGAGAGGCGCGGAGGAAACGACTTTTCATCCTTGGCCTTGATGCATGACGTTGCCATCGATGGTGTGACGATGCATCAACGCCACGCCTTTCTTCTTCCGCGGCTGGCTGTCGACTGCCTGGCCACTCCCATACCCACGCAATTCCCATGCGGAATCTTCTC…	ATGCGCCCGCCTCCCTCTCAGCCTCCCATGGCGGAGAGCAGCCGTCCTCCGTTGTCTCCCCTCTCGGGGGTATCTACCCCGGCTCGCAGCCATCGCAGCCTTTCTATCCCGCAACCCTTTGGTTCTAGAATCCAGTCGCAGGGCTCGTCTGTCGTTGGCTTCAACGTCGAAGACCTGCCCTTCGGTGCCAACACACCAGGCTCTGGCCATCACTCATGGCAATCTCGTGGTGGCGAATCCGCTGCCTCCTTTGTGTCGTCTGTTACTCAAGAGGAGGCAAAACCGAGATGGGACTCTGACTCGGAGCTGAAGACGGTATCAAAGTCTCTGTTGAAGTTCCAGAAGTGGTGTCTGCTCATCGGCCTGCTCTGCATTAACGCTGCCCTCATCTACGTGTCG…	MRPPPSQPPMAESSRPPLSPLSGVSTPARSHRSLSIPQPFGSRIQSQGSSVVGFNVEDLPFGANTPGSGHHSWQSRGGESAASFVSSVTQEEAKPRWDSDSELKTVSKSLLKFQKWCLLIGLLCINAALIYVSFTYHVAHYFFMVLLSSNTVLQFIMIIFILGHFLFKTIFFCFRRKEKVPETPEKMVMLLPCYNETFEELTRSLDSLVAQKNIDEHPRMIFIVVDGNVKGAGMEKTTQEYLLQDILEPGPTRFFENGYRARDGLFMPTKIQTGYYKGIPYLFVGKRYNQGKRDSLCFARSFLYHFQKRSANVMTMFSNELFEHLGNAFVSQGLENVEYLVGMDADTVFDEYCIWEMLKEIRKNPKLVGVCGHVCVDYDGKNWGLWSLYQSVEYSQTQG…	CCTGTTTAGCTCACCGGATGTTCGATTTCAAGCTTACTTTTGCGTTTAGAGGCATCCCTGTGCATGGGCAGGCACTGTACAACCTCTCGCTGGCTCGTGTAGCTTGTGAATCCATAAACACGGGCTTGGCACGACAGGGTTGACCCAGCTTGGTTCGATTTACAGCTCACTTCTGCAGGAAGCACAACATGTTGACCTGCTCTTCTCGCCTCTCGGATCCTTCCATGCAGTTTGTTTTTGCGGACAGAGCAAAGAGATTGGTGTATCAGCGCCGTCCGTTTGCCCGTCTGTCTACCTCGGACGTCTGCCCTTAGCAAGGCGAGGCAAAAGTCCAGCCCAACTCGATCAAGCGCTTTCTCTCTCTGCGGCTCTTCTTTCCTAGGCCCCACCACCTCCGTG…
CgGT58	EVM0005717	GTGCAGACGATGGAGCCGCCGACGTGGGCGCCGTACGGCTCGATGGGGATGGTGAAGAGGGGGTTCTGGGAGGCCATGGCGACGAGAGTGAGAGTGAGAGAGGCGAGGCGAGGTTGGTGGATGTAGTTGCGATGAGAGCACACAGGGGGAAATGGCAGCTCAAAGATGATCCCAACTATCTCCGGGTATCAATAACCCCCGACGCTGTAGATGGGGCTGGGCAAGATGATAGACAGAGTTAGATATCACAGGGACGGGAGGTTGATTGACGGGGTCGGCAGAGGTGAGATATCTGGAAGTACAGAGTAGTAATAATCTGACCTCGGCTCGGTAAAGACGGGGGTGGGTTGGTGGTAAAGTTGGGGAAAACATAGGTGTCAGTTCAGCCAACACAAGGGG…	ATGGCGGGAAAAGACGAGGACCAAAGGGCCATTGTCTTCTTCCACCCAGACCTCGGCATTGGCGGTGCTGAGCGCCTTGTTGTTGACGCTGCCGTCGGCCTGCAGAACCGCGGCCACAAGGTCGTCATCTTCACCAGCCACTGCGACCGGAGCCACTGCTTCGAGGAGGCTCGCGATGGAACCCTCGACGTCCGCGTCCGCGGCAACTGGCTTGTACCTCCCTCCATCTTCGGCCGCCTGACCATTCTCTGCGCCATCCTGCGCCAGCTCCACCTCATCCTCGAGATCTACGCTACGCGCGAGCTCCAGGCCCTCGACCCCGAGTCCTTCTTCGTCGACCAACTCAGCGCGGGCCTGCCGCTGCTGCAGTACCTCTACTTCAAGGCGCCCATCTTCTTC…	MAGKDEDQRAIVFFHPDLGIGGAERLVVDAAVGLQNRGHKVVIFTSHCDRSHCFEEARDGTLDVRVRGNWLVPPSIFGRLTILCAILRQLHLILEIYATRELQALDPESFFVDQLSAGLPLLQYLYFKAPIFFYCHFPDMYLALGREKWWKRLYRLPFDWIEEWSMGFADEIAVNSGFTKDVATKAWPKLAKRKNFKVVYPCVNVAPNKGDISKMIGEGKGDQDEAIWTDKNIILSINRFERKKDVALAVKAFASLPAGKRKGVRLVIAGGYDLRSAENYQYHKELEQLAASYGLETFTAKNIITALSAPAHIPVLFLLSIPSSLKDSLLRSARLLVYTPSNEHFGIVPLEAMLAGVPVLAANTGGPTETVVDDVTGWLREPDQVEQWTAVMDKVLNKM…	CGTCTTTTTGTTGTTAATCATACAATACACAAATAATCCTTTTCATTTTCAAAAAACAAACAAAGTATTTGCAAAAAAGCTGTGAAGCCGTTAGTTAGTATCATATTTGTCAGCGTTTATTTTCAAGCCTGTCTATTGAACCCCGTATGCCATGCACGCTTACTACCCATGCCATCCATCTCTTTCCGCTGAAGTCGTCTCGTCGTACATGTACACATTGGGTGCCTAGGTTACGTTGTTTTTTCTTTACAACTTGGCCTTGCCGGCCTTCCACTCGGCGGCGAACTTGTTGCCGGCGGCGACGCGCTGCTTCTCGAGCTCCTCCCTGTGGTCCCAGATCTTTTCGATGGACTCGTAGTTCTCCTTGTTGAGGAGGTGGGCGCTCTCCTTCCACATCTC…
CgGT59	EVM0005768	ACCGTAATGCACCCACTGAGAACGTTCATCATGTCCCACTCCTCATTGCCGAGAAGGTGAGAAATCTCTCGCTCCTGATCGCCTTCAACGATGGTAACAATGACGTCAACGCCACTCTTGGGCCATCGGTCGGCGATGATGACTCCACGAAGAGCCGTATCAAGATGAACGCCGATGTCCCTTTCACTCGAATCGCGGAGGTAGCTGCGGCGTTGGCGCGTGGCGAAAGGGGCGTATTTGACATGAGTTGAGAGCACCAGATAGGGTGAGAATGGTGCAGATCGAGGAAGTGAGCGAGGTCCGTGGACAGTGCAGATAAGTTTCATGCCATTGGTCTTGGATTTTGATTTCACATGGCTGTGAGGAGGCTCGATCTCCATATAGGCTGAGCCTGACGCC…	ATGTTGCCATCATATGCTTCCTCGGCCACCTCAAAGGTGGTGCCCCGGCATCATGCTAGTGGCTACTCAAATGGATATCCAAGGGGAAACACCTTTGAGATCTCCCCTCACAGATACCAACCACGCTCATCGACACCTGCAAACCGTCGCCGCCAACGCCTCTTGACCCGCCTCGTCATCTTTGTCGCTGTCGCCATCCTCTTCCTGGTTTTCATATGGCCTGGGGCCTCCTTGACTTCCATCTTCTCTCTCGGCTTGCTGTCCGCCAGCAAAGAGCTACAGCTCGAGACAGTACGATACTACGACCTTAGCAACGTACAAGGGACTGCCCGGGGTTGGGAACGTGAAGAGCGCATTCTCCTTTGCGTGCCTTTGAGAGACGCCGAGCCGCATTTGCCA…	MLPSYASSATSKVVPRHHASGYSNGYPRGNTFEISPHRYQPRSSTPANRRRQRLLTRLVIFVAVAILFLVFIWPGASLTSIFSLGLLSASKELQLETVRYYDLSNVQGTARGWEREERILLCVPLRDAEPHLPMFFSHLRNLTYPHHLIDLAFLVSDSKDRTLQVLSNMLEEVQADEDAKQPYGEISIIEKDFGQKVNQDVESRHGFAAQASRRKLMAQARNWLLSAALRPYHSWVYWRDVDVETAPFTILEDLMRHNKDVIVPNVWRPLPDWLGGEQPYDLNSWQESETALALADTLDEDAVIVEGYAEYATWRPHLAYLRDPYGDPDMEMEIDGVGGVSILAKAKVFRSGVHFPAFSFEKHAETEGFGKMAKRMQYSVVGLPHYTIWHLYEPSVDDI…	CGACTATCTCTACCAATTCGTTGCATGCTATTGAGGAGAGCCATTTAGCTGACTGAAAAGTGTGCCAGGCAGGAGACGCAACGTAGGTATCGATGATGGGATCGCGAGCTGTGGCCCAAGGCTCCCATTTCATTCCCGCCCTCAGACTTGCTGTTGTCAGGTAAGCTCCCCCTCTCGCTCTCATTTCGTTCAATGCCCAAGCTGTATGCTTGTCCCTTCACCATGATGACTATAGCTTATCCATTCAACTATCTCACGCCAGTCGAGTCATCCTCCCACACCAGAGCTACTCTTTGGAGTAGCGAGGAAGGTGGTGGAGTCGGTCCTTTAGGGGACTATCATTTGATTTCAGTGTCTCGCTTCCTGGTTCTTCGTTCTGAGGTTCTGGGCTGTCAAGGC…
CgGT60	EVM0005789	TAGTACAACAACACACTTGGGGGTTGCCAATCTTACCGTTGGACGAAGGGGAATAGGATAGCGTGGAAACCATTCTGGTACCTAGTAGCAGGATGACTTTGGACCGCGTATAGCTTAGTTGAATTACGCATTATCTTTGTGGCCTGCTCGAAAGCAGCGATGAGGAGCTTTACTCCGTACATATGAAACATAGGGATAGGCGGGGGTATACATGGCGTCGACCTCATGGTCTGGCCGATAAAAATTCCTTCCATCGTACAATCACTTCCTCGCGGTCCGCCTCGGTCGACGTCCTATAGTCGACCATACCACGTCTCAACTGAATCAACATAACCTCAGCCCTGAGTTCGGTTAGTCTGTGTTTGGAAAGTTCCTTTTCGAGTCCTTTCAGCGTGTAAC…	ATGTCACTCAGCCGCGTCACCTCTAAAGGCTTGGGGCATATTCAGCTGGGCAGCGGTGACCGATCCGATACAACGACCACCGGCAACGTCGGCAACGATGGCCGTGTCAAGGTCCGGTTCCATGAGAATCCTCAGACACTGGCGGCTTGGTTCCGGAACGCCCAGGGCGCCTTCAGGCCTCCATCTATCGACAACAGCTGCAGAGAAGAGGATGGAGGCAGGGTGCGCAGACACAGCAGTGTTGTCTTTGAGAATCTGAGGCAGCACCCGCCGGCGGCGAGCCCGCGCCTGAACATCGCCATCCACATCGTCGGGTCGCGCGGGGACATCCAGCCCTTCATCCCCATCGCCCAGCTACTCATGCAGCCGCCCTACGGCCACAGGGTGCGCATATGCACG…	MSLSRVTSKGLGHIQLGSGDRSDTTTTGNVGNDGRVKVRFHENPQTLAAWFRNAQGAFRPPSIDNSCREEDGGRVRRHSSVVFENLRQHPPAASPRLNIAIHIVGSRGDIQPFIPIAQLLMQPPYGHRVRICTHPVFKEFVESNGVEFFSIGGDPEALMAYMVKNPGLLPSRESVKAGDIGQRRKEMAEIINGAWRSCIEAGDGMGERTTAATVKDANHLFVADAIIANPPSMAHIHCAQKLGVPLHMVFTMPWCPTQAFHHPLASMSYGDADKSVANYLSFIMMELLTWQGLGDVINKFRTQTLGLDHISPMWGCQLLPRLRVPYTFLWSESLIPKPKDWDSHINITGFSFLPLADKYTPPPDLTAFLESGPPPVYIGFGSIVVDDPKALTQLIFKAV…	CAGGACGCTTTGGCACGTAAAATGGTCGCGCAAGGCATCAACGCTGTTTCCATTGACCTCCCCATCGTCGAGGGCGTGGGCTACGTGGCCGAGAAGCCGGAGCTTTGGGACTACCTCCGCTCGACCGGGTGGACTCACATCTCGGAGGAGGAGTTGTACGCCGTCTTGGACTACCACTGCCGCCCTGCAGCAGACAAGCCGGCGGAGGTGTCCAGGGCTCAGGTCATCCCGCGCGTTTGGCTGCCACGAGAGACGGCCGTCGAGGGCTACCAGACGCACTCGTGGGGCGAGGATCCCCTCTTCAGCCACCTTCAACACACCGGAAACGACGACGAAGGGAAGGCCGACGAGACGAACAAGACCCTCAACCACAAGGCACTCCTCCGAGGCGCCGCTTCC…
CgGT61	EVM0005882	TGCCTTCGTAAAAATGGCTGTCAGAGACGACATCTCCTGTAAGGAAAGTCATGACGAAAAAAAAAAAGTGTGGTAATGCAAGTCGGATGCACAGCGGCTGTTATGCCTCTTGGTTCTCCTGCTTCGTCTCCTGCTTCGTTTCCTCTGCGCCGTCCTTGCCCGCAGTTCTTGAAGCCCCCTCGATTGCGCCTTGCAGCGCCTTGGTGACCTGGCCAACCACGTTTCCGCTAATGTTCCTCAGCGTCTTGGGCTGCACCGTCTCCTGGGACAGACGCGTCATCTCGGCGACAAAGGACTGGCCCCACCACGAGGATGTGTACTTGAAGACGTAGCGCTCAAGCTTCTTGTAGTTGGTCTCACGCTGCTCCGGGGACATGGTAACGGCGTCGTGGATGGCGT…	ATGCCTGCGCTCGTCGACGAAGACACCGCGCCCGGACGCCTCCTGCTGCTCTCCAACCGACTGCCCATCACCATCAAGCGTTCCGAAGATGGCAGCTATTCCTTCTCCATGTCCTCTGGTGGTCTCGTCACCGGCCTGAGCGGTCTGTCAAAAACCACCAGCTTCCAATGGTACGGCTGGCCAGGTCTCGAGGTTCCCGAGAACGAGATTGCCGGCATGAAGCAGCGTCTCAAGGACGAGTACGACGCCCACCCCGTCTTCATTGATGACGAGCTTGCCGACAAACACTACAACGGTTTCTCCAACTCTATCCTCTGGCCGCTCTTCCACTACCATCCCGGTGAAATCACATTCGACGAGAGTGCCTGGGCCGCCTACCGTGAAGTCAACCGTTTGTTT…	MPALVDEDTAPGRLLLLSNRLPITIKRSEDGSYSFSMSSGGLVTGLSGLSKTTSFQWYGWPGLEVPENEIAGMKQRLKDEYDAHPVFIDDELADKHYNGFSNSILWPLFHYHPGEITFDESAWAAYREVNRLFAKAVVQDVQDGDLIWVHDYHLMLLPEMLREEIGNTKKNVKIGFFLHTPFPSSEIYRILPVREALLTGVLDCDLIGFHTYDYARHFLSSCSRILGTPTTPNGVDYNGKFVTVGAFPIGIDPEKFVEGLKKPKVQERIEALTRKFNGVKLIVGVDRLDYIKGVPQKLHALEVFLTEHPEWIGKIVLVQVAVPSRQDVEEYQNLRAVVNELVGRINGKFGTIEFMPIHFLHQSVSFDELTALYAVSDVCLVSSTRDGMNLVSYEYIATQ…	GTCTAGACTTGTGGGCTGGATGATTGGGCTGGAGCGCTCTTTTGACGCTTAAATGAATGCCCATTGGACGTCGCAACGGTCAAAGGCCGTCTGTCTGTCAGGCCCGTCGAAACGTCGTGCAGCCGGGGGCTGGGGCTCTTTTTCGAATCCCCTATCCGTAGTGAAAAGGGAGTTGCTGCCACTTTTTCCTGCATATGGATACAGAGTACTAGGTACAGCTCTGGGATGGAGAATGACGGCACTGTTGCGTCGCTCAACGGAGCATCCATCACCTGACGGATATGTGACCCGCCTGCCTTTCAAACAGAATTGAAGATGTCGACTGCTTCTTCTGTACCCATAGTAGCCACTGTTTATTACAGGGATGGATGGGCCTCGCAGATGATGCGCCATCATCCT…
CgGT62	EVM0006207	CCGGGGGGAGGCTTGGGCAACATGGCTATCGAGGGTGAACAGAAGAAGAAAGGAGAGAAGAGCCCGGGTCATTCTGGAGCACGGGTCCTCGGATAATCTGCGTGACCAGGGAACAAGAGGAGGTGACGAAGAAGATGCTGTGTTTGTTGGCCAAGCGATCCGTATGTTCTTTTGTCAAACAAAACGAGACGACAAGACAGCCAAGGCGTACTTTTGATATGAAGAAGCTGATCGAAGGGGTAGGTAGATTGGGTGATTATAGACGAAATAACAATACTCTGGCGCCCTAAACACAACGAGAGACGTCGAAAGGTCGCACGACAACTAGCAACGAAGTCGAGAAGAAATTCGCAGAACAAAAACAGACAGAGACAACAGAGATTGGGGCCAAAAGGTAGC…	ATGGCTAGACGAAAACTCATCGTCGTTGCCCAGGCGAGCGCAGTCTGCCTGCTGCTCGTCAGTCTGTTGGTCGCATACGACTTGTTCTCGGGACGCGACTACTTTGACGCGGCCTACAAACCATTCAGAAACTCTAAAACGACCGCAGAAGCGCACGGCGGTTCTCCACATGACGGAGCGGATCAGACGAACACCACCGTAGCATTGCCAATTGTCACCCCATCGCAGACGCCACTCCCGGGCTCAACCCGGACGACGACGCCGACGCCACCGCCAGTACCGCCGCCGCCCGGTGGCGGCGATGACACCGCCTCGGCATTGCCGGACGGTGACCCGGAACACCTCAAAAACGCGCCCAAGTACATCGCCGCGATCCTCGACCCGGACGATAAGTCCATG…	MARRKLIVVAQASAVCLLLVSLLVAYDLFSGRDYFDAAYKPFRNSKTTAEAHGGSPHDGADQTNTTVALPIVTPSQTPLPGSTRTTTPTPPPVPPPPGGGDDTASALPDGDPEHLKNAPKYIAAILDPDDKSMPRLDCPRPDTARYQYLKPSSALKRKPKYFIALNIRQKVELLPRLMGSIVEALRFLGPENCVLSVVEGNSRDGTYEVLHLLRPELERLGTEYHFSRSDLDPGAGDRIPKLAELRNMALAPLVADPARYAADAVVLFLNDVAACLEDILELAHQRLYLGADMTCAFDWTYVGQDPTFYDVWISRTIAGDSFFEIPPDGNWNSAWNIFWNEQTSRRRFASHKPLQVFSCWNGAVAITARPLLDRLVRFRAPGPGECFQGEPQLFCKDMW…	TCTGACGGCTCGTTTCCGACTGCTTCGCTCGCGGGCGAGGTCGCCCCGGCTGCTGGTGGAGCGGACTGTGTCAGTGACCGTGTCGGTGTTGAAGATGGTTCTGATACGGGATTCGGAATGATCGAGGGAGCGGGTGAGGATGTCGAGGCTACAGCTTCTGACGTGGGTTCAGGGGGCAACGCCCTGGATGAACTAGACGGCTCAGGGGTGACTGTGATGCTGGGAACGGCCGCGACTGTAGGCTCCTTGAACAGCGTTTCCACGGTAGCCTTTCCGCCGCAGGCAATGTACGAAAAGCCCCCTTCAAAGCTTCCGGCAAGAATCACAGTAGAGCAGAACTGCTCCTCGGCACTGTGGATAACCGGTTATCATGGCAACCCTACTTTCGCTCTGAGGGGA…
CgGT63	EVM0006283	ATAGCCGGGCATCTATCTATTTGTGCGCGATGACGACGTTGGTAAGACCATCATAGAAACGAATTGTATTCGCCTATCTTCATGCCTAGGCCAGCATCTCTTCTCATTTCGAAGATATCATTTTCAGTGCCTAGGGATCCACAGCATGGAAGAACGAACAGAACGGAAAGAGGCTATCAGGCTATTTGACACAGGCACGAGCAAGACGGACGAGGAAGGTCCTGGTCTCACCCAATGATGGAGTCCCTATTTGCATTCCCGCCGCTCGAAGCCAATGGGAGGAGCCATTTCTGGTGCCGCCAAGTGGAAACCACGACTTTACAGGTAGGTAGGTACCCTTACCATCGTACCTAGCAAGGCTCAAGCCTGAATATCAAGGTTGTACGTAGGTTGGGTGGT…	ATGGCTTCCGTCGGCTCTCCGCCTGCCCGCCCCGAACTCCTAATGGCAGTTCGTAACGAGCGCAACAAGCCCGCCGTCTTCCGGTCTCTCCTCGTCATCCGTCTCCTCAACGCCTGGTGGGTCCTCACCTTTTTCCAGCCGGACGAGTACTTTCAGGCCCTTGAGCCCGCCTGGCGCATGGCCTTTGGCGAGGGCAGCGGTGCATGGATTACTTGGGAATGGAGAAACCAGCTCCGCTCCTCCCTGCATCCCGCCCTCTTCGCCGCCGTCTACTACCTGGCAGACCTAATCGCCCGCCCGCTCCCCTTCGCCAGGCCATGGCTTCTACTCGCCGCCCCAAAGGCCGCTCAGGCCGTCTTTGCCGCGGCCGGTGACTGGTACACCTGGCAGCTGGCTGTC…	MASVGSPPARPELLMAVRNERNKPAVFRSLLVIRLLNAWWVLTFFQPDEYFQALEPAWRMAFGEGSGAWITWEWRNQLRSSLHPALFAAVYYLADLIARPLPFARPWLLLAAPKAAQAVFAAAGDWYTWQLAVKIYGADSSVSWFALFMSMFSPFQWYCSTRTFSNSLETALTIMALNYWPWELLGDAKTEKENPRPAKSILHTPGTLMSLRFSLILAAVAVLLRPTNILIWATVATATLIRPLITRHSVLTAQAVLILIREALLCGVLVLSASLTSDRLYFGEWTFPPYRFLYFNLSQSLAVFYGRNDWHYYLSQGLPLLSIAYLPFVLIALYRPPSTPSKIRTQTLKTLSWTVYVVIATLSLVSHKEVRFIYPLLPILHVLAAAPLTGFFTSPAPRP…	CGCGGGCGAAAACCACCGGGAGCGGGTGGTAATTGTGGGCGGCGTGCTCGTTCTCGGACCTGATTGCGGCATCGGTCGAAGAGGCATGGTATCTCGAGTCGACCCCGCCATTGGACTGAGGGGCATCGCCGTTCGCGTGGGGAGCCATTGTGCCTGGTTGACTGAAAATATGTGGGTAGGAGATCAGTTGGAGTGACAATTGATTTGTCAAAGTGAGTGTGTGTAACTTTGGGACAGGTGGCCGTTGGAGAGAAGTTGTGGAAAGTGAGGAAACATCAAGAGAAGAGGACAGGAGCGAGGGGCAAATCGCGGGGTACTAGGTAGTTATACCCTGGCGGGCGGCGAGCGTCCCTGACCCTTGACTAAAGGACAGGTGCGATACGGAAGCAGAAACCTGGC…
CgGT64	EVM0006286	ACCCCTTATGGTGAGCGCTATGCTCCTTACCGTTAGCCTGTTTTATAGCTTTATCCTAATCTCGCGAGAGGATGAGTACGGCTAATTTGACGTAGGCGATTTGTTGATTTGACGTATCTAAACCCCTTTAAGCAAGAAGCCCACAGCCACAGCCACACAGTGGGCCTACCCACAAAGTCTTAATATACTTTAAGATTACAGTACAAGCTAGGCAAAACCTAGAGGCAAAAAACAGAGGTAAAGAAAATAGGCAAAAAATAGGCATAAGATGGGCAAAAAGAAAGGGATGGTCTTGGCCTATCCCGACCCGGAGCGCGGCGTAGGAAGCAGGGTGGGATAGACCATTCCAACCCTCCCCGGCGGAGCCGTTTTGTACCTTCGGGGAGGCAGTACTTTTGT…	ATGCGCCGTCGCCAGTGGACGGTGGTCGGCCTCATCGCCTTCCTGACGATATGTGCATACACGATATTCAGACTGCCGCCCGAAAAGCGACCGATAGCTGTCATTCCAGGCTCCGTGAAGCCGCCTCCACCCCCGCAAGACCCCCCGAAACCCGCCGGCGACGATGCTGCCAACGGCAGCGGCCCTGCTCCCGACAGACGACCGAAACCCGCCTCCGGCACCGGCTCGCACCCCATGTGGCACCTCATGACGGGCGCCGAGAAGGACTTCCAAGATACACTGAAGCGCCAGTCCAAGACGCTCGAGGACGCCGTCAAGGAGTATAGGAGGCGCTACGGCATCCCGCCCCCACCGCACTTCGACAAATGGTTCGAGTTCGCAAAGGCGAACGGCGTGCAG…	MRRRQWTVVGLIAFLTICAYTIFRLPPEKRPIAVIPGSVKPPPPPQDPPKPAGDDAANGSGPAPDRRPKPASGTGSHPMWHLMTGAEKDFQDTLKRQSKTLEDAVKEYRRRYGIPPPPHFDKWFEFAKANGVQLVDEFDMINEMLTPFWGLKPATIRERAREALGFDNNLIGLLIRDQKISHIQGGQDWQRDATSGMIEKFIEYLPSMDLAFNIHDEPRVVVPHEDLTRLVSRAKDVNMPKANAAVNPENAFTKRAGDLSEGNIIVEYKQTRFNVFAHQATWTHSRMSCPPDTPARGIDEDELSDDRSRYGISELGFVYNITAMSDICLSPSLSSTYGFFDRPNAYNIVHDLFPIFSQSKISSYNDILYPSPWYWYKKVAYDESKDMPWEQKQDRLYWR…	CGATATCTCGAGACATTTTTTTTGCTCCGCTCCATGCCCGCTTGTGGTCTCGGCCGTAACCGTGAGGCCCTCCACGTGAGAGCTCGTTGATGCAATGCAGCTGTGCAATGCTTTGAAATCTTAGACTTGAGCACATATAGTTCGGGGGGTTTTTTTTTTGTGACGGCGGGTATTTGTTCCTTGGCCAACACGACTACCGTATCCTCTCGCGAGATTAGGATGAAGCTAGAGAGCCGCCTAGCCAGATGTGGCTAATCAGTATCCTAAATCAGCTAGCGGAAATCTACAGCGCTAGGCCGACTTCATAAGGCGGTCTGACCATCCACTACCTTATGTTCCTATCTACCCACTTAACTTACTGCTTACGTATGCAACTGACCCTGCTTTTGCCATTACTAA…
CgGT65	EVM0006578	AGACCTACTTTTGGGTTATGTGAGGTCCGGTAGCACTTAAAGGGATAAACAACCTACGTCTGAGGTGTAGTAGCAAAGGAAAGCAGTGGCCACCACAGCATAATCGTGTTTCCTATCCTTCACAGTCCACCCTTGTATTGCTAACAGTCTAACTGTCTAGGCAATCAGCAGCTGGCCTGTCACCAGCATTTCCATCGCGGTTCTACCCTTTAGGCCCTGATCTTCTCGTTGCCGATCGCCAAACGCCAATCGCCAGCAGTACTTCGCCACTAACTCTGCCACCAGCGTAACAGTTAATGATAATGTACTGCCGCAATAGGCTTTAGCGTACCTCTTACCGCCTACTGTATCTACAGCGTGTTGATCTATAGTGTTGTCTCTAGTATTAGACCCTGGCGA…	ATGCTCTCACCAGTCATTGTGTCAATAACGCGATCAAGATCCCAACGCAAATATTGCACTATTCTCATCCAGGCGATCATCGCAACTGTCATCATCACCTTCGTACTGAACTTCTACGGCTTCTCAATACGAGACCTTAGCACAACACAAGCAGAGCAGAACGTGGGTATCCCGAGTAGCTACACTAGTGAAGGCTTGCTTGCGCCCGAACCAGGACAGGCTCTGTCTTCGGCGGGAGAGCTTAAAAAATCTCCTCAGTCAACCTTGGAGGAGAGCCGGTTACAAGGTAAGGAAACAGAAACCAGGCAAGGAGCGGACAAATGGTCCCGTCAAGAAATCACCGGCAACGACAACGGCGCCCATCTCGCTACGCTATGCAGTCAGGGGAATAGACCGTGG…	MLSPVIVSITRSRSQRKYCTILIQAIIATVIITFVLNFYGFSIRDLSTTQAEQNVGIPSSYTSEGLLAPEPGQALSSAGELKKSPQSTLEESRLQGKETETRQGADKWSRQEITGNDNGAHLATLCSQGNRPWNPNIIIECPVLEGGFGNVRLTILQCLRYVIEARGILLSHHYTLPVRINHVLNDHVKLDYMIDESRFLRTLGKHCPDLVIHPTEYKDARIRTLPNICPVIDLQLENYNEPGKPATYAVPTKPEQWPPALDKWLESSTEGKPPSAESPVSFGIVSIMFGWPVGYDPPFMVRHFSGLVRPRDEIKLLAAAALQRMQDQYNAHVDFRTSEDPRVRDNAFIGVHLRVEKDATDYHYLSYEDQLAYLKRRLRGRNGNATHPPDMTLPDTEKS…	CAGACAGCATAACTACAGGGGAAATCGCACATGCTGCTTACCGAAGCTGGACTCGTCACGAACACCGAAAGAATACATGACGCATTCCCGGTCTTTAGCATAGTCCTCGCATTGGGACATGCCGCACACCCACTTGCCACCATCTCCCAGGCGGCCAATATGCTCAACACCCCAGTCATAAGATGCGGGCATGAAATCTCAAATGCTATATGGGTGTGCTCCATAACTTGACTAGTCGACAGCAGCGTACCTGTACGGCGGATCGTTCGTTAGCGATGTTGATTAAATCAGCATGCAAACAATGAACGGAACCTTCAAATCCTATTGGAAAGTGTTGTGAAGGGTTTGAGACGCGGATTGTCGTTTCAGGGGAACTTACTAGGGCATCTTGAAGACATC…
CgGT66	EVM0006633	GACGCCACGAGGTCGCAGCGACGCTCGGCTTCGAGGTGGAAACGGCGGTTCTCCTCCTCCGTCTTCTCCGAACGTCTCGGCCCCCTCATCTCCAGCACCATCATCCGCGGCCCGGCCCCGCAAGCCTCTCCAGGTGATCGGCCGCCTCCTCGGGCCCGTTGTGCCCGGCGAAATCGTCGCGTATCCTCTCGGCCGCCCTCCGGTACCTGGGGTCCGACACGACGCGCTGGACCGCGGCCCCCAGCGCCTTCTCGCCCGGCGTGTTGGTCCCGAGGTCGATGCCGGCCCCGCTCCACGCGACCCGCGCGCTGACGTCGGCCTTGTCCTCCGTGCGGCCCGCGCACACCATCGGGACGCCGCAGCTCAGCGCCGCGAGCACGCCGTTGTAGCCCGCGTTGG…	ATGAAGGTCCTCATCGCGACGATGCCCTTCGCGGGGCACATCCACCCGGCACAGCCCATCGCCCGCGCCCTCGTCCGCCGCGGCCACGCCGTCACCTGGCTCACCTCGGCCTCCCACGAGCACCTCGTCACCCCGACGGGCGCGACGTTTGTCGCCTCGCCGCCAGCCCTCGCGCGCCACGACGAGACGCCGCTCGCGCCGGAGCCTGGCACCTCAGGACTCGCCGCCGTCGTCTCCACCCTCCGCCAGCTCTTCCTGGACCGCGTGCCGGACCAGGTCGCCGCCTACCGCGCCGCCATCGAGGAGTTCGGCGCCGACGTCCTGCTGGTCGACCTGACCGCCTACGGCGCGCACTGCCTGCGCGACCTCGGCGGCCCGCCGTACGCGACCCTCGGCATC…	MKVLIATMPFAGHIHPAQPIARALVRRGHAVTWLTSASHEHLVTPTGATFVASPPALARHDETPLAPEPGTSGLAAVVSTLRQLFLDRVPDQVAAYRAAIEEFGADVLLVDLTAYGAHCLRDLGGPPYATLGINPLVTLDAEVPPWGTGWSPPKTPFGRWVNALAHAAAGRLLYPRLTAALNEQRAALDLPPLPATGFFDATRSDALHLMPTTPAFEFPRKNLHPAVTFVGPLLPLFGGGDDDEETALPAWWGEMLVHPRDKVVHVTQGTYATNAANLISPTLSALRGRADLLVIATTPDATTAFPAGTLPENARVADFVPHAKLLPHVGVMVTNAGYNGVLAALSCGVPMVCAGRTEDKADVSARVAWSGAGIDLGTNTPGEKALGAAVQRVVSDPRY…	TCCGGGCCCTTTACAACTGCATCAGCCGGGCGCGCTGGGCTAAAGCACCATGCCACGCGGCATCATAAAATCTCTCGGCATTTCCTGACAACGAATACGGCGAGGCAACGTGGGTGGCGATTCCCCGACACAGACGCCCTCTGCCCGACGACCCGGCCTCCGGAACGTCGTCGTCGACAAGCGCCTCGCAGACCATAAACGCCTGCCTGCCGTCTAGCCACGATTCCTCCGCCAGGGCCCCGTCCCACGGCCGCTCCCAGTCCCCGGCGTAGGAGACGGCCTTGGTCAGTTCAGCGCCCACTTTCTTCTCCCGGAGGAACTCGAACAGCGTGGAGGCGCCGGGGCGGTCGAGCAGCGGCTGCGCCATGGACTCGAGGCCCCCGCACCGCTCCGGCTCGT…
CgGT67	EVM0006833	CCACCCTCATTTAGCCTAGCTACTATTACACTGGCTTATCCTTGCTGTCACCCTTAAAGCGGCGTATTTCAGTGAGTATCGAGAGCCTGGAGACGAATCCACAAATACACCTCTTTGAACCATTGTATAGGAGAATGGTCACATCTGATGGAATTTGTTCTCAAGTCAGCTGCCGGCAAGGAGAAGTTCTTATCTTCCTGCACTTCATGTGACGGAGCTCATAGACGCTATGAGCTTTGTCACAGAAACTGCATTGCTTGTTTCATTGATGGGGGACACCTTTTACATAGCTAAAGTAATGTCACAAGCACCTGTACTGCTGTTTTTGTGTCTTCTTAGGTTTAAACACAGACCTCATGTCATGTAGATTCTCCTCGATGAAACTGGTTACACTCAAGA…	ATGCTTGATATCATAGTTGCCTGTTGTACGATATCCCTTTCTTTCATTCTCCCTTCTCGTTGTTCATTTCTGAGGGCACCACCAAACTGCAACCATCATGCCTTTGTTTTGACAGCCACAGCACTATGTTTAAGATGCTGCCATCAGCGATACCTGGCAGGGCTACATAGTATAGTTGCACTACTGGCCGGCTTCGTGCTGGTCGGGCTGCTGGTCAATTCAGCGTCGCATTTTGACGCTCAAACAAACATGCTCCGCCAACCGTTTGCACACCATGCCGATCAGGCGTCGTTGTCACCATCGTCGCAATCGCTCCTCTCAATATCGTTCCCGACCAAGATTTGGCAGAGCTGGAAGGAGGGCTCGCAAGACCCGATCGAGCGCACAGTCGGCTTCCCC…	MLDIIVACCTISLSFILPSRCSFLRAPPNCNHHAFVLTATALCLRCCHQRYLAGLHSIVALLAGFVLVGLLVNSASHFDAQTNMLRQPFAHHADQASLSPSSQSLLSISFPTKIWQSWKEGSQDPIERTVGFPHHWRIANPGWRYECITDTNNQIVKADFLRYLILLREGGVWADIDVYPRQPLSKWIPEKFLDSINMVIVHLFQYIVLVNPGHPAISTSEVSPTTFEDVMATTGPFAFTQVMMDNISWLTGQELTVDELVSLGAPRKIGDVLAITHSKGDPSILVEHLFIASWRQSHPR	CTGAACGCAGAATACGACAATATACAGGTACTTAGAACCCACCCCCTTCTTTTTTATTACACAAACTTAAACTGGGATGTTGCTAGTATCATCGACCTGAGTCGTGCTCGCTGTTCCTCGGATTCAAATCACGCTCGTCTAGGCACCTCCTAATAATCAGGGATACCGGAGTGAAGTTCCAACGTGTGATGCTGTGGTGCTAGAAGATATGTTTACGCCAAGACTTGGACCGAAGAAACGGGTTTCCCCAGAATCTGGTTGCACTACGTATTATGATCCGAGTCTTGGCAGACGCAGATCGACTTGCGTATGGATTCATTCAACACTTTAACTTGAGATCCATCCGTCCATTGATCTTTAAGGCGACCTTCGAACATTTCCCGCAAACTGGTTTCAATC…
CgGT68	EVM0006930	CACAAGAGTCGTCGAGACCGATGGCGGCCCCGCTGGAGAAACACGGCATCTTAGCGGCATGGTGAGTAAACGCCCGCATTCCTTGCTTCTTCCATGCAGACTCGGACATCATCGCCAAAAGATTATTGGACCAATGGCTTCACTTTTGGCCTTGTTCAGTCGATTATACCGAGTCCCTATAGATCAGCCCTGATCATGCCGGACAGAACCTGGCTGCTGTGCTACAGTCCTTGCTGACTGACGAGTCGCTCACAGCTTCCTGCTTCTTGCCTGCACCGCCTGGATATCCTGGCGGTTCAACAGCAGTGCGGCCTTTGAGAGGCCCATACACTTCTCTCTCCTGACTCTCCTTGAATCCGGTACCCTCATCGCAATTATTGGCGGGCGGCCGTCACCATG…	ATGGACGACGCGCCCCAGGCTTGGGCTTTCCCATCACGTCTCTTCCTGGGATCTGCGGCCGTGTTGGCTGTGTTTGCGACTTTCTCGCTTCACCACCCCCGGAATGTTCGATGGGCTTTCCAACTACATCATGTCGCTGTTCGAGATCTCTTGGTGGACAGCACTGTGGCCTCGCTCGCCATCATCTCGGCGTTATATGTCATGAGCGACATACATCCCAGCACGCTGGCGATGATTGTCACGGCCTCAGGGGTATACGCTCATCAGCTCTTCCGCATGTTGCAGATTGCCGCGCCGGCGGACGACTCCTTACCCTACATGATTGCAGGTGGTCTTACAATAGCCGGCGTTGGTCTATTGTTGCGCCATGAAACGGACCTCACCGGCGCACCGTCGGGG…	MDDAPQAWAFPSRLFLGSAAVLAVFATFSLHHPRNVRWAFQLHHVAVRDLLVDSTVASLAIISALYVMSDIHPSTLAMIVTASGVYAHQLFRMLQIAAPADDSLPYMIAGGLTIAGVGLLLRHETDLTGAPSGDPRLTRFLTGWYVVLVGFLCGTYLIFYPDLASSDVLSFRDLLSVASAESDAWVAGANQSRTIEDAVGEYRRRYGLAPPPNFDKWFEYAVASGSPIMDDFTQINDDMLTFWGVAPDVLRQRTKHMLEIPWLGMGGIRIRGGKVEVAPGAPGTHMWMMRSMQDMISDFAEHLPDMDFAINLNDEPRLTIPFEKMQQLHTTAAKARTRLLQQNKLKPFDSSKSPVWSDDDTTGSPRERSPHFQDRIRDQIYYEFIAPSCPPDCPARNER…	TTGGTGCCCGTATTTTCACGCCCTTGGAGCACCAAGAGGGGCGGGCCCTAGCTCCACAGCCCGCAAAAGTTGGCACATGACGACAGTCGTCTTTTTCGTCCCTCTTTTCTTTCATTCTGTCTCCGTATTGTCTTCTCTTCTCTAGTTGGGTTCAGAAAACTGCCCTCAGCAGCCCGAGGGCAGCAAGCCGCATCGATCCCGGTATTCGACAAGAATTCCGCGCCATGTTTCCGAGCATTTTTACAACCCGGATGGAGTCGTCTGGCCTGACCTGTCTTGTCTCTTGTCTTGTATAGATCCCTTCTACATATCCGTACATACTTCGTATTGCGAACGAAGCAAGGACCAGGCAACGAATATCTGTGGAGCGGCAGTCCGGCGCGATGACGGCAGAATGCT…
CgGT69	EVM0007087	TAGCCATTTGGTGAGAATCTAATTCGCCGGCCGTCCGTCCTACCAACCAACGTCTAACCAGATCCTCTTCGACAGCTGATTAGAAAGAGACTCACAAAAAGGCCAACAAAAAGAAAACTTTATACTGGGCAAGCAAGCAATCGAAAGAGCAATTGGGCAAGCTGCGCGGCCAAAGACAGGGCACCAGCCAAACATCATCATACTAGCGGTAACCTCCTCCTCTAGCTCCTTAATACCGCAGGGGCCTCGGCCGGCTCGTTGCATCTGGCAGCGCCTCAACGTCCAGTGCCATCGACTCTCAGGCATTCTCCTCTTCTCCGGTCCCGTACTGTTTTCTGGGCGGGCGTGCATAAGCTCGTCGATTCAACCATAGTTAGGCGTTTATCTTCCTAGCCGACG…	ATGACGGTCTTCATCGCATCATTATTTCTCCCCAAAACCGTCCACTTCGCGCTGCCGGGCACCTCCCAACGAGGAGACCCTTTGCGCCGCGTCAAAACCGACAAGGCCCAACGTCCCGAGCCCAATCGCCAGCCGAGTCTCTTCAACCCGATCCGTGACATCACGCCCCCGATCACGCCGACTGAAGAAGCCATCGCCGAGGACCCGTTCACGAACGAGGATGGCTTCCGCATATTCCCCGAGGAGGAGCGCAAGCTTGGCGCCCCCGTCGACAAAGGGTCTCCCAAATGGGGTGCTCGAGCAACCCAGCCTAAGTCACGCGCCAGCTCGCCTCCGCCTGCCCTCATCGCCGAGCACAGTCGTACACTCGAGAAGGCTAGGGAACTGGGCCGCCAGGGC…	MTVFIASLFLPKTVHFALPGTSQRGDPLRRVKTDKAQRPEPNRQPSLFNPIRDITPPITPTEEAIAEDPFTNEDGFRIFPEEERKLGAPVDKGSPKWGARATQPKSRASSPPPALIAEHSRTLEKARELGRQGVTQPRPLVRSDSHDRVFAHANWRIMNADQGNGGLRNAAEAAARDGKLGEYTWVGTLGMPTDALEGSQQKQDIEDRLATEHDMLTVFTSDKDFDGHYSHFCKQILWPVFHYQIPDNPKSKAFEDHSWKYYVNVNQAFADKIIKNWKRGDVIWVHDYHLLLVPGMIRKKLPEAKIGFFLHVAFPSSEVFRCLAVRKQLLEGMLGANLIGFQIHEYTRHFLQTCSRLLNVEATTDGLQLEDRFVDVVNLPIGIDPVSLSEHRGDDDVKK…	CCTCCCGTTGCACTGCCTCCAAAACGAAGCGTCACACACACTCTACCTTAAGAAAGAGGAGGCATCCAGGCTTACTGTCGGTGTCGAGAAAAAACGAAGAACCTGGAAACTCTACTGGACGGGGCGGAAGGCGCAGTAACCGCGCTATCATCAAGGCTTGCGAAGCCCTGTGCTTGTAAAACCTTTTACATTTCCGTGGTATGCACAAGTCTCGGCCACTTTCTCTACTCTGAGATACGCACCCAGGAACACGCAATTTCTTGCCTCTTCACACTGCCTTGTTGAGTCCTCCAAGCATAACTCCTATAAACACATTCCGCTCGCCAATGTTACACAACCAACGCCCCTGGCTTGACTCTCATCACGAGGCAGTTTCTTCTTAATACTTTCCACCAAATC…
CgGT70	EVM0007165	ATGTCAAAATGATGCTTTCGAAGTCCTTTATTAAGTATTGTATGTGTTGGATATCATAAGCGTAAAGTGTAAGCTTGGACAATCAGGAAATCACGACGCTTTATTCCGCTGTAAATCCCATTTTGTTCTCCCCTAGGTCCCATATCCCATCGCATATCCAGTGCCCGTCCTCTTTCGTCCACAAAAGATCTGGAATCCTGCTGAACCTTGCGTCGTAGCGATCCGAGACTCCCATCCAGAACCAGAAGTCATGCCATTGCACCGACATGGGCTTCTGAGACTCTGACTCCGACTGCGAGGTCTGCGGTGCCGGCTTGATTCCCTTTTCGTCGAAGCAGTCGGCGACCTTCAACCACAGGTTCTCGTCCTTCAGCTGGTGAATCGCGATGGCCTCGTCAC…	ATGCCTTTCGTAGCTTCGTGTTTGTCGATGCTTGTGACGATGTGGGCGTCGCTTAGCCGATGCATTCAGAGAAAGTTCTTTCGTGTCTTTGCAGCCTGTTTCATCATCTTCCTCGGCCTTGCCTTTCACCTTACCCAGCACACCCAGCAGAAACACCACGAGCCGTTCGTGGCCCCCATCACGAAGCCCATCGTCCATGGCAACCCCGTGGATGGCCTGCCGGAGCCCTCCTATGATCTTGACCCCTTCCCCTACTCACCTCAGCAGCCTTCAACAACAAACGGCACCACCGATGAGCCCCCAAAACCCTGGCTCGCGGCGGTCATCTCCACAGCATCAGATGCCAAGCGCCGGACGCTCATTCGGTCAACATGGATGAGAATCTTCAAGGACGTGCCG…	MPFVASCLSMLVTMWASLSRCIQRKFFRVFAACFIIFLGLAFHLTQHTQQKHHEPFVAPITKPIVHGNPVDGLPEPSYDLDPFPYSPQQPSTTNGTTDEPPKPWLAAVISTASDAKRRTLIRSTWMRIFKDVPFDGRFVVSNPGPQWTEMVAKENRTFGDIIVLDHVAEDDVTANTIKTLEFFKWLVNHDVKYEFVSKMDTDLWLNARGFWDRFLVPRLLKDAALGTLKSTVRKTVIGELYYSPTWDLVFPHGAMYTVTWDMIKLLVRLQSEQGVVTGEDMAVATLMLNGRERANFVNFRGTEKFDYDDEDARHDGTAWARRKTHPDAIQHALVGDEAIAIHQLKDENLWLKVADCFDEKGIKPAPQTSQSESESQKPMSVQWHDFWFWMGVSDRYDAR…	GCTTTGGATTCCGTGTGTGGGCTCTGTTCAAGGGAACCTATCATGGGCTCTGTTATTACTCTGCTTTTGTCACGTGGGCATACCACCTGTGGGACTATAGGACTTTACACAGGCATATACTGCTCATTTTCCTCTATATCCCTCTTATCTAGATGGAACATTTTGACCGTATATATTTGACCTCTATCTGCGACAGCTGCTTAAACATCACTCGAATTAGCGCATGTGCATAAGTTCATGCATGAAGTGTGGCGTCACCCTCCGATGGACAGGGAACCTTATGCTTTTATCCGTAATTACCATTCCACTCTCAATGTTGTGCAGCGGATTTCTCCTCAACAACCTCAACACCTCCAGTTCAAGCTAGGGCTACTGGTATCTGAACGTCGGTCATAGTCA…
CgGT71	EVM0007204	ATGACTCCGCCAGCATAGGACCAGAGTCAAGGTAATACTCTTGGTTTACTGTGGAGATGCGCAAGCACGATCACATTCAAAGAAGCTCATTTGCCTGCGTGATGGTTCTTTTGATTAAATACATGTAGGTCGGGAACGCTGCACGAATTTGCCAGGAAGTCATTTACGGTATATGTATGGGATGGTGCCTACGCCCCAGCGTCACGCTCGTCATATTGGTACAAATGCGCCTATCGCATCATAGACCTCTGGAGAACAACTGATAGCCTTCGTCCAGGTCATGGGACGGTCAGTCTGAGTATCTAAACACATGTGCTGCTAGGGAACTCGGATTTGAACAGGCAATCCCTTGGTTGGCAGTAGAAATTATCTCATATATTATTACGATGTTCCCCATCA…	ATGCTTCTCCCCAAAGGTGGAATCAATTGGAAGTCTGCCCAATCCAGGCTACCTCCCACCAGAGCGATATGGGCTTTCCTGACCAAGACGCGCTTTCTCTTTCTCGTCGCCGTTACCGGCGTCGTTCTGCTACTATGGCGCGGTATTCGCTCCTCAGCCTCCGAGATGCAGAGCTTCTACTGCTGGGGCCCCGCGAAGCCGCCCATGGAGATGTCGCTCAATGAGCAAGCTTCGTGGGCTGCCCACCTCCAGACCCCCGTCATCTTCAACCACCACGAACCCCTGGAAATCAACCAGAGCTCGATCCAACACGTCAACCTCAACCCCATCAAGTCGACGCGCAATGCTGTCACCAACGAGGAGCGCGTCCTGATTCTCACTCCCCTCAAGGACGCCGCC…	MLLPKGGINWKSAQSRLPPTRAIWAFLTKTRFLFLVAVTGVVLLLWRGIRSSASEMQSFYCWGPAKPPMEMSLNEQASWAAHLQTPVIFNHHEPLEINQSSIQHVNLNPIKSTRNAVTNEERVLILTPLKDAAPHLSKYFELIAELTYPHHLIDLAFLVGDSKDDTLAVLASELDRIQSRPDKIPFNSAMVIEKDFGFGLSQSVEERHSFKAQGPRRKAMGRARNYLLSAAMKPEHSWIYWRDVDIVDSPKKIIEDFVAHDTDVLVPNIWFHRYRDGTDIEGRFDYNSWVESDKGRRLAASLDKDVVLAEGYKEYDTGRRYMAREGDWRNNKDEELELDGIGGVNILVKGDVHRSGINFPCYAFENQAETEGFAKMAKRAGYRVVGLPNYVVWHVDTEE…	CTACATGATATGATGGCACGTGTGATATTACGTGCTCAAAATTGTTTGCAATGAGACCCATGATGGCTTCTACCGCTAATTGTGCTGAGCCCCGGGAACATCTCCTCATTCCTGTCCCCTCTCACATCCCCAGAGGTGCAAGTGTCGCGTGCGTGATTGAAAAGTGCGGGATAGTGTAGGTTATAATGGGTTATTGTTCATAATCCCTGCCCCTCCTCCTCTTCCTCTCCATCTTTTGGATTATTTTGTCAAGACACTCCGCCGCTGTACCAAGAGCTTGGATCTTCTTAATTGATTTCTTTTTAACCCATTTAGTCGTGTCAAGGGGTGCCTTGCCTTGGGCATAGAAACCGTTAACCCATGTACCAATTAAGATGCAGGCATCGGCAACATGCGTAA…
CgGT72	EVM0007220	TCCTCGTCCGGCATGCGTGACGGAGCACGGCCGAGCGACACGGGCTCTCCCAAAATCCCAAGACATGGATCCACCGCGACCGGGGGGTCCCGAAAGTGCGCAAATATGCTCTCGAGTCTTTGGGAGGAGAGAGAGAGGGGGTCCTCTAAAACAAGGCGCGCGCTTTTCAGTCAAGATGCTCCCGGGAGAGTCTCTCGTCTTGACATTCTCCGAGGGTTTTCGAGGGGATCGGCCGAGATGCTACGGGGATACACTGAAGACGGGACAGTTCTTTCGTCTCGCCCCGACCGCCTGTCAAAGCCATGACGCTCCCCCCGCCAGCCCGAGTCGGATTCGGAGTCGGGGGCCGATGTGTCGATCCGATGATCAGCAATGTGACCTTCCTTTCTGGGGCATCTG…	ATGGAGCAGCAGCAGCACCAACAACAACCCGATCGTCCAGCCGACTTAAGCCGCGAGGTTTCCTCTCCAAACATCCCCATAGACTTCAACCAAGCATCGGTCAATCCTGCACCAGTCAACCCGGCCAACCCCGTCCTCAGAAGCGTCTCCTTGGCCGACGCCGTCACCCCCGGCATCCACCAGCACACCTACGTCTACCGCGACACCTCCCGCTCTCAGTCGCCCAGTTACTTCCCGCCACCCGCCGACGCCCAAAGCTACTTTTCCCTCTCCGACCGCCCCCGCGATTCCCCCCCTCAACCTCCAACCTCCAACCCACAATCTTCTCAATCACAACAACAACAACAACAACCACCACAAATCTCGACCTCCTCCCAACTCCCCCGCTCGCCTGGTCCC…	MEQQQHQQQPDRPADLSREVSSPNIPIDFNQASVNPAPVNPANPVLRSVSLADAVTPGIHQHTYVYRDTSRSQSPSYFPPPADAQSYFSLSDRPRDSPPQPPTSNPQSSQSQQQQQQPPQISTSSQLPRSPGPLSGRDILKRMTLAAMGRRESLSQIRAANPDLHLSGNIISATFNIPHSLRYRKGSDWELKPRRGQSALFDSFAYLSSDETPWHHTVVAWTGEIDTPKDILSPPGTPPATTVHFSSLNTLSAPVPIDGDPRLPTPPPSTDGLWLPREDQLRLEAQLAHSKTIRTVPVWLCDDNEQQEEGILLKDQSRWRRYAEHDLYTLFHYKQHEPTDGRKERLQWADYYRMNQKFANRIIDLYKPGDIVIVHDYYLMLLPSMLRQRVPNMNISFFL…	GTATTGGCCAATGTCATTTCGAGAATTCGTCCCGTCGAAACCACCCAGGGGGGGGAGGGGATCGTTCCGAGCTGCCACACCACCTCTCGATTAGCAGCAGCACCCAGCAGCAGCAGGGCATAGACTGCTTTGTATCCGTACAGTAGGTAGTGTCCACTACTCCGTACATACGGAGTAGTAGACACACAAAGGCTAGAGGAGTGTAGGTCCTTGACTTGTAGCGGGCCGAGTGGACATGGCTGCGTCATAAGTACCTCGATGGGCTGAGAGGTGTGACGGGATACACCGAGAATACGACCTCGGGACAGGCCGGATACTTGGGGCCACACACATGGGGAGACGCTGAATACCGGTAGTGTATCCGTAGATGAAGAAGAGGAGGAGGAGGAGGAGGAGAAG…
CgGT73	EVM0007383	AGGAACTTGGTAGGAAACGTGCTTTTGGGAGGGTACCGAAGGCAGTGCACGTTTCTGCACGGTGCGGATACATGGATACGGTACACCAACGCCCCCCGAGACGTGGCGGGGTTCTTTCCCATTTGAGAAAGGACCTGATCTGGACCTCCCACGCACGTCAATCATCCCCTGTCTACTCCGTACGTACCTAGTACCGGTAGTGTGCCTACTGGCAACTGCGTAGGTGTATCCGTACAGAGCTCCTCCCCTCTGTCTGGCCGCTCCTTCCTTGTGTATCCGGACCGATGAATATTCTCCTAACTGTACGGATACCGTTGCGCCAATCCAATCCCGACCAGGAACGGCAGCCAGCCATCTTCTTCAACATGGTAGGCCCCCCATTCTCTTTCTCCATCTCCT…	ATGGGAGCTAAGCTGCCCGGTTCGCATCACGCCTGCAGTATGCGTAATCCACTCGCCAGAATGCTGCTTTTTGCAGTCGTCATATTGGTCATCATGGCCCTGACCCTTCGGAACGACGCCATCGACGTTCGCGGTCGTATCTTGAAGACGGGAGCCGGCGTCAAGTCGTCCATTGCACACCAGCAGCCCTTGGATGCCGTCAAGTCCCATGGGTCCTCGTCTCTTTCCGACAAGATCCCCGCCGAGCCCGCCCCCTCGTCGACTCACGTCATGAACTGCAACGTCGACACCGACCACATCAAAACAATCAAGGAAAAGTATGGCCTCGCCGACAAGATCCACTACTTCAAGCGCTACGTCACCTTCAACCGCAAGCCCATCCAGCGCAAGGGCTACACC…	MGAKLPGSHHACSMRNPLARMLLFAVVILVIMALTLRNDAIDVRGRILKTGAGVKSSIAHQQPLDAVKSHGSSSLSDKIPAEPAPSSTHVMNCNVDTDHIKTIKEKYGLADKIHYFKRYVTFNRKPIQRKGYTLLEQDFLPQKFKTVDISQSYAPEECVPPLEVPVTQSPYPATVNASDFMFAVSTTYKRFNDPKTSPIKEWSHWLTDSNGKSNGGKLLLLLLDATDTELKDASDRLKRIGIDVDVAHSDPTMEMAVRYLTLVPYLYNHPERKTRKWLVTCDDDTFFPSMHGLIDKFATFDHLDPLYIGTLSEDVNAIHRHGSQAFGGAGVFLSVPLAAAVNQLYESCKTEQKVKEANSGWGPQGDILLRKCIYENTEVRLTNLWELWQLDLYGDPAGF…	GACGCAGCCTGCAGGTCCCATTTCCGCGCCAAGGTTCGGTCTCAGGCTCCCCTGCCTCTCCCTCTGCTTAGCGCTAACTCTCAGGGTTCGGTCGTGCTCTCTCTGTACTGTAGCCTCCCACTGCATCCTGTCTCTTATCGGGTTGTTTGTCTTTTTTTCGTCTCCCACTTGGCTCCGGCTGTGGCTTTTTCAACCTCTGCGCCAGTGTCGTCGGCGTCGCCGTTGTCGTTGGCGACGACCGGTGCTTCGGGCCGCTGTGGCTGATGACACTGACAACAAGCCTTAGGCGATAGGAACTTGGTAGGAAACGTGCTTTTGGGAGGGTACCGAAGGCAGTGCACGTTTCTGCACGGTGCGGATACATGGATACGGTACACCAACGCCCCCCGAGACGTGGCG…
CgGT74	EVM0007715	GCTGACTGACGACGAGCGAGTGGGAACTACCTAACCAAACTGTGCAACTTGTGTAAAGCAGGTGCGTCCAACCCGCAGGGTGAGTTGAGTTTACCTTCCCCCCCGTTCTTTCTAAAGTTAGCTACATGGGTAAGTAGTGGTAGGTAGGTAGCAAGGCAAGAAGGTGCTCACCGCACAGTATGTACTTTCTTTCCACTCTTCTGCCCGCCGCATTCTTCCCCAAGCTCGTCATTGTCTTTTTGCCCTCCTCTACATTTCTCTCCTACGTGCCTGCCTACATAACTACATACCTAAGGCTACCTAGGTACTCTTGGACCGCTGCGCCTCGTCTCGCTCGGGACTCCATCTCGTCTTCCAAACAACTCCATACGGAAAGTCAGCGGGGAGACCATTCCCCCC…	ATGATCACCAACTTTCATAATCCGAGACGGCTTCGCATGCCCTTCATCGCCATCATCGTCTTCATCCTAATCACCGGCTTCTTTCTGCTGTTTCACCAACCTCTGGTCCAGTACTTCGTCATTCCCTGGACCGCAGAACAATATGGCGGCAGCTGGATGAACGACTCGGCACCCAATTGGGTCCAACCGGCATTATACGAAGGCCGTCCCGACAAGACTGGCGAAGCAAGTCAGTACGTGCAAGCCATCCTGGATCCCAAGAACGGCGGCTTCCCCACCGTCAACTGTCCTTCGCCAAATGTCACTCGCTATGGGGTCCTGCGCCCAACTGAGAACATGGATAAGCGCCACTACTTCTTCGCGCTTGACTTGCGACAAGTCAGAGATCTACTGCCCCAG…	MITNFHNPRRLRMPFIAIIVFILITGFFLLFHQPLVQYFVIPWTAEQYGGSWMNDSAPNWVQPALYEGRPDKTGEASQYVQAILDPKNGGFPTVNCPSPNVTRYGVLRPTENMDKRHYFFALDLRQVRDLLPQLIGAVLEAMNVIGPENCALSVVEGISTDGTYETLYRLKAHMDKMGIAYYLQTSNIDSHSGDRIGKLAKLRNLALEPMMAEASAYDPKATIVFLNDVAACTEDILELAYQKQVQGADMTCAMDYHFLRFAPHNGEPSFYDSWISRTINGDTFLPIPDRTPKGEQWSDVANMFWNHPYSQDRYLSRKPLQVFACWNGGVAMTGEPFLSKKLDFRRSYPGECHTGEPTLLCKDLWNLGYGKIAVVPSVSLAYNVKDGRQIKEERGFASS…	GGTACCTAACCAACCAACTCTCATCTTACGTGTGCTGAGGCTCCTGAGGCTCCGGGTTTGCTTGGCCCTTGCGAAGTCGGCACAGACGGACAGAAACATTTGTGTTTGACTGGGCCGGGACCTTGTGTATGCGCAGCGTGTCTGAGAAGTCTCGTCGGTGCCTTTTGGCAGAATTGGTGTACAGATACTCCGTAGATACCTACATATCAACCTAGGTAGGTAGTAGGTGTGTATACAACGTGGTCATTACCGACCAGGTGGCGGCAGCTAGGCCCAAACCACCTAACCTAAGGCAGCTGCAAAGTGCCAGTACCCTAGTCGGTCCCCTTTTTGGTTACACTGGGATCTGAGGGACCCCTGAGATCTCTGGAGAATGGGTGCAGGAAAAAGTGGTACCAA…
CgGT75	EVM0007775	TTCTCTTTTTTTTTTACTTTTCTTACCTTTTTTATTAAAAAAGCCTTTAGCTTTTTTTTATTAGTTTATTTAGGTTAGTAGTATACTACTTATTTACTACTAAAGTCTTAGTTATATTAGGTATTAGTTATTTAGTAGTAATACTTCTTTAACACTAGGCTATAGTTTAAAATTAAGTTAGTATTATTACTATTTTAATAATTACTATAGCTAAAGGTAAGTAAAAATAAGAATATATTAAAAGTAAAGATAGTATTAGGTAAAAAAGTTAGTAATAGGCGTAGTTAGGGTTTAATTATAATAATTATTTTTATCTACTTTTCTTTTTCCTTAGGATTCCTATAGATTTCTCTTTTTATGTGCCCCTTGGCCTATAGTTTACCTGTATCCGGCCCCACC…	ATGGGGATAAGACCACCAGGCAAGATGGCGAGACGCAGCAGATTGGGCTTGCCATCTTGGTGCGCTCTCATATTCACGATCCTCCTGAACCTTCTCCAGGTTCCATCAGCATGTTCTGGGCCTCTCTACGTTCGCAGCCCCTCTCCAAGAGCCGCCTTTGTTGCCCTTGTGTCCGAGAACCAGCTCGACCAGATGGTGGAGTCCGTCACCCAGCTCGAACAGCGATTCAACAGCAAGTACCGTTACGACTGGGTGTTCTTCAGCTTTGAAGAGCTCAGCGAAGACTTCAAGGATGCCACTTCTAACGCCACTACTGGAACTGTCACCTACAACTTGATCACTCAGCAACACTGCTCTAGAGTGGACACTGGTACAGCTCAAACACAAGTTTCCCACCAC…	MGIRPPGKMARRSRLGLPSWCALIFTILLNLLQVPSACSGPLYVRSPSPRAAFVALVSENQLDQMVESVTQLEQRFNSKYRYDWVFFSFEELSEDFKDATSNATTGTVTYNLITQQHCSRVDTGTAQTQVSHHSRRWSAGPFAREKRLQAYDWFWMVEPGTQFMCDINLDIFRLMRDHGITYGFNEMPSQYEENSKQLWQSTKYFMAKHPELVRPAADITWILTDGGNLSEPSFSSEYHVGQKEEVHIDQDLDFRTQACRRGGSENEGSVCPGVSHEADDEQYNSHSTIDANVPRLASNYEECAADTRIEIGSLDHFRSLQHTSYFDYLDNAGEFYDGNPGDLNVHSLSASMFLPREKLWLFGDMAGEMNSLHSRPLLSRPVSHSDVVHDSTSLADMLG…	AAAACGAGAGAAGCAGAAGTGAAGCGCTGGAAACGAAGAAGCAGTTTCTTCAGCCGAGGTCAAGTCCCTAGTTTTCTTCTTCCTACAAGTCGGTTGAAAGACAACCCACCTTGCCTCTTTGAATGGGACTGAGGGCTCTCCGGGCAGGCACCTAACACGCGACTGTCGTGGGAGTGGCATGGCGGTAGAGTCCAAAGAGGTAAAGCAGCGGCTTGGGTTGTGGCGCCGGGGGTGTGAGAATACAAGGGAAATGAATGGACAAGAAGACGGGTGCAGGGCGAGAGTTGAAAAGAATAGTTACACACAGTTGTGGTGAGCAACAAGAGTTTTAGAAATACGAGTAACCCAGATGATTAACGATGGAGAGGGAGAGTTGCGGTTGGATCAAGGGAGGGATCG…
CgGT76	EVM0007855	AAGCGTTATAGATCTACATTGGGGGCTAATATCAGCTACAACCAATATAAAATGGCCTTGAATGCTGATCTTATGAACTCTATTCATCCATGTGGTTGGTGCATGGATGGCATAGCCTCGAGGATTTAAAAGGTTCTCTATCTATTTCCGACCCCTTGTTGTGAACTCATCGCTATGCCCCACGCTTCTCGAGACGAAAAGTCAGTCCGTTGGACGGTCCGTTTTAGAAGGAGATCTTTCTCGGACGCATCCCAACAGCTTTTGCCCAAAGCTGAACAGCAATAGATTTGCCTGCCCGCACCTTTTCGCTAGTATTGTTGGCTATGGAGACTGTTGAGTAGTCGGCAAGCTGCGGTCTACAGAAGGTTGTGTTGTTGCCGAGTCAAACTAATAGTGATG…	ATGCTCCTCGTAGCCATTTCATCCTCACGGATAACAACGACAATCTTTTTCGTCTGTCTTTTATTAATGCTTTTGTACTCGTTATCTATCTTCGCACCATCCTATCATCCTACGTCACCCACACAGCCGGTGACGCAAGCGCCATCCCACCCTAAACATACCGACAAGCCCAAGGAGGAATCTCTGTCAATATGGCAGAAGAAGGCAGATTTCATCATGGAACAGGCGAAAGCATTGATTGAGGACCCAATCCAACCCCCTTACAAGGACAAGTTCCACGACCTCGGTCAACGGGTCATGCGTGCCCGAGAATGGGTCAAAGTCATCGACAACGCTCCCAAGTCTGCGAATACCCAAGTCCTTGTCGAAATGGTGGAGAGCGCAATCGGATCTTGCTTT…	MLLVAISSSRITTTIFFVCLLLMLLYSLSIFAPSYHPTSPTQPVTQAPSHPKHTDKPKEESLSIWQKKADFIMEQAKALIEDPIQPPYKDKFHDLGQRVMRAREWVKVIDNAPKSANTQVLVEMVESAIGSCFPFIQNSPQRPGSKTPFSDLRSSIIPGSRGFVIATGKGTMRYATHLIGSLQEILNSNMTIQIIYAGDEDFPPEGRAKLQSRFGDVQFLDILSVVDDTTVQLATGGWAIKAFAALYAPFEEVILSDADSVFVQVPEKLFADPSYQATGALLFHDRLIWQHAFADRHEWWKSQIHEPSATLNKSLVWTEDYAEEGDSGVVVVDKSRLDVLMGLLHVAWQNTYEVREEVSYKLTYGDKETWWFGFELSGSSYAFEKHYGSMIGWFKEMVN…	TCTTGTAAAGCAGACCCAAACTCTACTTTCTCCGAATATCATTCGCTAACCAACGCCCAATGCTCTTCGTCATTTTCTTTTGGCCACCTTAGTGATTCCTTCCGCCCCGTAACTCGGAGCCAGCAAGTTCGCGTGGAGTCCCATCCCAGCCTTCGTCTGGCCTCCCCGGCATCTCATGCATCTCATTCAATCCCGCGGGACTCGAGCTCCGGTAGGATACGTACGGACTGCTTCGATATGTCGATCCTTTGGCATATCCGCCGTGTCCTTCATCAGGGCCGTATGAGGTGGGAGCAACCTGCTCAGAGGCATTACTGTCCTTCTTACGCAGCTTTCTGGTAATCAGCCAGGTAGCCAATCCCACGACCATCGCAGCAAATGGAATTCCAACCCCTAGTC…
CgGT77	EVM0008052	AGTACATGCTCCCCTGGAAAATCAAACGCCTGGAGTACACCCGTCTCTAGATCCTGTCGCGGAGTCGACCCCGTCGAACCTCTTTTTTTGTCACATCCATTTACCGCCCCTTGAATGTCGTCCGCCACTGCTTGTTGTAGCTATCTAGCTCCTTCTCGCAGGCCCGCTCTCCGGATTTGGTGCAGCCAGCAGCGCGGATCACCAGGTCGCCGTCCTTGAAAATCTCGCCCTTTTCATATCTGTCATACGAGTTGAAGATCTTCTGCGGCACAATGGCGAGCTTGGAGAGTATGGTAGGGTGCCACTGGACGATATGCTCCTGATGAGACGGTTAGCGGTTGGCATGGTTCTATAGCGCAAAGCAGCAACTCACCAAGGCGTGGCCCTCCGCTTTCTGGA…	ATGCATTTCGCGTACCCCCCGCGAAAGAGCTCGAATCCGCCGCCCTTCCGACCGAGAACCTCGAGGATACCGCCGTTTGTCCGTCGCAGCAGGCTGAAGGTTATCGCGGCGGGCGCCCTTGTGTTCTTGGGCTTCATATACCTTCTCGCAGGATTCTTGAGGTCGCCGAGCGGGCCCCATCTGCCCTCAGGCGAACCGCCTGTGGTGATAGTGACGGTTCTGGACGAGGACAACTACAGCAAGACCTACTTGTCGAGCATTCGCGACAACAGGAAACAATATGCGCAACTCCACGGATACGAAGTGATGTTTGCGAAGACGGGAGATTACAATCTCGACGGTTCTCCGGCGTCGTGGAACAAGGTCGTGTCACTGAGGCACGCAATGACCAAATACCCA…	MHFAYPPRKSSNPPPFRPRTSRIPPFVRRSRLKVIAAGALVFLGFIYLLAGFLRSPSGPHLPSGEPPVVIVTVLDEDNYSKTYLSSIRDNRKQYAQLHGYEVMFAKTGDYNLDGSPASWNKVVSLRHAMTKYPEAGWFWYLEQDSYIMDLSTSVESVVLKSDKLNSLMIRDQPVVPPDSIIKTFPHLKGEDIDFILTQDREGLSVGSFFVRNSEWAKFLLDTWFDPLYRSYNFQKAEGHALEHIVQWHPTILSKLAIVPQKIFNSYDRYEKGEIFKDGDLVIRAAGCTKSGERACEKELDSYNKQWRTTFKGR	TCAGCCAGCATGAGACCCATAACCAGGACGAGAAACATCAGCATCAGGGACAACCTCAACCTGAGGCTCCTCCAAGGCAACGTTATTACGGCCCGCGGACATGCCGCATCTGCTTCGAGGTGGTTCATCCTACCTTTGAGGAACCGACGGCCATGGGTGGGTTCATGGGCCAGCCTCCACGACCGATCTATAAGTCCGATGACCCCGAGTCCGGGCGCCTCATCTCACCATGCAAGTGCAAGGGGTCTCAACGCTACGTTCACGAGGGCTGTTTACAAGCCTGGAGATATGCCGATGCAACGGCCACACGGAACTTCTTCGCATGTCCTACCTGCGGCTACCGGTACACACTCGAGCGACTGTCTTGGGCACACCGCTTGCAAAGCACCTTTGCGCAAA…
CgGT78	EVM0008073	CCGTATCAGCTCGTCCCTCGACATTCCAATACCAATAATAATTATGGACCATTACCACTCGAAAATCACCAACTTGTCTGCTTTTCGCAACCCCCCCCCCCAAGGCACCTACACTACTAGTACGAACGGCGTCACAGCAAGCCCACTCCACTCCACATGCACTTATCTAATCTAACATTGGCGATACCCCACGATTGAGTAATGCCTTCTGCTCTATGCCACGATTGTTACCACACCCATTCCCCCAGCCTTTCCATCTTTACCTGAGCTGGTACCTCAAGACATGCAATCACTGGCGCGAAATCGGCATTAGACACCTAGTGCCCATGCGGTACTGCTGCCAGCTCCCTTCAGAACCTGGGGAGCCGTCCGACTTTCCGCCGTCCAACCCCGATGTTA…	ATGTTGGCGGCCGTTCTTGAATGGTTTCTATGGATCGCGGCATTTCTGTACTGTCTGTGGAAGGTTTTTATCAAAGCCGAACATTGGACCATTCGACTTCTGGCCGTAATTGTTGGCGTCCTATTCACATGCTTCAGAGCCATTTTCCTTCCGATCATGATCGTCACACTGCCCTTACCCAGTGCTGTTGTCAAGTATTGGCCAAAAAATATGGTCGACATCCTGCAATGGTTTGCCTTTTGGAGCTTCGCTGGTCTGCTCACAATTCCCTGGCTGTTCTGTGTTTACCAGCTGGTCACCAACCAGCTTGGCAGAACGAAGAGGATTAAGCAGGTTCTCGACGAAGTTTCGGCCCCCAAAGTCGTCATTGTTATGCCAGTATACAAGGAGGACCCCGAT…	MLAAVLEWFLWIAAFLYCLWKVFIKAEHWTIRLLAVIVGVLFTCFRAIFLPIMIVTLPLPSAVVKYWPKNMVDILQWFAFWSFAGLLTIPWLFCVYQLVTNQLGRTKRIKQVLDEVSAPKVVIVMPVYKEDPDVLVVAINSVVDCDYPPSCIHVFLSFDGDQEDELYLNTLDKMGVPLTLETYPKSIDVTYKSARITISRFPHGGKRHCQKATFKLIDKVYEHYLKRNDNLFILFIDSDCILDPTCLQNFVYDMELSPGNSRDMLAMTGVITSTTKKHSLITLLQDMEYIHGQLFERTVESGCGAVTCLPGALTMLRFSAFRRMAKYYFADKAEQCEDLFDFAKCHLGEDRWLTHLFMIGAKKRYQIQMCTSAFCKTEAVQTYKSLIKQRRRWFLGFLS…	GTTCCATGTGGGTGCGAACCTTTCTGATGTTTTCTTTCTACTGTCCCCCGAGGGAAGGAAGTGATCGAGGTACCACGATCTTGCGCGATCGTGAGAAGCAATCATCGAGAACACCACAACTACAGCTAGCTGAGCTGCCCTTTTACTGGTCGACCCCCGGGCTGGAATATCGATCCGCCCAGCGGCTCCATCTGATCCTTGTGACCCCACTGTGTCCTGTCCGCTTTCGTTCTAGCCTGCAACCCCAGGGTGCGGGAAGGAGCGGCAGCTTAAGTAAGCCGATGCGCCGTGCTTTACTCTTCCCGGCCTGGCTGACGCTCACGTCGCATTCCCCCGGGACTTGCTCGGACCTGGAGACTGGTCGAGACTACCGGCTCTAGCCCGGACAGGCTATTAAAC…
CgGT79	EVM0008174	AGTTGCTACCTCGCCTTGCTCAAGACAAGGAAAGGCACGAGTGGCTCGCTCGATTGCAATGGCCAAAGATCATCCTATTGTCTACAGGGCACCTCCCTCGCTATAAAACAAGCTAGTATGGCCTCTGTCCCATCTTCGACCATCCCATCCAGATATGGGTCGAATTATTCGCTCTCTCCAGAATCGCATCCCCTCCCTCGCAACACGGCACATCATCGGGCACGCTAGGCGCGTTTTATACGCACTCATAACTGGCCTTGCCCGCCGGCTATGTTCCATCAGCCTACCTACATATCTACCTAGGTTCCTATGTGTGCCAAGTACGTACACTAGGTACGTGTAGTAAACCATGCAGGTAGCCAGGGTCACCGAATGGCGAGAATGGCGAGGATGGAAAAG…	ATGTCCAACGGGAAGCAGAGCCAGGGGGTTGGTGGCCCCAACGATGACGACGACTCCGTTGCTTTCGCCGAGACGGCGGCCCAGATGCGTCTCAACATCGTCATCCTCTTCATGGGTTCGCGCGGCGACCTCCAGCCTTCGCTAGCGATCGCCACGCTGCTCCAGCGGCGCCACGGCCACTGCGTGCGCATCGCGAGCCACCCGCCGTACCGGGCCGCCGTCGAGGCCGCGGGCGTCGGGTTCTACTCGATCGGCAAGACAGATATCAAGACCATGATGGAGAGGCGGCTGCTGCCGCGCGAGGAGCTGAATAAGCTCGTGCCGACGATCAGGGCCGACTTCCGGGAGATGGGCGAGAGGTGGTGGGGGGCCTGCGTCGGCGACCCGGACCCCGATGGC…	MSNGKQSQGVGGPNDDDDSVAFAETAAQMRLNIVILFMGSRGDLQPSLAIATLLQRRHGHCVRIASHPPYRAAVEAAGVGFYSIGKTDIKTMMERRLLPREELNKLVPTIRADFREMGERWWGACVGDPDPDGKEGEGDAFIADLVMSTMHVYNQTSVAARLGVPLHLFGMNPRIYSKEIPHSQAGWALKKPSRAKNVISWWFTDVIFLQAMKSVVNDVRVNVMGLEAMSPAWWLSQYNRMGVPCTYLWSPRLLPKPTDWPDNVHISGFVFDRAPGYAPPEALARFLAAEETPPVYIGFGSMSFANAPGVFVEVFEAVARTGVRAVVCKGWANLDVDEAGRGLEHVCIVDEAPHAWLFPRVRAIVCHGGSGTTAMALRSGRPTLVVPVAGDQPFWAARV…	ACGATGAGGGAACGGGGAGCATTCTTCACCGGCCTGTTCCTTACCACTACGACGCTGCAAACGACGTGGACCGACGCCGTCCGAAATTCTGCGTAGGGCCATGCACGCTCAGCGACAGCAAGCCCGCCACCGCTGCGAATCAGCAGGCATTGCGTTGACCCAACACACGCCAGTACGTGCGAGCGGTCGGCAGAGGCGTGTCAGGTGCCTGCAGTGGGAGGCCGCTAGCATTAAGGTTAACCCACCTTGGTCTGGTTGCGCATGGCCTTGTACAAAAAAATTTGTTTACGTAGTTGGCCATCTTCAATGCAAGCGCCCGATTCTTCACCAGCGGCCATGAGACGCTTCTCCGAGGTATCACCAAGCCATAATACAATAGTGTTTGGTGGCCTCACAGAT…
CgGT80	EVM0008429	GGGCGAAATCAACCTTTTGCTTTTTGGTGTTTGAATCTGGGGCGCCTCTGATGGTTTCGAAATTGTCATGATTTCCTCAACATTTTTATGGTTCTAACATGTCGGTAGTTGCTCTGCGAATCCTCCATCTTTTCAGTAATAATACCATAGTCATCATGAATGTGCAAATTTCTGCACATAGCCAACAATCGATAGGTATCAAGAACTACTATTTAAACTCAGCATCTTAGCTGTCAATCACTCCCACGATCCGCCCGACAACGCGATCCCACTCTTCATCCCAACGCAAACTTCCTTCCTTCACAGCTCCCGCCTTGAGGTTCTTCAGCTCGTCCTTGCCACCCTCACTCAGCAACCTGGTTAAGGCCTCAGCCAACTCTGTGGCCGTCTCAAAGCCAC…	ATGTCGATTGTGCCTCTCGTGGCCTCTGTCCTTGCTGGCATCTTCACCACTCTTGTCGCCGCCTTGGGCATCAACCTCTTCACGCGCCTGCTTCCAACCCGTTACCACGCAGCCGAAGACCCCAAAGATGATCACATCCAGATCTTGGTGTTGGGCGACATAGGCCGCAGCCCTCGGATGCAATACCACGCCCTGAGTATCATGAAGCATGGAGGCAGGGTCGACCTTGTCGGGTACAAGGAAACGGCCCGCCACCCGGGGCTCGTTGGCAGTGAGCGAGTGGCTCTCTACCCCCTACCTTCCCTTCCAACTGTGTTTGAATGGAATACATTGCCGTTCTTCATCAATAAGCCTGCCAAGGTCATCTGGCAGAGTTGGTCCATCTTCTATGTCCTGGCC…	MSIVPLVASVLAGIFTTLVAALGINLFTRLLPTRYHAAEDPKDDHIQILVLGDIGRSPRMQYHALSIMKHGGRVDLVGYKETARHPGLVGSERVALYPLPSLPTVFEWNTLPFFINKPAKVIWQSWSIFYVLAYTAPPARWIIIQNPPSIPTLHLALLVSLLRGSHLLIDWHNYGWSIMATGRSQKNPLVWLYKKYETYFGRIVPTANLTVTDAMARQLKAKPYSNKKPIFTLHDRPAEVFQPIRSSDARLNFLSGLKETKNFAQGIVAGTTRLIVSSTSWTPDEDFGLLLDALVAYAHPEEAVTESSAGRPPILAIITGKGPQKAEYEEKIKNLRLEGKLPGITILTAWLSTREYATLLACADLGVCLHMSSSGVDLPMKVVDMFGSGLPVAAYSAYE…	CGTGCGGGCCAATAGCACAGGCAAGCCTAGGAGTAACGGGTGCAGACAGGTTGGGTTGGGGCGAGGCCTGACTGGAGAGAGGCAATTAGATCAGAGTGAAAAACAAGCAGCTACGAGCAATCGCTAGTAGAGTACGTGTAGTACGCGAAATGTGGGATGCAAGCGTTGATGTGTTATTTTGTGTTTTGTTTTTTTGGCCAAACTCACGGGACGCATGGCTTGCTGGGTGGTGCCTCCTTTCAGCGCCTTCAGATGAATCTCGCGCCTTGTCCCAATGAGGAATCCAGCAGCCATCCCCTGCAGATTTCTCCGTGTGGGGAGGACAAGCCGGCGGCACGTTCGTTGTGGCAGCGGATGTGATTCGCCATTGTAATTAGACTAGACGACCCTCAGAAGAGG…
CgGT81	EVM0008593	CCCTAACCTTACAGCAGCTAAGATGCCAAAATGCGGAGAGCCCGTGCGGGGGTCGCACCTACAGGGAGTCCCCCTTTAGAAAGGGGCAGCGGGTAATAAACGCCGGGGAAGTGTAACGCGCGGCGATACACTCGTCCAGGTTTCGAAGACATGTGTCAAAGCTCTATATGCTTATTCAAAGCCCAAGGTTCTGATGGAAATCGTCTTGACTCGCATGGGCCGAATCAGTTGCAACACTGAGGTACTGCCAACTCGTGCTCCGAGTTTTCCCAACAATGAACTTTCAGAATCGCTTCATTGCTTTGCTTTCAAACTGCTTTGGGGTATATCTATCACCATGCTAGCGGCAACTGCAGTTGATAAGCATTCCCTCTATCGTGTCGCCTAGACTCCAAGCTC…	ATGCTCACTCCCCGGAGAGCCATCGCGGTGGCCGCATTTCTCCTAGTTGTCTTCTACCTAATATCCTCCTCCCACGACACGTCATCCGCTGTCGTGAAACCAGTCGTCGCTGCCTCCAACCATGATACGGCAGGCTCCAAAAAATTATCAAGTACTCCTGCCTCGACCGACGAGATCAAGCCCTCGGCGCCCAAAGCCGCCGCGCAGAAGCCCATGATGGACATGTCCAAGATGTCACTGTACGACAAGCTGGCGTATCAATACCCCTACGACCCCGAGACACGCTTCCCGGCCTACATTTGGCAGACATGGAAGTGGACACCCGCCGACGAGGAGTTTAACTTTCGCGAACAGGAGGCTAGCTGGTCCGAGCAGCACCCTGGCTTCGTTCACGAGGTC…	MLTPRRAIAVAAFLLVVFYLISSSHDTSSAVVKPVVAASNHDTAGSKKLSSTPASTDEIKPSAPKAAAQKPMMDMSKMSLYDKLAYQYPYDPETRFPAYIWQTWKWTPADEEFNFREQEASWSEQHPGFVHEVITDKVAVNLLRLFYASVPEVLNAYDALPLPVLKADFFRYLILLARGGIYSDIDTYAIRSALEWIPERIPRESVGLVTGIEADPDRPDWKDWYSRRIQFCQWTIQSKPGHPILREIVVRITEETLKRKKAGKLNNIIDKNVVELTGPAVWTDTIFDYFNDPRYFDMKNSKGPIDWKNFTGMETSKKVGDVVVLPITSFSPGVQQMGAKDYDDPMAFVKHDFEGTWKPEELRHIGEQTEES	CCCGATGCCGGGAGTACGGGGACACCTCAGGAAAGACCGAGTTTGGGCTTATCTGAATGACTAAGACCCTGTGGGCTAGCGGCGCATTTGACACGATACGAGACTGGAGCGAGACGACACGACGTGGGGATTCGACAAGTGACCATCCATGGGCGGGATGGATGGAACCTTTTCCTGCGCCGGCCCGCTACGAATATGCGTTCCGGACTTCGATCCTCCCTCCCGTTCGGCCGCTTCTTCCGAGTCTGCATACATAGGTGCTGGGTAGATAGATACCAACTGCAATGCTCCGAAGAAGAAGCCTGATTTTCGACTCAGTGGCTACTGCCTAACTTAAGAGTATGTAAAATGACTGTACGGATAGGATGGTCGCAATGAGCATGCATCTGCGCGCACCTT…
CgGT82	EVM0008674	ACGATGGCTTGCTCGCAGTGCTGGGGGAAGAATACACAGCAGAGATGAGGCACATGAGTTCGCGCCTGCACAAGATAGCAGAATGAAAATCCATTGCTGAGGTTTCATCCGGCCCGCTTGGCCTGTATTGTCGATACCCGTGGCCTATCATTGAACAGCCTCAGTCTCTTCGTGACATGGTTCTTGATATGACGGTGCTTACCCGCCGCTACCACGTGGGATGAGACGGGGGCAGAGTCATATGCGGCTCTGTGCGTTGCCGTTATGAAGTGGAGTTGAGGTCACCATGCTAATGACGTGCCTTTAAGCTCCTCGTTCTTTAACTACATGTTTTCTTCTGAGCGAAGCCGTTGATGGTCTGACAGAAATCACTTTGCGCTATTCGTCGTAGTCAGAATG…	ATGCTAGACCGCCATGGCTCTCACCCCCGGCAAACCCTGATCGCGGCCTTCACGGCCTGGAAGGCCCTCTTGCTAGCCATCGCTCTGGGCAGCGCCGTGGCGCCATCCTACGATACCTCGACAACGCTGATGCTCCGGCGCAACGAGTCCGACCTTTCCATCGTCACCCGTCTGACCCGCTGGGACGCATTGTACTTCACCCAGTCAGCCAGGCGAGGCTACGTCTTCGAGCAGGAATGGGCCTTCAACTCGGGCCTGCCCGTCATCGTGTCGGGCCTGGTCAAGTCCGCGCGGCTGCTCGGCATCCATGACGACGGCACTGGCGCCCTGGAAGCCGCTCTCGCCATCGTCGTTGCTCATGTCGCGCATCTCTTTGCGGTACTCATGCTCCATGAGCTG…	MLDRHGSHPRQTLIAAFTAWKALLLAIALGSAVAPSYDTSTTLMLRRNESDLSIVTRLTRWDALYFTQSARRGYVFEQEWAFNSGLPVIVSGLVKSARLLGIHDDGTGALEAALAIVVAHVAHLFAVLMLHELTFKLFSRPRLAFLSALLHVLSPAGLFLSAPYAESLCAFFSFAGYYVLSFVLNDPKGSLRWTAGQVLAGAIFGLATASRSNGLLNGLPFAVECLMFMPSLLASPTSLMNLATLFGPIVGGLLVATGSVIPQALAWLRYCSGASEPRPWCARTVPSIYTFVQEHYWGVGFFRYWTLSNVPLFILAAPVLGLLIISGCEVMTGMSGFARTPMADKPLPQRDGSRAALVFSMAAAQVLLAGLAITTYHVQIITRIASGYAVWYWWAASCL…	CCCTCCCTCCCCTCCGGAACTGTGATTCCCATCATCGGGCAGGCACTATGTACTACTAGATTGATTGCATACCTACCAACGTAGTGGTATGTCAAGTACCTATTCCAACCACTCATTCAGTCAGTAGCAAACTAGCAAACATCCGCTCCCCCCTCACTCATGCAATGTCTCATCCGAACCTCGCCCTCTCCCGCAGCGCATGTGATTTGCGATGCTAATGAGTCTGACGGTTCTCTGCTTCCGCTACTGCTTCTCCCCTTTCTCGCCTCCTGTACTGAGTATGTAGGCTTGCATTTGCACATGCCAATACCTCGCGTTGTGATCCATCATAGGCAGACCTGAGCAAGCCCGACTGATCTATCCGTACATACAATTTTAGTAGAGTGACAGGAAAATCCA…
CgGT83	EVM0008963	TCCCCTCGAAGGCCGCTCAGCATGTTAAGTTTCCAAAAAGCATCCAGACCGATACCTTCTTCGATCTGTACTGGTGGATGACCCACAATGACAGCCTAATCGCGAATAAAGGCTTTGCTGAGAACATCACGGATTACAACTCCAAGGAAAACATCGAAACTCATTGGCTTCCCACAGCAAGCAAGACTCTGTCACTAACACGAGTCGACGCAGTTTTACGGCTCGCCAACCTTTACTGAAGGTCTTCATTACGCCAAGATCCTGTACTCTCGGCTCTCGTTGGACCTGGGTAGTTGCCAGCTGCCAAGCCTGTTGCTCGACGAAGATGGTCTCCGGTACGCAATCCTGGCGCCAGACGACCTCAACCGAGTACGCGGGGGGCTCTTGAATGATTCTTCC…	ATGATGGTTATGTTGTCGGTAAGCATCGTGTCTCAACCCCCCCCACCTCTGCTACCCTCGCCCGGCCGCCGACTTACACGAGCCCAAACTGCAGCGGCAGCCGTCCTGGCCCAGTCCCTCAGGGCGACCGGCACGAGGATCCCGCGATGCGTCATCATCACGCCCGAGACCATGTCCGAGGAGTCCATCGCCACGCTGCGCGGCCTCTTCGACCGCGTCATCCCCGTCCCGGCCATGGCGGCCCTGACGACCACGAACCTCGACCTCATCGGCCGCCCGGACCTGCACGCCACCATGACCAAGCTCCAGCTCTGGTCGCTCGCGCAGTTCCGCCGGGTGCTGTACCTCGACGCCGACACGCTCGTGCTGTCGAACCTCGACCACGTCTTCGAGCTGCCC…	MMVMLSVSIVSQPPPPLLPSPGRRLTRAQTAAAAVLAQSLRATGTRIPRCVIITPETMSEESIATLRGLFDRVIPVPAMAALTTTNLDLIGRPDLHATMTKLQLWSLAQFRRVLYLDADTLVLSNLDHVFELPESVTFAASPEIGFPDCFNSGVMLLRPDAATYAELTAFATRVDSFDGGDQGLLNVFFGDGTKNHPSTVLMRQKQQHGGKGAGEDSSAGERNWFRLSFTYNMEMHSVYRFYIPAALRYKDQHKVLHFIGKDKPWHYENGKVDTPDDAGAYHRFYADMVGKWWETRRSIAAAL	CCGAGTACGCGGGGGGCTCTTGAATGATTCTTCCACAGTGCGGGTGATGGATTCAGACCGCTACAAGACGATCCCGAGTCCCGGGGACGACGGTACGGGTGGAGACCAGATAGATCTCAAAGAGAGCTATCGCCTGATTCGGCCTCTCACAGGACCGTTGGGCTGTTCCAACGCCACCGTCGTCACTCAATACCTCTGCTCCGTTCCTCAGCAGAAGGGATGGGGGGTGTTGCTGTTCTCCATCCTCCTCGCAGATCTCGTATTTCTCCAAGCAGCGTGGAAAATCCTGACGTGGGTTTCTGATGGGATCGTAGCACGGCAAAACCCGGAAGCAATGTCGTGCCAGAGTCATAGCATTCAGAGCGAGTCTTATGAGCTCGTCGACGGCTCCAAAGTGCC…
CgGT84	EVM0009050	CTGGACGGGAACCAGCTGCTTGGCCCACTTGCTGCAGCGGAACGTCACGTGTATGCAAAAAACCCCAGCACGGCTGTCCATTCTTGCTGATGAACCCTTGCTTGGGTGCTTGGTCGAATGGATGAATGGTTAAATGAGTGCCACAGACTGGCAGCATCTTGCCGATTTATATACTACGCCGCTAAACCACCTCTGGAGTTGGACCTTCCCGGCTCTCGGGTCCTGTACCCACTCACCCCCTCTCTACTGCTCGTCGAATGTGTAAAACCAACCATCCGAACGATCGTCGTCGTCGTCGTCGTCCCCCTTCCTCCTCTTCCTCCACGACGCAACCCACATGATGCACCCCCTCGAAACTTCCTTCTCGTTCGTTTTTGGAATAGGAAATGGCCATCTTCC…	ATGCACCAAAGACTGGCTGCGCGGCTGCTTTGGCCCGTCATCATGGCGTCGGCCCTGGTCCTGGTCGCCTATGGGCTTTTCTTCCCACGGAGCAGTTTTCAGACCCGGCTGACAGGGCGACCGTTGGACTACCTGCTGACCCAACAGTCGAAGTCTGGCCCTTCAGCTGGAACTGGGGTAAACTTCGACAACCTTCGTCTGACCGAGGAACAATGCCGGGTCACATTTCCTGGTCTGAACAAAGAGATAGACGCGGCCATGTCGGAAGGCGACTTCCAACTCGGTCTCAACAACACTTCTGTGTCGCTGCTGGGACAGATCAAGGATAACAAGATACTGATCCTCCAAGCTCCAAGACCGGTGGACATGTCAGACCAGTGGCTGGAGAGGCAAAACGCC…	MHQRLAARLLWPVIMASALVLVAYGLFFPRSSFQTRLTGRPLDYLLTQQSKSGPSAGTGVNFDNLRLTEEQCRVTFPGLNKEIDAAMSEGDFQLGLNNTSVSLLGQIKDNKILILQAPRPVDMSDQWLERQNAALQQLNRALLTSPTLLPDTFFNLHVQDTPATLSWSHSRPAMSPSPRHIFTMPHFSFWAWNQPFIRSIPHAAAAITDIEASLSFDMKDRRAVWRGTAWFNNGASANPRSRQELLRITKDASWADVQALEWVDSGENATNALMIEDFCRHKYIIHTEGVSYSGRLQFHQLCESVLLSPPMEWMQHTTHLIKPVYSSILLGHEQERQDDGGGATTKPEDGYPSSRARKTWPATVSPGEANAVFVNPDWSDLEATIGWLEEHAEVSRGIA…	ACATGTTTGAAGCACGCTTCTCAGCTCGATCAGGTAGTGTTTCCGATTTGTCAACTCCCGATTGACAGTGAGGCCGGTTTGAAACCCACATATTGCGGAACCGGACGGATATTAGTTGACCCACGTGACCACGAATACATCACGTTTATGACGGGACGTTAGTAATAGTCAATCAACTAGCAGCAATATTCAGGTCCGACTTCCCAAGGTCGTAGAGAAAGTCAGGCGTCGAAATAAAGCTGTTACTGCCAAGATCGTGAACTGGGATAATTGTTTGCCTGTTGGCTGGTGGACGGCAGTGGCCCGTCGGTCCATGCCGGAGAATGACAAGCAAACATCCGCGCCCTTTGTTGTACTTTCCTCGCTCTTTATCTCTATTTAATGATGCGTGTTCGCTCG…
CgGT85	EVM0009152	TAGCTTCAGGTCCTGGCGGCACGACTGAGAGCGGTGCCTGTCGCTCGAGAACGCAGACCCCACACGCAATGCTCATCATGTCACCAACAGAGAAGCGTTGTTTTTGAAGTATCGTTATTGACTCTAGAAAAAAAACTAGTTCTACACTCCAAGGCGCCCTTTTTTTGTATTCGTCGCCTCATCTTACAATCACAAGGTGAGCCCCTTGTCCTTTACCTGGGCTTCTTGTTGCTACTGTATTTCTTAACCGTCTACTACTGTGGGTCTTTAGATGTGAGAGTCAAACTGATGCTGGGGCAGCATCATCTGCTGTGTGCACTGCACTGATACCGGGTGGGCTTGGTTGCCTGACCGCGACATTTGATTATTTGGCAAAGTGCAGGTCGTAGCCGAGCCACT…	ATGGCGCAGACGACCGCCACCCCGCAGGGCAGCGTTCGCCAGCGCAACACTGCGAAGCGGCCGACCACGCCTGGCGCCGTCTCCGACGATGTCGCCAAAGCACCCAACGACAAGTCCGTTGTAAAGACCAAGCGCACCAGCTCCGACGCCGAGTACAGCGTCGGCCTCCTCATCACCACCGTTCTCGCCTTCGTCACTCGATTCTGGGGCATCAGCCATCCTAATGAGGTCGTCTTCGACGAGGTTCACTTTGGCAAGTTCGCCTCTTACTACCTCGAGAGAACCTACTTCTTCGATGTCCACCCCCCCTTCGGAAAGCTTCTCTTCGCCTTCATGGGATGGCTGGTTGGCTACGACGGACATTTCCACTTCGACAATATTGGCGACTCCTACATCTCC…	MAQTTATPQGSVRQRNTAKRPTTPGAVSDDVAKAPNDKSVVKTKRTSSDAEYSVGLLITTVLAFVTRFWGISHPNEVVFDEVHFGKFASYYLERTYFFDVHPPFGKLLFAFMGWLVGYDGHFHFDNIGDSYISNKVPYVAFRAMPAILGALTVSVTYLIMWESGYSLPACLLAAGLVLLDNAHIGQTRLILLDATLVFAMACSLLCYIKFYKLRHEPFSRKWWKWLVLTGFALSADISTKYVGLFAFVTIGSAVIIDLWALLDIKRPGGALSLPEFGKHFAARAFGLIILPFMFYLFWFQVHFAILTRSGPGDDFMTPEFQETLSDNVMLANSLTVEYYDTITLRHKETKTYLHSHEDRYPLRYEDGRVSSQGQQVTGYPYNDTNNYWQIIPLIDDHKT…	CAGCTGCGGGCAGGCTTGTGGGTGAACCACTTCTCGTACTCGCCGTTCATCTCCTGAAAGGGGGGCGTCAGGGATGAGATTCACATTAGAGGGAGGGGGGAAGGACAGGTACTCACGGCAAAGCTGCCCATGTCGGCGAGGAAGATGTTGACCTTGACGACCTTCTCGATGGAGGAGCCGGCCTCGACGAGGACGGCCTTGAGGTTGGTGATGCACTGCTTGGTCTTGTCGGTGATGGAGCCCTCGAGGAGGTCACCGGCGGGGGTGAGGGGGATCTGGCCGGAGCAGTAGATGGCGGTGGGGGTCTTGACGGCCTGGGACTAAGGTAGGGGAAGGGGTGAATCAGGGTTAGTCTGATGGTTCCGAGGTTGGCTCATAGGGTCACGGAATGTTCATACG…
CgGT86	EVM0009253	CATTGAGAGGGAAACCCGGTGCTTATGTGTCATGAACAATGTGAGGCAGAGTTATCTTGCATACCGCCTCTTTTCCCGGTCTTTCTTCTTTTTTCTAGTCACATCAAGTCAATACGCACTGGCCAAGTCCGTCAATAGTGGAGGCCATCGGGGTGGAAGATGGAACTTTGCAGAGGCCGGGCACAACGAACAATAGCGCGTCTCCAGCCATCCACTTTGGCGCTAGAGAAGCACGGGTGGCAGGCGTCCAGATACTAAAAGCAGCATACTTAGCACATCAACTTTTGGTTTGTAAGTTTTTTACGTGTAGCTAGACAGATAGCTGGCTAGCTATCTCTCTAAACAGAACACTTGTCCAACAACAGTCCTAAGTCAACGCGTGCTTAGTACAAGTGGTAA…	ATGTCTGCCACCAAGCCCGTTCGCTCTCCGAGCCCCAAGCTCGAGAAGCCTGCCAACGGCGCCAATGGTATCAATGGCAAAGCACCTGTCGAGCGCGAACCGAGCTACAAGTCCGACGGTGTCGAGGACAACGATATCTTCCTTCTGCCCGTTTCCGATTACCAGATCATGCTCGGCTTGACCTTTCTCGCTGCCATCATTCGTCTATTCCGCATCTACCAGCCCACAAGTGTTGTGTTTGACGAGGTCCACTTCGGTGGCTTCGCTTCGAAATACATCAAAGGAAGGTTTTTCATGGATGTCCACCCGCCCCTAGCCAAGATGCTTATCGCTCTGACCGGTTGGCTGGCTGGGTTTAACGGCGACTTCGACTTTAAGGAGATTGGCAAGGACTACCTT…	MSATKPVRSPSPKLEKPANGANGINGKAPVEREPSYKSDGVEDNDIFLLPVSDYQIMLGLTFLAAIIRLFRIYQPTSVVFDEVHFGGFASKYIKGRFFMDVHPPLAKMLIALTGWLAGFNGDFDFKEIGKDYLEPGVPYVAMRMFPAVCGILLAPLMFLTLKTTGCRTTTALMGSCLIIFENGLLTQARLILLDSPLMVATAFTALSFQSFTNQHEQGPEKAFQLSWWFWLLMTGLGLGTTVSIKWVGLFTIAWVGSLTLIQLWVLLGDTKNVTPRLWAKHFMARAFALIIIPLGFYMAMFAIHFLCLVNPGDGDGFMSSEFQSTLNSKGMQDVAADVAFGSRVSIRHVNTQGGYLHSHPLMYPTGSKQQQITLYPHKDENNLWLLENQTQPLGVNGEQ…	GCGGCACATGCATCTCAGGGAAGGGATGCACGGTCCATTTCACCTCCACAATCTTCAACCAACATGATATATGTTGGCGCGCATCTTGTTATTGCTTTGACTGCTCGTCCAAGATCACAGTTGCAGAGAGCCATTGGTTAATCAGCACCACACACCGCCAGTGCTGTTTTAGTAGCAGCAAACCAGAGGCTTCGGCGCATGTCGGTAGGTCTAATACCCCCAATGCCCCTTCGCCACACCCAAACTCAAAGAGAAGAGGGCAAAAAAGGAAGAAGAGGAAGAAACAACGAAAGGAGGGGAGACTGTTGTGTTTGTTACTGGCAATTTGCCAATCCATCTCAATCGAAAGCTCATGGTCGCCGGAGTAGTCAATTGCTGGACGGGGAGCAAGGGATTAAG…
CgGT87	EVM0009723	GCGGAAAGAAAAGCCAACTGTACAACGTCTAGATGCGCCCCGTAGGGCCCCTGAAAATAGAAAAAAGGAACACACAACCAAGCCATCTGCGATAGGCTGATTACCATGAGAAGGTCATGAGCGCAGGGTTGAGTGCGATGGGCAGGAGCAAGTGACTGGCCGAGACAGTGGCCATGGGCAGGATGGCGACGAAGTCGGTGATGCGCCAGTCGTAGGGGACGAAGGGCGCAACGGCCAAGATGATCATGCCGGCAATGAAGATGCATGAGAACAGCATGGAGAATTTGAACTATTGGGACAGCGTTAGCGCGACTCGGACAGGGCACATTTGATTTGACGTTGGAAGGGGGGTGGGTGGACATCAGTAAGCACCACTGGCACGTGGGGCACATAGCCGAC…	ATGGGCATCGGTGGCTATTTCAAAGCCGATAAGGCCCAAACATCTGGCAATGGCAGTTCGACGCCTCAGCCTGGCCGCGCAACCACGGGTCAAATGACGGAAAAGGGGCCCTCCAAGGCGACGAACGACATGGAGCTTCAACCGCCTACCCCTCGCTACAATTCTCGGCCTCAATCCATTTCCGGCCGGTCTACGCATTCCAATGGTAGCTCCATGTTCCTCGACGACATCAAGCACGAGGTCATGGTCAACTACCTCTACCAGCAGCAGTGCTCTCACCTCTGGGTCAGCGACGGATCCGGCGAGATCGAAGGTGTGCTTCTGCGCAAGGCCAGAGGCCAGTACATGGCCTGCCCACCGCAGCTCGGCAACTCGCCCTTCGCTCAGGCTTGCTCCGCG…	MGIGGYFKADKAQTSGNGSSTPQPGRATTGQMTEKGPSKATNDMELQPPTPRYNSRPQSISGRSTHSNGSSMFLDDIKHEVMVNYLYQQQCSHLWVSDGSGEIEGVLLRKARGQYMACPPQLGNSPFAQACSALNVQCAMTVNSRVIKTFLQWSPDAVDVPLMNGLRVQILPTVEDLPRARKHQFAAFIAAEGLLVVWDDDALHLVQRAKAIESELMELVWKAGAEDEEGDEKKGPNAVEYEIDEESGEIKPESRPVHLLNTYLVSLTLVIVVVSLGAAWRQLAIEVSVDGEYLRLVLVALFPLQIFFTLFFAQVIVGCLAQIFGPIRQLTINSKFYSARPPPRLQGSILPHVTVQCPVYKEGLAGVIVPTVKSIKQAMSTYELQGGSANMFMNDDGLQ…	TCAACGGCGGGAGGGGCATGGGCAGATGCCAAGTAAGGATACCGGCATCGGCTCGGTGTATGGCGCCGGAAGAGGAGAAGTGTCATGGGCGTCACAGAGCAGAAATCGCAGCGCCAACACGTTTCGTATAGGCGGCGGGAAACAATCAAAGACTCGAGTTTATTTTCTTTGCTTGGCGAGGAATTGTTAGGAAGCGAGACGATGAACTAGGGTGGCTTGGGGGACTTCATGGGTAAAAATGGCAGAGCGCCACCAGGGCAACGGCGCGGTGGCCATTGTAGACCGTCACTGCTCGGTGGCCCGTTCGTCATTAAAGTCAAAGTCCGATGGAAGTCGTGGGCCGAAGCGAATGGGGAGACGCCCAAAGTGAGGGTGTTGTGTTGGAGAGAAGGCAGGCAC…
CgGT88	EVM0009853	TGCATGCAGCAGTCCTCCGACTTGGGGGGTTTTTTTTCGCCTTTTTTTTGTCTTGTTTTTTCTTTTTCGTCGTTTTCCCTCCTTCTGATGGCCGGTTGTCATGCGCCACGTTTGTAGTTTGTCTGGGTCCCGCCAGCATGTTCTCCCAAACCGCTTGCCTTCTTGGACAGGCACCTTACCGAGCTTCGCCGGGAAGAGAGCATGCAATATGCGAAGCGGGTGCTTCCTTCCTCAGCCTGGCTGGCACCTGCAGTCTGGGACATCCACCTACGTACCTCCAATATTTCGGCCCCATGTGCTTTGTCCCGCTGTCCCTCCTTCTCTCCTTCCCTGTACTGCGTAGCCTACCTACTTACTACCTACTACGTAGGAATCATATCTCACTTCACTCCCCTGTCC…	ATGCGAATCATATCTCACTTCACTCCCCTGTCCTTTCCTATCTTGTCTCGAGCCATCCCCATCGTCGTTAATCACGTAATGTCGCGTCCATACACACCGCGGGGTACATCCCCCGACTCGGGCCTCGCGCCTCCGGCGAATCCCTTTGCCTCAAACCCGTTCGACACCGATAACGAGTCCAGTATTGCTCCTACGCCTAACGACTCTACCTCTACCGTCAATGCCATCCCACAGTCGTCACTCCCTGGCGATTCTCGCACACCCTATGGCGCAGATCAAAGGTCGAGCTGGGCCGACTCCTCCAACCACCGCCTGAGCAGACCCGATATTCCTTCGCCCTTGGCTAGAGAAGTCCCCGTCACCAACGAGAAAGTCAACCAGCAACCGTCATCTGACACG…	MRIISHFTPLSFPILSRAIPIVVNHVMSRPYTPRGTSPDSGLAPPANPFASNPFDTDNESSIAPTPNDSTSTVNAIPQSSLPGDSRTPYGADQRSSWADSSNHRLSRPDIPSPLAREVPVTNEKVNQQPSSDTDVEASHVPPVVSDPEKVNEKHTTALPASSGASFPKRLYNRFRATYCPKEEPPLVLPVCPNDTEKLSYVHTNRILLYVFGVFSFLSLGAGMWLFALSAPAFYWYGVFAGAMCIYLLISYAVGIIGRDWDYKAHLELVERFPITEDNAPTVDIFLPCCSEPVEILENTYKHIVNIDWPASKLQVHVMDDGASEPVRLLAQKYGFNYSVRDDRPRLRKAGNLRWTFAKTNGDFFAIFDADFCPRPDFLKELMVEHLGDDKTALVQSPQY…	GTTTCATCTCCTTCCACTAAGGTACGCTTGCAAGCGGCTCTTTCTCTGGGAGAACTACAGGTACGTCTCGATACTACGTCGACCAGGCATGTATGTACGTACCGCTGTATCCATATGTTCTCCTCCTCTCGTGTTTCTTGGAATCGCATGTCTCCCTCCCCCACCCCACCTATGGCAGCCGCGCATGCATGCAGCAGTCCTCCGACTTGGGGGGTTTTTTTTCGCCTTTTTTTTGTCTTGTTTTTTCTTTTTCGTCGTTTTCCCTCCTTCTGATGGCCGGTTGTCATGCGCCACGTTTGTAGTTTGTCTGGGTCCCGCCAGCATGTTCTCCCAAACCGCTTGCCTTCTTGGACAGGCACCTTACCGAGCTTCGCCGGGAAGAGAGCATGCAATATGCGA…
CgGT89	EVM0010072	CCTTATTCCGAAAGAGGTGACCTGGTACGACTGGAAGGCATTGTCGGCCCAGATCGTGCGGAACCATTGTTACGCGTCGGTCAATCCGCGATACTGGTACGGCGAGCTTCGTCTCAGTCGGCTGAACAAGATTTATCGCGTCCGTCTGGGGTACGTGCTTCGCGGATTTTCCAAGGTGGCCTCCCATGCAGTCTACGAGGACCTGCTCCAGGATAACTTCGCGACGCTCGCAGCGATTCTCGGTTATGTCGTCATCGTCCTGACGGCTATGCAAGTCGGGTTGGCCACTGATAAGCTCGTGGGCGACAGCTCGTTCCAGAACGTCAGCTATGGGTTTACAGTCTTCTCTATCTTGGCGCCACTGGTCGCCTGCTTTGTCATTTTCGGTGTCGTAGTGGC…	ATGGCCTCGAAAGGAACCAACCCCGTCGGTACCGAGCGTCACTGCCTCGTCACAGTCGGCGCCACAGCCCGTTTCACCCAGCTACTGACTGAGGTCCTGGGCCCCGCGTTCCTCGACTTCCTCGCCGAGAACCGCTACACCCACCTCACTCTGCAGTGCGGTAAGGACTATGAGAACTTCTCACGTCACGTTCTGCCGCCCCTCCTGGACCGGTACCCGGACCTGGAGATCACCGCCTTCGACTTCGTCGACGACCTGACCGTCGAGATGGTAAAATGCCGGGCCCAGCCGGGCGTTCGCGAGGCCGGTGTGGTCATCTGCCATGCAGGCACAGGTACCATTCTCGACGGGATGCGCGTCAGCGTTCCCCTCGTGGTTGTCCCGAACCCGACCCTCAAG…	MASKGTNPVGTERHCLVTVGATARFTQLLTEVLGPAFLDFLAENRYTHLTLQCGKDYENFSRHVLPPLLDRYPDLEITAFDFVDDLTVEMVKCRAQPGVREAGVVICHAGTGTILDGMRVSVPLVVVPNPTLKDNHQVELAEEIQRQGYGIWGRLGDISWAIEQLALQLDKTERQFRPHSVDGEVAAINVDLWQVSSAMMGRYSGAPAPPAKMAKVNGSESAVTGLGEVQREEVAQMTMD	CTGTGATATCTGTGATGGTCCAACGACACCAATAGTGGTATCAGCTGAACCAAATGTCCCCAAATTCGTAGCGCTGTCCCACCGTAAGCAATAAGTCCTGCAGTGCGTCAGCGACTCTCCAGTAAATGGAACCCAAGCTCATTTCAGATGACAGGGGAGCGACGGTTAGACCGTAATGAATATGGTTGCCTGCTGACGCCTTAACCAAAAAGGGTCCCCCCCATGTCTCGTTAGCCATCTTTTAGACTATTAGAGCCGCCTTTGTCACGGCTGACACAAAAAGGCAGCATAGTGTTTGAACTCTGGCTTGGACTGATTAGATGTGTTGGGTCAGGAACCTTAGCCCTGTTGATTTAAAAAAAAAAAATCGTACCTTCACTGTCGAGCGTGTGTCGGAGC…
CgGT90	EVM0010156	AGAATTTCATCACTGACAGGAGCAGGGCTCATCCAGACGTCACATCCTGAAGATCAATGCGATTCACATGTCATTTTTTGTGGAAGAGGCTCAACATTTACCAATGTGTGATGCGATGGATGGATGCGCATACTCCTCCCTCCCTACTAGTACGCACTGCAATCAATCGTGATATGTTTTGATCGCCCTCCCCCTAACCTCGAACCACATCTCATCTCCTTTTAGGATAAAATATCTGTGCCCAACCCGGCTTTCAGGTCATTCACCAGGATGAGACGACGGGATGTGATCCGTTCTCGAGCACAGCCATCAGCTAATTGCCGCCAGCAGATGACACTAGTGAGGGGAAAAAGCACATGCGTGGGGGAGGCAGGAGGGAGTAGGGAGGCAGCCTCCGTG…	ATGCCTCCAAAAGCAGCCCCTCCTCAGAGGGAGTTTGTCCATCCCGAAGCTGGCCATGCGCGAAAGAAACCCCCCAGTGCTTTCGCCATCGAACCCATCACCGTTTTTTACTGCTTCCTCGCCGCCAATATCGTCTCTGCCCTCTTCGCCCCGATCCAAGACTGCGATGAAACATTCAACTATTACGAGCCGACTCACTACCTATCACATGGCTACGGCCTCCAGACCTGGGAATACTCCCCCACCTATGCCATCCGGAGCTGGCTCTACGTTGTTCTACATGCCATTGCTGGAAATATCCGTCGGCTGATGCCGCAGTCCACCAAGGTCGGCGAGTTCTACTTCATCCGCTATGTGCTTGCCTTTGGCTGCGCCCTGTGCCAGACCCTTCTTTTCCGT…	MPPKAAPPQREFVHPEAGHARKKPPSAFAIEPITVFYCFLAANIVSALFAPIQDCDETFNYYEPTHYLSHGYGLQTWEYSPTYAIRSWLYVVLHAIAGNIRRLMPQSTKVGEFYFIRYVLAFGCALCQTLLFRAISITLNARIGLFFVMATIFSPGNFHASTAYLPSSFAMYMAMLGASSFMNWRGGLKTAQGIFWFALGGVVGWPFAVALSAPFLIEEALFAVLSDRDRFIEAILRVSRGVTAGLIILFFDGCINTFFYKKVEVAAWNIVKYNIFSETGGPELYGTEPWSFYFRNLALNFNIWFVLALLCLPLFLLQKIVSPSGQGFQTGLRAVVFISPFYLWLGIFTLQPHKEERFMYPAYPFLALNAAMSLHILLTAFGNSDPKTLVGKIPAKLKL…	AGTTGAAGGAGATATAGGAAAAGCCATAACGGATGACGGCAAAGATCAGGGACAAATGTCTGGAGCGTAAAGAGATTAGCGGATGTCCAGTTAAGGGGTTGGCTTCCCGGTTGTCGTATGGGAGGCCGTCGTCGGGCTTCTCCACTTGTGTACAGCTCGACTCGCTGGGTTGAAGGGAGAGTGCGGGTGGTGGAAGGGAATGGAAGTCAGCAGCAGGCTGTCTGTACATACCCGGCAAACCAAGCAACTGTAGATAAAAGGGTGCGGTTAGCGACTATTGCAGAGAAGGAAGACATGCAGGCGGGATTGGGGACTCGACGCACATTGCAGGGTCTGGGCGAGCAGCATGAGCCTCTGGGTCAGAGGGACATTGGCGGGCGGAGGAGGAGCCATGACGAA…
CgGT91	EVM0010249	TTTAGAAGCTAAACAGAAAACCGTAGTCCTTTCTGTTTATTAGCGTATAAGTCAGGAAGCTCTAGAAAACCGCTTACGTTTTTATAGTACTGCCGCAAACAGATAGTTCCAAACGGCTCTGACTGATTACCGCCTATAAAGATTGCAGAAAGTTTAATAAATTAACTTATTGATCCTCCGACTTATCACCTCTGTATGCGGGGCAAGCCTGGGAGGGCCATGCCGTGCATTTGAGTAGGAACATCAAAACACATCAAGTAATTTGTAGGATCCTATATCTGGGGTCGGAACTGGCGGGTCCCAGAGACCATCACTCGGAAAGTATTTGACGTAAAACGTGCCGATTTGATTCATGCTTTTCTTTTATTGCCCGTTGCATTGACGCTATAACCATGCCCT…	ATGTTCCCCTCACCAAAACGTGCAGTTGCGTTGGCGTGCGCCGTCTTCGTCTTTGTGCTTCTGGCCAGCTACCAGTCAAGCAAGCAAAACTATGCGGCGAATCCTCTCCGGGTTGCAGAGTCCTTGAGGGATGGAGCGATTGGGGTGTCCTCTTCGGCGGCATCGTCTCTCAATACACAAATACCGTTCTGGACCACGGAGCAGCGCGAGCCCCGGTTTGCCTACGTGCAGTATGCGACGGACGTGGACTATTTGTGCAATGCGGTTATTAACTTCCATCGTCTGTCATCGTTTGGTTCCAGGCACGATCAAGTCCTGATTTTCCCAGACAAGTGGACGAAAGGAAACACGAGAGAAGCCGAAGCTATCAAGAAGATCAAACACGAACTTCCTCATCTC…	MFPSPKRAVALACAVFVFVLLASYQSSKQNYAANPLRVAESLRDGAIGVSSSAASSLNTQIPFWTTEQREPRFAYVQYATDVDYLCNAVINFHRLSSFGSRHDQVLIFPDKWTKGNTREAEAIKKIKHELPHLIFRPFVVLATHKGSATWAKSLTKLHAFDLTDYTRVLAFDSDSQVLNSMDHYFLAPMAAVAVPRAYWLNEKDTPVAEQVLSSHVMLIEPSSKRYKKIVKEAMRSGDIDMEVINHMFKDSAMILPHRRLALLTGEFRRKGHKKYLTPDDDEDWNAMEEVLRSYLVHFSDWPLPKPWKPHTDDQWQAALPDCPEEEEDKPGRPRCADRTVWSSIYSDFKDDRKKYCRAWL	GTGCCGTTCGCTGTTGGACTGTTGATTTATATCTAGGCTTCTCGTCACCTTTTTCATTTGCATCCTCCCCTGCGAAACTGATTTGCATCTCACTCCTCCACAAGGGGTCGAAGCCGCGTCCTAGGGACACCGCGGTGCCACACTTTAGTTGCCGAGTGGTCAGTATGCTATCCCGCGGCTCTATACCTTCCCATCTATCGACTTAACTCGCAGCTCAACACGTAAGGTGAAGGTAGCAGTGGCATCAATTGTTGAAGTTTCTAAAAGATGCAAGCTTTGGGCGTAAATTAGGCAGTAGTGCTTGTGCTGTGGACCGCCCACGATGCCGGGAATTATTCCATGGGTCCCAGTAAGATCAGCTACGCGTTGCAGACCACAGGGCTACATTCCGAAGTTCTC…
CgGT92	EVM0010269	AGTGCCGCCGCCGCCATTCTGATGCACCACTGGGGCGGCGGCTGCCACAGCTGCGCCAAGCGTGTTGGTTGCAGAAGGTCTCGCGAATGGGGAGGAAGCACCGCATCCTAGGTAGCCGACAATTCTGTACCACTTACCTCGTACTTCGCGCATGAGCTGAGCGAGACACATACCCCATGTTCTCCTTGCGCGGACGCGCCACTTCGGGGTGCCATGGCTCCAGTCGGGAGACTCGAATGGAAGATGGGACAGCATTGCTGCCGTCAGGCTACTGCGCTGTTGCTGGGGTGCTCTGCTCACCGCGCGTCATCACCCCGCATTGTTGATGGCTCGGCAGCAAGCAACAAGCCGGACTGCTTCTCGGCTGCGTGCTCTGGTTTCGCCCTTTTCCGATGGCCG…	ATGTCGGCATCCACGGAACCGCAGCGTATTCCCCTGCGCGAACGACGTCCTTCCACGGGTGCGCCCATCATCGACATCCAGGGCTCCGTCGGCCCGGCTGGCGTTTCCCGCCCCAAGCACAAGAGAACTTTCACTGGTTTCGGTGCTGGCGAGATCAAGAGCGTCGAGGCTTCAATCCCAGAGCCCCAGCGCGAGGCATGGTCCAAGGCTCAAACCAGCCCTTTCAAGAGCAAGGAGGAGTTCGAAAAGGAGGTTGTCCGCCATGTCGAGACCACCCTGGCCCGCAGCATGTTCAACTGCGATGAGACGGCCGCTTACTCGGCCGCCAGCTTGGCCTTCCGTGACCGCCTGGTCAAGGAATGGAACAAGACTCAGCAGCGCCAGACCACCGTCGACGGG…	MSASTEPQRIPLRERRPSTGAPIIDIQGSVGPAGVSRPKHKRTFTGFGAGEIKSVEASIPEPQREAWSKAQTSPFKSKEEFEKEVVRHVETTLARSMFNCDETAAYSAASLAFRDRLVKEWNKTQQRQTTVDGKRIYYFSLEFLMGRALDNAMLNVGLKDVAKAGLDDLGFRIEDVIEQEHDAALGNGGLGRLAACFLDSLASLNFPAWGYGLRYRYGIFKQEIIDGYQVEVPDYWLDFNPWEFPRHDVTVDIQFFGHVQKSTDSNGKTVASWEGGETVTAVAYDVPIPGYATTSTNNLRLWSSKAASGEFDFQKFNSGDYENSVADQQRAETISAVLYPNDNLERGKELRLKQQYFWCAASLYDIVRRFKKSRRPWREFPDQVAIQLNDTHPTLAIVE…	TGCATGCCACGCCAGAATCCAGAGACATTAGGTGGGGGGAGAAAGAGAGAGAGAAAAAGAGGGTCTCGGGCATGTGGGGAGATGGTTGACGGCACCAGGAATGATTCTGTGCTTGCCGTGCTGATTACTACTAACCGACTTATACGGGGTCGGCAATGCTCACCGGAGAAGCGGTTCGAGATTTGCCGCCGCCGAACTCTCTTCCCCCAAAATATCCCAAGACGTCCCAAAATGAGAAGGCCGGGTCAATGTCTCAGCCGAGTTGTGCTGGCGCACCTACATACCGGTAGTAGAGCGAGTGCAGCGGGTTGCCGGGATTCGGTGGGCATTCCGAAGCTCGCCGTCCCCTAGCTTACCCCAATGGTTTATAGCACACTTTACACTTCCAAATGGCCGAGT…
CgGT93	EVM0010555	GCACGTTCCCTGCGGCCAAGGTAAGTGAAGATGCGCTGCCAGCGTGAGCTTCTGCTTGTTAGTCTCTGCGATAGGCTGGAAAGACTTACCAAGTATGCTCTTGTCGCTGACATCGTCTGGGGCTCTCCAACTCTCAACCCAGTGCCGGAAGCCGTCGATTCATCCCTTGGTTGGGAGCCGCCGAATACTTGGCCATGAGGACCATCGACGGCTGCTTTCTTTTCATCTGAAGATGTCATATAGTGCTTGATGATTGGGACTGAGAGAAGATCAACGGCTACAGCCCTTTAACAGAAGGCTTTCGAAACACTCTGATCCGTCGTAAATAATATGTCGCAATATCTGCGTTGAATCACCGATGAAAAGGCAAGAGGAGCGGACAGTCCGAGCCACCTTGTA…	ATGAGCCCCTTCAGCCCTGAACCAAAGTTTTCAATCCCAGAGAAGTACCAGAATCTGCTGGAGGTGGTCGATGTCGTCGATAATCGCGTAGAAGGCGAAGTCTTGCAGCAACTCAACCAACATGTCCCCGTCACCTCGGAGAAGAACATCTGGGCATTTTGGGACTCAGGTCTCATGAATACGCCTCTTTGGGCTCGGCGAAACGTGGTAGACTGGGTGCGCATCTGTGGGCCGGAGTGGACGATTCGAGTGCTGGACAACGTACCAGAGTCGCCAAACTACGTTCTCAAGTACCTTCCCAGCAGCCTCTTCCCCATGGCCTTTGTGAACCGTGAGATGAATGGTCCCTGGGCGGGGCAACACAGCGCCGACTTCATCCGCGGCGCCGCCCTATACACA…	MSPFSPEPKFSIPEKYQNLLEVVDVVDNRVEGEVLQQLNQHVPVTSEKNIWAFWDSGLMNTPLWARRNVVDWVRICGPEWTIRVLDNVPESPNYVLKYLPSSLFPMAFVNREMNGPWAGQHSADFIRGAALYTYGGVCMDVGSILVRHINRICWDELVNPDTPYQIALPLIYDQVWANHFIAARKGDPHPLLEFAKDETFEMIDNANLTWDWKVPPQTAMEYIWQVLAWVRLCLTDDAGDGFSGVDYWCDRVLVFDTVCEDWPGEMILGFAGSGQKLLDILSLPVDGDKESKEHQLAEEVVWTILSSASLQKVTRAKGLTHSPHLGTLWDLPENAGKDRAPGTFAELLRYGSIHFRQTRGSIITLEPPRPTAENMLNKGLYEA	TCGAAGGGGTCTGTGTCATGGCTGCGGTCGATGACGGCGAACAGCTGGGTGGCAGCTGTGGCAGCTCGCTGAAACGAGATCATGTTAGGCGCAATAACGGTGAATGTCAACGTCGCAACGATGATGGACATTATCACGCTGTTTGGAATGGTCAGTTCACAGGACAGACAGTTCCAGCTGGATTCTTACGTACATGAACACAGTTCCAACGTCGGCCACCTCGTTCCTGGCTATCATTTTGGTCCCCTGCCAAAAGGCGAGTGCAATGGCAGAGTACATGATGGAATACTCCATGCTGAACAATGCACCATACAACGGATTCTTTCCAGCACCCATCTTACTCGCCTTGTGTAGCAACGTTTCGTAATGAGTGATCAATCTTGGTCGGGCGCCAAACGC…
CgGT94	EVM0010706	TCCTTTTCCCTCTGCCTCCCCCCTTGGTTGGCCGTCCCATCTTTTCTCGCCGAAACACCCACTAACTTAGTGAGAATTTCTGAGCGGGCAGAGGGAGAACGTGCCCGCGGTAGGATCCAAAATAAATAATTCCTGGACTGTGTGGCCTGGGTTGAAAGGACCGAGGGGGAGGGAAAAAAACAACAAACCAACGGCGCTGCGGCCGGCGATCCAACCAGACATCGGGGCTTGGGATGGCAAGACAAGCTACTCGGTTAGTATGTATGGTCTATCCGTACATTGTATAAGCCCTCCCCCGGTGTCCGCGCGCCGTTCACCCCCTGCCCACAGTCTAACCACGCACCCCCTCCCTCTCTCCGGTGGTTCGTGGGCTGGCGAAGTAAGCGCTTGGCTGTCTCC…	ATGATGAGGGGACACGGAGGCCAGCAGGGCCAAGATCACCCCGAGGGGGAAATGGTGGAAATCGATGTTCTTCAAGGCCATCACCACCCTCACCAACATCAGTATCAGCCGCCCTACCAGAACGGTCAGCAGCAGGGCCACTACCCGGAGCAATACCAAGAGTACTCTCAAAACCCTTACGACACCGATCCCAACTACGCGGGCCCGGAGGCGTACGGACGTCCGCTGACGAACAACGCCCCTTCGCCTTATCAGCAGCAGGACCAGTTCCCATTGCAGCCTCAGCAGCAGCAGCAGCAGCAGCAGCAGCAGCAGCAGCAGCAGCAGCAGCAGCAGCAACAACAACAACAATACCCGCAAATGATGGCCCCCGGGGACGAGTACGGTCCTCCTGGGTGG…	MMRGHGGQQGQDHPEGEMVEIDVLQGHHHPHQHQYQPPYQNGQQQGHYPEQYQEYSQNPYDTDPNYAGPEAYGRPLTNNAPSPYQQQDQFPLQPQQQQQQQQQQQQQQQQQQQQQQQYPQMMAPGDEYGPPGWANRHSGIAGAPSIGPSISGMDTPVDSRSATPTMRSGIHTPFDNDHLPPPRHPWSTDSAPNSPMNQSHQSLQNLLPGQASPVLVKEWVEGSDSIARLHKRDDADIWKGWKRHVFRLLPFLIVLATGMYLAYLGLRIYCVITAQRLAKEVYAQAWVFVAVEVAVAIPAIMHNIWTIFSMKKRHRPKLRLMGDEVPTVDVLLTCCGEDDDLVLDTARAACDIDYPRDRFRVIICDDGKSSGLEAGIAALAMTYPNVHYLARPKYPGVPH…	AGCAGGGATTAATGAGCAACGGCCCTGAATGTGGTTGGGGGGTCCGGACTGCCATCCACGGCCTTGGCCGACGTGACCGGGGTGTCCCCCGGCCGTGCATAGCAGTTTCTACCACGTACTATGTATCCGTACTCCGTACTATGTATCCGTACTATGTACGGTGCTCCAATGCCATCAGATCAGTGGGCTCGACCGAAAAGAAAGCAGCAATACGTGTAGGTACTACGTGACAGTTGTTTCTGCTGCGGAGTGAGGGAGAGTCCAAGAGCCAGTGGAAGATCAAGGAAACTGGCTTGAGTCGCCCCGTCATGACAGCTTCTTTTTCTTTCTTCCTTTACCTACTTTTCCCGTCTGTCTGCTTCGAAGCCATCCCCTTCTTTGGCTTCCAAGTGCCAAGTG…
CgGT95	EVM0010719	CAAGGACGGCCTTGTGCCGCGCATCGACTTCGTCTCCCTCTCCGTCCCCGTTTCCGGCGTCGTCGCGGCCCTTCTTCTTTTTCGACTTGTCCTTTTTGGGTCCGGGCCCTTCTGCGCCGTCTCCCTGTGCTGCGGTTTCGGATTCAGAGGCTTCTGGCGCGCTCTTCTTCGTCTTCTTCTTTTTGCCGTCTCCCGTTCCCTGCGATTCCGTTTCCCGATGTGCCTCGTCGCCTGTGGGTTCGTCGTCTTGCCTCGAGGTCTTGTTCTTCTTGTCTTTCTTGGACTTCTTGGGTGTGGCCGCATCTTCATCCGGCGCAGTCCCATCTTCGGATTTCCTAGACTTCTTCTTCTTCTTGACTTGCATCTCCTCCTCCTCGGCCTCGGCAGAGACCTGGTGCT…	ATGAGTCGAACGTATAACATTGCCATGGTCAGCGACTTCTTCTTCCCGCAGCCAGGAGGAGTCGAGAGCCACATCTACCAGCTCTCTACGAAGCTCATTGACCGTGGACACAAAGTCATCATCATCACCCACGCCTACGAAGGCCGCAGCGGTGTGCGCAATCTGACCAATGGCTTGCGCGTTTATCACGTTCCCTTCCTCGTCATCTTCCGATCGGCCACCTTCCCGACCGTCTTCTCCTTCTTCCCGATCCTTCGCAACATCCTCATCCGAGAGCAGATCGAAATCGTCCATGGCCACGCGAGTCTGAGCAGTTTCTGCCATGAAGCTATCTTGCACGCGAGGACCATGGGTCTCCGGACCGTCTTTACGGACCACTCCCTCTTCGGATTCGCGGAT…	MSRTYNIAMVSDFFFPQPGGVESHIYQLSTKLIDRGHKVIIITHAYEGRSGVRNLTNGLRVYHVPFLVIFRSATFPTVFSFFPILRNILIREQIEIVHGHASLSSFCHEAILHARTMGLRTVFTDHSLFGFADASSILTNKILKFSLSDVDHVICVSHTCKENTVLRASLDPLMVSVIPNAVVAENFRPLDYPSTDAAGQAFGQNPPPAHHLGPNDVITIVVISRLFYNKGTDLLTAAIPRILENHPNTRFIIAGSGPKAIDLEQMIEQNVLQDRVEMLGPIRHEEVRDVMVRGHIYLHPSLTEAFGTVIVEAASCGLYVVCTQVGGIPEVLPSHMTVFAKPEEDDLVLATGRAIAALRANKVRTERFHEQVQKMYSWTNVAIRTERVYHGITGELSEA…	AGCAGGGATTAATGAGCAACGGCCCTGAATGTGGTTGGGGGGTCCGGACTGCCATCCACGGCCTTGGCCGACGTGACCGGGGTGTCCCCCGGCCGTGCATAGCAGTTTCTACCACGTACTATGTATCCGTACTCCGTACTATGTATCCGTACTATGTACGGTGCTCCAATGCCATCAGATCAGTGGGCTCGACCGAAAAGAAAGCAGCAATACGTGTAGGTACTACGTGACAGTTGTTTCTGCTGCGGAGTGAGGGAGAGTCCAAGAGCCAGTGGAAGATCAAGGAAACTGGCTTGAGTCGCCCCGTCATGACAGCTTCTTTTTCTTTCTTCCTTTACCTACTTTTCCCGTCTGTCTGCTTCGAAGCCATCCCCTTCTTTGGCTTCCAAGTGCCAAGTG…
CgGT96	EVM0010739	GTGGACTCTACTTTCTCCCAAGATTGAACCAACTTTACGAACTGACTGATTTGTACTGAATTGAGAAGCGGTGATGTGGAAGATTGGACAAGCAAACGTGAAGCGGGCTCAACAAGCAGCAAATGTAACTTTTTGGACAATTTCAATAAGGCAATTAAATGGCCCACGTCTCGACGAATTGGATAGTCTCCGCGACGAATATCGGAGTTCCTTGGGCCAGACACTCGGAACTCAAGTCCCCACTTGCGTGCTCTGAGGCATGTGCTGGGCTAGGATTGAGAGGGGGGGTAAGGACACGCCATTGGATCCATCGTCCGATCTACATGCTGGTGTTTCCAAGGGAGGGTGAGGAATAACCCTGTAAGAGAAGAAACAACCGGCCCTAAATGCAACCAATGC…	ATGTCGGACGGTAGGCGTGCCGTTGATTCCGACAAAGTCTGGACAACCCTCATAACCAACCTCGACTACCTGCCCGGCCTACTCACCCTCAACTACTCCCTCGTCAGGTCCGGTTCGGCGTACCCCCTCGTCGCGCTCTACACCGACACCTTCCCGGCCAAGGGCCTCGCCGCCCTCGAGCGCCGCGGCATCCCCGCGCAGCGCATCGAGTACCTGCTCCCCACAAAAGGCCGCGACTACTCCAATGACCCGCGTTTCTACGACTGCTGGAGCAAGCTTTCCCCCTTCTCCCTGACCCAGTACGCCCGCGTCGTCCAGCTCGACTCGGACATGCTCGTTCTCCGCAACATGGACGAGCTCATGGACCTCCAGCTCGACGATGGCGACTTCGCCGCCGAC…	MSDGRRAVDSDKVWTTLITNLDYLPGLLTLNYSLVRSGSAYPLVALYTDTFPAKGLAALERRGIPAQRIEYLLPTKGRDYSNDPRFYDCWSKLSPFSLTQYARVVQLDSDMLVLRNMDELMDLQLDDGDFAADQTPGAAIGGSPRSPTLDDLAVKNPSTRVFAAGHACVCNPLHKPHYPPDWTPDNCAFTAQHANPHAAQHTAPDPVSQSPLGFMNGGLQVVNPSRRLFEQIVRHMEQGAMDMDFADQSLLSDLYRGRWVALPYVYNALKTMRWPGVHDAVWRDAEVKNVHYILAPKPWDEIDPRTGEWTGTDESHRWWVDYNRERKAKEEARGIEDEF	CGTCCCGAATTTGATTTTACGGGGTTTGTTGTCTAGGAAGACGACGACGATGACGACTCCCATAAGACTGCATAAGACTGCATCATAGACTGGCGAAGGAGGGCACGTCTTTTCTCTCTCTTTTTTTCTTTCTATCTTCTTCAGACACCAAGCTGAGATTTTCTACACTGCAAGGACACCAGGAGACGCCATGCAACCCGTGATATCTTGCATGGCTTGTTGCACCCTGGGAACTCGACTTGCTTCATTGAGTTGGCTTAGGGTTATCGGAGGAGTCGGACGGAAAGGCTTTCTTTTTTCTGTAACCAACTACTTGGTGTACCTAGGGTAAGAAAGAATGGTGGACTCTACTTTCTCCCAAGATTGAACCAACTTTACGAACTGACTGATTTGTACTGA…
CgGT97	EVM0010808	AGCCAGTTTTCCAGCTATTGAACCCTCCCATATTAGATGATGAGATTCTTTGTGCTTTCAGACATAATTTAGGATCAAAAAGTAACCAAGTAGTCATGTCCAGGTGTGAATGGCGGGGGGGCGCCTCCTTTATTCAAAGTTCTCGGTGTGCATGCAGTCAAATCCCAGAGACTGACTACATGGTGCTGACAGCCTCACCATTAGTAAGAGGCCTGTCTAAAATACAACACAATCACACATGCCTCACCGACATGGGCAAAGAGTCAGCAGCAGCAGCATCAAGGTAGGCGAGTTAGGATGCCACATATATACAATTCCGCCGGAGGGCTAGGCCGTTCTAGCATGCACTCCTCTCTAATACTGACAATAGACGTCCATATTTCGTTGCTTTCGCGTCCC…	ATGGATCTCTTTAGACGGGCCGTCAAGGCCATCCCCTCAACAACACCGCAACTGCCCACCGCCGACGAGAAGCCTGCCACGAAGCATGCTCGCCAGAACAGACTGACGTCGCGCCTCGCCTTCTTCAGAAGACCTCTGCGGCTCCGCGGCAATTCGAGCATCTCGGTTCCTCTCGGCGTTGTCATCCTCTTTCCTCTGATCGTCGTCATCCTCATCCTCGTACTATTCGTCAGACACCCCAGCTCGCCTGGGAGGATATTGATGCCCGCGGGTGCGCCCCCCGCCATCAGGAAAATCAGTGAAGAGCATGACAAGGTGTTCGTTACCGGATGCCTCGAGCCCGACACGAGCAGACCCAGGGCCAACGGTGCCTTCGTCGTCCTGGCCCGCAATAAGGAG…	MDLFRRAVKAIPSTTPQLPTADEKPATKHARQNRLTSRLAFFRRPLRLRGNSSISVPLGVVILFPLIVVILILVLFVRHPSSPGRILMPAGAPPAIRKISEEHDKVFVTGCLEPDTSRPRANGAFVVLARNKELDGVIQSIKSIERHFNRWYHYPYVFLNDGDFNETFKEVVRNYTSAPVEFGKVGPDMWGYPDWIDHKVAKEGIAKQGDAAVMYGGLESYHAMCRFYSGFFYKHELLAKYNWYWRLEPEIKYFCDITYDPFWAMIDANKTYGFTIAVKELRETVPNIFRYASAYKRLKGLKSKGLWEMFVDPVEKKEEPPTDQSPLPEEVLRSDPNRNNLPEIDPEAMEGESYNMCHFWSNFEIASLDWFRSKEYEEFFEMMDRSGGFWMERWGDAPI…	TGCAGAAGGTGTCGAGAAGGAGAGGAAGGTCCAGATTGCCTCGAATCCTGCACCTACCTGGGTACCTAGATAGGTACGGACAAGGTGGTAGTACGTACAGCAAAAGAAGGGATCCACATCCTCCTTTCCGCGCTCCTTGGCAGTATAATGTATCCAATGAGTGACGTACCTGGCTCAGTCGAGATCCACTAGAGCCCCCCGGTACCCACTATGGTTTCCTTGGACTTGGCCGGAACTCGTTGCAGCTCCCCGTCCAGATGCGGTCCAGTGCGGTCTGGTCTCTGGCACACCCGTCAGACAGATACATGTAAAAAAAAAAAAAAAAAAAAAAAAAAAAAAAAAAAAAAAAAAAAAGGGACGTGATTGGGGAAAGGCAAGGTGGCCCAAGGCCGGTCGAAG…
CgGT98	EVM0010822	ACTATCGCCAGCCGAGCATTAAACCTTTGGGCAATGCTAGTTTAGATGAACCCCTTCTCCATGGCTATTCGTCGTGCGTCTCAGCTTGCCTCCGCCGCGCCGTGCTCGACGGGCCCTGCCCTTGAGCCTCAATCGTCCCGACCGGGAAATCGCTGCTTCTGGATAATCTTCCAAAGCATGGATCATTCGCCCCGGGCAGCCCAGTTCGTCTCCAACGTCTCGTATTCTCCTAGGGGGTAGAAGGAGGACCACACAAGGTAAAACTGACTCGATACAACACAGCACGCCCACTGGCCAGGGCCGATTGACAGCGGGTGCCTCGACCGACGAACTCACCCGACTCTACCAACGAGAAGCACCGCACCGTGCTGGCCCATCCTTGGTCTTCAACACGCACCC…	ATGTCTAATTCCGTATTGGCTTGGGCAATTACACTCCTTACCGCCTCATCAACAGTCGTTTCTGGCCTCAAGTACACAGCGAGCGAAGCCGAATACAACCTCAACCAGAACAGGTTAGCAACCAACCCACACGAGTACTCGGGAAAGAGAGAGAACCACACATTCGCCAAATCGCCAGAAAATTGGCGGTTTCCCTACTACACATTATTCATCGACCGTTTCGTTAACGGCGACCCCGAGAACGACAATGCCAACGGCACGCTTTTCGAACAAGATCCCTTGAGCAACCAGCTCCGCCATGGCGGAGATGTGGCCGGGCTTGTCGACACCTTGGATTACATCCAGGGCATGGGAGTCAAGGCCATCTACATCGCCGGTTCTCCCTTCATCAACCAACCG…	MSNSVLAWAITLLTASSTVVSGLKYTASEAEYNLNQNRLATNPHEYSGKRENHTFAKSPENWRFPYYTLFIDRFVNGDPENDNANGTLFEQDPLSNQLRHGGDVAGLVDTLDYIQGMGVKAIYIAGSPFINQPWGADSYSPLDLTLLDRHYGNITAWQEAIDEIHKRDMYVVMDQTMATMGDLIGFQGYLNTSTPFRTDEHKVQWKSSRRYLDFDIGNDYNETCQYPAFWFEDGNLVAKDVTSQLKGCYNSDFDQYGDIEAFGVFPDWQRQLAKFASVQDRLREWVPSVRQRLELYSCMTIQTLDVDGFRIDKAVQVTVDAQAEWSTAMRQCAKDLGKDNFMIVGEITSGNTLGSIYLGRGRTPGMASSLQLAQAVSLDATSGSASGSFIREPGKSALD…	CTCCAGTAAGATGGAACCGAGTGGGGCATGTTCCTCTTGCTGGTGTGGAAGGTGGAAGGCGTCAGGAAGGCGCTCAGTGGACAGTCATTGGAGGACTGCAAAATGGCGAAGGAAAAACGGTTGGATGCGCCGCGAATCTGTGGCTGGTGAGGTCGGAACGGTTGCAGCTGATTGGCCAAGCTGACCTGAACCTGACCCATTATCCGACCCGCCCACCTCTGGGTGGCTCGGTATATTTTGCAACGACACTCTTACAGTCCAAAAAACCTTTTTCTCGCTACTGCGGACGATACGGCACATATGCAGCCCTCGACTCACCCGGATTCCCTCCCCTGTTCGCCGACTCTTCTTCTGGCGCTCAGTAAGGATGATGATGCATCGGCAAAGAGTACCATATGC…
CgGT99	EVM0011166	GCAATAGGATCTCTCAAAGACCCGAGGGAAAAAGGAAAACGAGTATGGCGGGTAAAGAGGGGGGTATAAAGTCAAAGATTATGAAAAAAAAAAAAAACCAGGAAAAGCTGAGAAACAACTCTCCCCCCAAAACGCCAACAACATATATATCAGGGCGCGTCTAGCCTCTCGCATTGAAATTATAATCAAGGACAAAGCAAACGCCGACGCGCCGGTGCTGTTATCCGTCCTCCGGGCTCCTAGACCTGTGCCGTTCTCGCGCGATCAACGCTGAGCCGGCTGGGTCCGTCCTCCGCCTGAGCAGCTCCCGCTTTCTCCACGGCTCCGTCTCTGCCGCCTCCTCCGTGTCCGGTCTCTTCGCTACCGTTCACCAGGGCCTTTCCGTTGGGCTTGGCGCTG…	ATGGCGCACCAACCCACCGCGGCAAAGCTGGCCTTGGGCACGGCGACAGAGTCCGAGGAGGCTGCAACGCCGCCGCCCCAGGAGCTTCATATCGAAGAGATCAACCGGGGCGGCCAGAACGCCGCAGTCGTGAGAGACGAAAATAAGAACATCGCCTATCCGTCGTTGGTGCCGCCCGAGGTTACATCGCCACAACCGATGACAGCCCCCAACCCGTCCGGAGCACCGCAGAAAGACGACAGGCCGCAAAACGCACCCTCGTCGAAACATCTGGCCCCTCCGCTCTCTGGACCGTCCGGTGCGATCAACCACCAAGAGCGCCCGTCCATCGAACAGAGGTCGAGGACAGATGCGCCGGCCCGCAAAGCCGGACCCAGCAGCGCAGGCTTCCGTCGCGTA…	MAHQPTAAKLALGTATESEEAATPPPQELHIEEINRGGQNAAVVRDENKNIAYPSLVPPEVTSPQPMTAPNPSGAPQKDDRPQNAPSSKHLAPPLSGPSGAINHQERPSIEQRSRTDAPARKAGPSSAGFRRVPKRAGTSHLDRALWAANRRDSSSSSSSSDSSDNEDEDSGSTAAKKDAQNRANAKRQKEIAERYRRFHVGNDNYNTKGKVKKDGRLRISVKETANTGYLAKALGQAVKKVVPVPEGEERPDDQRSATSRLSSATTATADREPAPRLNIVIMVIGSRGDAQPFLKIGKILKEDYGHRVRIATHPAFRDFVEQDSGLEFFSVGGDPSELMAFMVKNPGMIPTLDAVKAGDIGRRRSAMAEMFDGFWRACINATDDEKDVHNVKMMGEKD…	TCCCCTTCCACCTGCAGGTCGCCAACTTTGCCTACCTTTTGTTCGCCGGCACGAGCTTCCAACATCTGGTACCGGCCAGCATGCCCGGGGCCGTGGAGCAACGCTACGTCGAGCCCTTGCAGCACGCCGCGCAGACGTTGCTGACGGCCATCGAGAAAAAGGAGGTGGACGATCAGGGACAGGGAGGAGAAGTCCGCCAGCAACTCGAAATTCTGACGATGCGGTTAAAGAGTCTACCTTTGCAGTAAAGTTCTTGTGCAGTGGCAGCTGGATACCACGGGGGCCCCCGGCGCAGGTAAGCCGAGATGCTTCGTGGTGTGGCTTCGCATTTCGGGAAGTAGGTTTCACGGCGAAGGAGTCTCTTATGAGTTACGAATGATCTTGGCTGCTGAGCAACGT…
CgGT100	EVM0011280	AAGGATCGCAACGATACCAACTCCTCTCTCGGTTAAGCAAATCTACTAGGTAGTAGTCTTTTGCGCCGCTTCGCTTTGCAAGCACATCCTAGAGCCACAGGAGTGTGGCTGACCTAAACCGCGCCAAGTCCGGATTGCACCCGCGGTTCCTGGGCTACATACTATGTAGTGGACTGTTCAGAATCTCCTGTCTCTTCCCCACTGCTCCTCGTTATGCTGGCACATTCATTACCCGTTGTCAGAGACAGACGTTGCATCTTTTTCAACCGTCTTCTGCGCCAGCCAGCCCGACCTGGACGGGCCTACTTCAGGTGAAGCACACCTTCGCTCCGCTTCAATGTCTCATCCTTTTGATACGCAGGCCATTCGCTTAATCCATGTCAGCATCATGATTATGGC…	ATGAAGGCTTTCAAGTCCTACTTCTCGCCTGACCAGGCGCCTGACAATGCTGCGGCCGGAACTTCGAAACCCAACACAGTCCAACCGCCGACTCCCTCGCCGAAACTGCAGTCCGAGAAGCCAGCCCCCTACCGGAACTACAGCAACAGGGCGTCCGCCCGGCAGTCGACAGTGAGCTTGGCGCTCACGGCGGGAATGAGGGACAAGCATGCCAGCAGCATCAATGATCTCTGGGCCGACGTTACGGTACACAGCTTGTACCAGGACCAGCTGCGGAAGATGTACGCCTCGGCCTGGAACCTCGGTGAGGGCTGTGTCCTCAAGAAGGGCCGCAACGAATATGTCTGCGCCCCTCCTCAGCTGGCTACTATCCCGAATGGATTCTTCGACATGGTCGGC…	MKAFKSYFSPDQAPDNAAAGTSKPNTVQPPTPSPKLQSEKPAPYRNYSNRASARQSTVSLALTAGMRDKHASSINDLWADVTVHSLYQDQLRKMYASAWNLGEGCVLKKGRNEYVCAPPQLATIPNGFFDMVGQLNVSCAMTVNTPVIQSIIHGFLNSGEQTNSIPLSGGLQLQVLPRMTDLPRCQKHHFAAYILDPPLLVVWDDDANKIHNRAESLEQMIIAHIWRSESADEEEDDEKNEKQPGVGLEELSPAALEEALKTEARPTRVVSSALVALALGLSITCLGLGWRSLALEVAVDGDYKRLGLVAVAPITLFISLFFFISISGVIFQVFGPISSINANSSNYSGKPPRRLSPYRQQLPHVTFQMPVYKEGLGAVIKPTVLSLKAAISTYEMQGG…	ATGCCACAAATAATGCTGCATGGTCCCCCGGCGCGTACGAGGCGGCCCTGGTAGGCTATGTCAGAGATTCAGCAAGCCACTTTTACCAAACTCATCTTATCTTTTCCGCCCACCGAACTCGGGATGATGGTAGCCATCCCGTCCCAACTCTCTCTCAGCATACCTAGTCGGGCAGCTCATCTGCATGTTCCTTGGACTCGACAAATCATAAGGCTGCCGCTATCGTGGCTGAAATGCAGCTAGCTGGCATGCCACTATCGAATGCCTTCACACGCCTGCACCACCGGACAACGACCTTCTTTGGGGTTGTAAAGGCGGCAAGCTCTACCTTGCAGCATGTGCTTCATGGTCTAGATCATTGCTTTCTCATGCTCCACCTTCACCACCGCAGTTAGTGTC…
CgGT101	EVM0011800	TGGTACCTATTACTTTTCGAGATTTCAGTGGTTGTCACCAGTGTTGGAAGGGTGGATTGGCTTGGACCGAGGCATCTCCCTCGAAAAGTCGGAGGAAACAAGGTTCGGGGACTCCAGGTCGAAGTCAGTCTTCGTGGCTTGATCAGTCATTTGCCAAACGCCACGCAGAGCCGTTGATGGCCTGAGAAACATGATGGGGCCCCAAAATTGCCGCGCTAAAGCTTGTTGCCAAAGTGCGATAGAATATTTTGTGAACTTGGTATTGGAACTGATATTGTTTGTCTCGCCAATCCTCCATGACCATCTGCTCTACGTGGGATTGAAGAACTGAGAGGAGGCCAAAGGGATGACAGAAAAGAAAACCGCGGCTTGAGGAAGCATTTTGGAACGGAATGTCGA…	ATGCATTTTCTACCCGTCAGGTCGCCGGCCAGGAAGATCGTGTACATCATTGGAGCAATCTTGATGATCGCTACACTTACCTTTTTCAACCCATTTCTGGGCCACGTACAGCGGCGGACAGGCACAAATTCACCAAAGTTGATGAGTAGCATCAACAATAGCACACTGGGCTTTGAAAAAATATTCGTCATTGGCCTACCAACCCGGACAGATCGCCGGGACAGCATGCTTCTCCAGGCGGCACTCAGCGACATGGACATCGAACTTTTCGACGGCGTTCCTGGCGACACTGTCTCCGAGAAAGCGATTCCCAAGACAAGCGAATATAACCGCCAAGACGATGGCGTTATAGGATGCTGGCGCAGCCACATGAACGCGATTGGGGAAATTGTCCGTCGG…	MHFLPVRSPARKIVYIIGAILMIATLTFFNPFLGHVQRRTGTNSPKLMSSINNSTLGFEKIFVIGLPTRTDRRDSMLLQAALSDMDIELFDGVPGDTVSEKAIPKTSEYNRQDDGVIGCWRSHMNAIGEIVRRNLSSVLILEDDVDWDIRIRSQLHDFALSTQALTQPLRSTLLSGGDPTLGTALEIPFENLPATAAPKFSPYGDNWDLLWIGHCGMHFPFLDQEGVPKARVIHHNDVTVAPKKNLRGLNLPFTLKENYPEHTRAVHHVREGVCTLGYAVSQQGARKLLQEVALKDVDDPVDLLLRYFCEGVKGRKPHKCLTSQPAFFHHHRAAGPMSSHSDIRNYKGFRETGMTYMVRWSVRLNADALLEGRTDFIDQYPDDV	CCAGGGTATCATCACTGCCGCTGGTGAGGATGTAGAGGAGCTCAAGCCAGTTCGCTTGGTTCAAGAGCATTGGATGCACACGGAAGACAGCCCACAGAATTCATTGAGCCAGGTTGATGGTCTTGAGGGTGTCGTAAACGTTTAAGACACACATACCACATATCGGCAAAGCAAACTGAAGATACCGGGAGTGAGAGTGGCTTTGACGACGCAGATTGGAGAAGGATGTTCACATGGCAGATTTCTTTCTTAGGCTGAAATGAAGATGCTTCCTTGGTGAAAAGATTCGCATTGATGTACTCACCCCAGTGATGAACAAGCCATAATACATAACTTTCTGGCGATCCAGAGCAGTAACGATGTTGTTGAAGGTGAACGGTGAAATAACCGTTGTCTTGA…
