# Supplementary material for: Genome-Wide Identification and Analysis of Glycosyltransferases in Colletotrichum graminicola
Source: Microorganisms. 2024 Dec 11;12(12):2551. doi: 10.3390/microorganisms12122551 (PMC11676771; doi:10.3390/microorganisms12122551)
Supplement: Supplementary file 1 [file microorganisms-12-02551-s001.zip › Table S2. Cis-acting regulatory elements are present in the CgGT gene promoter regions.xlsx]

## Sheet: Sheet1
Table S2. Cis-acting regulatory elements are present in the CgGT gene promoter regions
Gene ID	Cis-element	Sequence	Position	Length	Species	Function
CgGT1	G-box	CACGTC	249	6	Zea mays	cis-acting regulatory element involved in light responsiveness
CgGT1	MBS	CAACTG	1838	6	Arabidopsis thaliana	MYB binding site involved in drought-inducibility
CgGT1	TGACG-motif	TGACG	107	5	Hordeum vulgare	cis-acting regulatory element involved in the MeJA-responsiveness
CgGT1	TGACG-motif	TGACG	936	5	Hordeum vulgare	cis-acting regulatory element involved in the MeJA-responsiveness
CgGT1	TGACG-motif	TGACG	1562	5	Hordeum vulgare	cis-acting regulatory element involved in the MeJA-responsiveness
CgGT1	TGACG-motif	TGACG	1591	5	Hordeum vulgare	cis-acting regulatory element involved in the MeJA-responsiveness
CgGT1	GT1-motif	GGTTAAT	209	7	Avena sativa	light responsive element
CgGT1	GT1-motif	GGTTAA	896	6	Arabidopsis thaliana	light responsive element
CgGT1	GT1-motif	GGTTAA	1843	6	Arabidopsis thaliana	light responsive element
CgGT1	GC-motif	CCCCCG	203	6	Zea mays	enhancer-like element involved in anoxic specific inducibility
CgGT1	GC-motif	CCCCCG	1411	6	Zea mays	enhancer-like element involved in anoxic specific inducibility
CgGT1	ARE	AAACCA	769	6	Zea mays	cis-acting regulatory element essential for the anaerobic induction
CgGT1	ARE	AAACCA	915	6	Zea mays	cis-acting regulatory element essential for the anaerobic induction
CgGT1	ARE	AAACCA	1705	6	Zea mays	cis-acting regulatory element essential for the anaerobic induction
CgGT1	TCT-motif	TCTTAC	1149	6	Arabidopsis thaliana	part of a light responsive element
CgGT1	TCT-motif	TCTTAC	1293	6	Arabidopsis thaliana	part of a light responsive element
CgGT1	P-box	CCTTTTG	1331	7	Oryza sativa	gibberellin-responsive element
CgGT1	Sp1	GGGCGG	1419	6	Oryza sativa	light responsive element
CgGT1	MRE	AACCTAA	898	7	Petroselinum crispum	MYB binding site involved in light responsiveness
CgGT1	CGTCA-motif	CGTCA	107	5	Hordeum vulgare	cis-acting regulatory element involved in the MeJA-responsiveness
CgGT1	CGTCA-motif	CGTCA	936	5	Hordeum vulgare	cis-acting regulatory element involved in the MeJA-responsiveness
CgGT1	CGTCA-motif	CGTCA	1562	5	Hordeum vulgare	cis-acting regulatory element involved in the MeJA-responsiveness
CgGT1	CGTCA-motif	CGTCA	1591	5	Hordeum vulgare	cis-acting regulatory element involved in the MeJA-responsiveness
CgGT1	G-box	CACGTT	263	6	Pisum sativum	cis-acting regulatory element involved in light responsiveness
CgGT1	G-box	TCCACATGGCA	762	10	Triticum aestivum	cis-acting regulatory element involved in light responsiveness
CgGT1	CAT-box	GCCACT	431	6	Arabidopsis thaliana	cis-acting regulatory element related to meristem expression
CgGT1	ABRE	ACGTG	250	5	Arabidopsis thaliana	cis-acting element involved in the abscisic acid responsiveness
CgGT1	ABRE	ACGTG	264	5	Arabidopsis thaliana	cis-acting element involved in the abscisic acid responsiveness
CgGT1	LTR	CCGAAA	701	6	Hordeum vulgare	cis-acting element involved in low-temperature responsiveness
CgGT1	LTR	CCGAAA	1051	6	Hordeum vulgare	cis-acting element involved in low-temperature responsiveness
CgGT2	Sp1	GGGCGG	1351	6	Oryza sativa	light responsive element
CgGT2	Sp1	GGGCGG	1479	6	Oryza sativa	light responsive element
CgGT2	Sp1	GGGCGG	1908	6	Oryza sativa	light responsive element
CgGT2	MBS	CAACTG	1952	6	Arabidopsis thaliana	MYB binding site involved in drought-inducibility
CgGT2	TGA-element	AACGAC	1655	6	Brassica oleracea	auxin-responsive element
CgGT2	TGACG-motif	TGACG	127	5	Hordeum vulgare	cis-acting regulatory element involved in the MeJA-responsiveness
CgGT2	TGACG-motif	TGACG	517	5	Hordeum vulgare	cis-acting regulatory element involved in the MeJA-responsiveness
CgGT2	TGACG-motif	TGACG	535	5	Hordeum vulgare	cis-acting regulatory element involved in the MeJA-responsiveness
CgGT2	TGACG-motif	TGACG	590	5	Hordeum vulgare	cis-acting regulatory element involved in the MeJA-responsiveness
CgGT2	TGACG-motif	TGACG	1397	5	Hordeum vulgare	cis-acting regulatory element involved in the MeJA-responsiveness
CgGT2	TGACG-motif	TGACG	1783	5	Hordeum vulgare	cis-acting regulatory element involved in the MeJA-responsiveness
CgGT2	TGACG-motif	TGACG	1830	5	Hordeum vulgare	cis-acting regulatory element involved in the MeJA-responsiveness
CgGT2	CCAAT-box	CAACGG	911	6	Hordeum vulgare	MYBHv1 binding site
CgGT2	CGTCA-motif	CGTCA	127	5	Hordeum vulgare	cis-acting regulatory element involved in the MeJA-responsiveness
CgGT2	CGTCA-motif	CGTCA	517	5	Hordeum vulgare	cis-acting regulatory element involved in the MeJA-responsiveness
CgGT2	CGTCA-motif	CGTCA	535	5	Hordeum vulgare	cis-acting regulatory element involved in the MeJA-responsiveness
CgGT2	CGTCA-motif	CGTCA	590	5	Hordeum vulgare	cis-acting regulatory element involved in the MeJA-responsiveness
CgGT2	CGTCA-motif	CGTCA	1397	5	Hordeum vulgare	cis-acting regulatory element involved in the MeJA-responsiveness
CgGT2	CGTCA-motif	CGTCA	1783	5	Hordeum vulgare	cis-acting regulatory element involved in the MeJA-responsiveness
CgGT2	CGTCA-motif	CGTCA	1830	5	Hordeum vulgare	cis-acting regulatory element involved in the MeJA-responsiveness
CgGT2	G-box	CAGACGTGGCA	538	10	Nicotiana plumbaginifolia	cis-acting regulatory element involved in light responsiveness
CgGT2	G-box	CACGAC	1193	6	Zea mays	cis-acting regulatory element involved in light responsiveness
CgGT2	G-box	CACGTC	1250	6	Zea mays	cis-acting regulatory element involved in light responsiveness
CgGT2	G-box	TACGTG	1439	6	Arabidopsis thaliana	cis-acting regulatory element involved in light responsiveness
CgGT2	G-box	CACGTC	1756	6	Zea mays	cis-acting regulatory element involved in light responsiveness
CgGT2	G-box	CACGTT	540	6	Pisum sativum	cis-acting regulatory element involved in light responsiveness
CgGT2	LTR	CCGAAA	1198	6	Hordeum vulgare	cis-acting element involved in low-temperature responsiveness
CgGT2	GC-motif	CCCCCG	513	6	Zea mays	enhancer-like element involved in anoxic specific inducibility
CgGT2	GC-motif	CCCCCG	711	6	Zea mays	enhancer-like element involved in anoxic specific inducibility
CgGT2	ARE	AAACCA	327	6	Zea mays	cis-acting regulatory element essential for the anaerobic induction
CgGT2	ABRE	ACGTG	541	5	Arabidopsis thaliana	cis-acting element involved in the abscisic acid responsiveness
CgGT2	ABRE	ACGTG	1250	5	Arabidopsis thaliana	cis-acting element involved in the abscisic acid responsiveness
CgGT2	ABRE	CGTACGTGCA	1437	9	Hordeum vulgare	cis-acting element involved in the abscisic acid responsiveness
CgGT2	ABRE	ACGTG	1439	5	Arabidopsis thaliana	cis-acting element involved in the abscisic acid responsiveness
CgGT2	ABRE	ACGTG	1756	5	Arabidopsis thaliana	cis-acting element involved in the abscisic acid responsiveness
CgGT3	CGTCA-motif	CGTCA	139	5	Hordeum vulgare	cis-acting regulatory element involved in the MeJA-responsiveness
CgGT3	CGTCA-motif	CGTCA	251	5	Hordeum vulgare	cis-acting regulatory element involved in the MeJA-responsiveness
CgGT3	CGTCA-motif	CGTCA	495	5	Hordeum vulgare	cis-acting regulatory element involved in the MeJA-responsiveness
CgGT3	CGTCA-motif	CGTCA	534	5	Hordeum vulgare	cis-acting regulatory element involved in the MeJA-responsiveness
CgGT3	CGTCA-motif	CGTCA	1371	5	Hordeum vulgare	cis-acting regulatory element involved in the MeJA-responsiveness
CgGT3	CGTCA-motif	CGTCA	1962	5	Hordeum vulgare	cis-acting regulatory element involved in the MeJA-responsiveness
CgGT3	GARE-motif	TCTGTTG	5	7	Brassica oleracea	gibberellin-responsive element
CgGT3	ARE	AAACCA	607	6	Zea mays	cis-acting regulatory element essential for the anaerobic induction
CgGT3	ARE	AAACCA	1076	6	Zea mays	cis-acting regulatory element essential for the anaerobic induction
CgGT3	ARE	AAACCA	1714	6	Zea mays	cis-acting regulatory element essential for the anaerobic induction
CgGT3	ARE	AAACCA	1756	6	Zea mays	cis-acting regulatory element essential for the anaerobic induction
CgGT3	Sp1	GGGCGG	482	6	Oryza sativa	light responsive element
CgGT3	Sp1	GGGCGG	1167	6	Oryza sativa	light responsive element
CgGT3	Sp1	GGGCGG	1600	6	Oryza sativa	light responsive element
CgGT3	TGACG-motif	TGACG	139	5	Hordeum vulgare	cis-acting regulatory element involved in the MeJA-responsiveness
CgGT3	TGACG-motif	TGACG	251	5	Hordeum vulgare	cis-acting regulatory element involved in the MeJA-responsiveness
CgGT3	TGACG-motif	TGACG	495	5	Hordeum vulgare	cis-acting regulatory element involved in the MeJA-responsiveness
CgGT3	TGACG-motif	TGACG	534	5	Hordeum vulgare	cis-acting regulatory element involved in the MeJA-responsiveness
CgGT3	TGACG-motif	TGACG	1371	5	Hordeum vulgare	cis-acting regulatory element involved in the MeJA-responsiveness
CgGT3	TGACG-motif	TGACG	1962	5	Hordeum vulgare	cis-acting regulatory element involved in the MeJA-responsiveness
CgGT3	GATA-motif	GATAGGG	329	7	Pisum sativum	part of a light responsive element
CgGT3	GATA-motif	AAGGATAAGG	1625	10	Solanum tuberosum	part of a light responsive element
CgGT3	AuxRR-core	GGTCCAT	486	7	Nicotiana tabacum	cis-acting regulatory element involved in auxin responsiveness
CgGT3	ABRE	AACCCGG	38	7	Arabidopsis thaliana	cis-acting element involved in the abscisic acid responsiveness
CgGT3	ABRE	GACACGTGGC	55	9	Triticum aestivum	cis-acting element involved in the abscisic acid responsiveness
CgGT3	ABRE	ACGTG	336	5	Arabidopsis thaliana	cis-acting element involved in the abscisic acid responsiveness
CgGT3	G-box	CACGTT	336	6	Pisum sativum	cis-acting regulatory element involved in light responsiveness
CgGT3	G-box	CACGAC	1894	6	Zea mays	cis-acting regulatory element involved in light responsiveness
CgGT4	G-box	CACGTC	1513	6	Zea mays	cis-acting regulatory element involved in light responsiveness
CgGT4	G-box	CACGAC	1860	6	Zea mays	cis-acting regulatory element involved in light responsiveness
CgGT4	P-box	CCTTTTG	1650	7	Oryza sativa	gibberellin-responsive element
CgGT4	ABRE	ACGTG	1513	5	Arabidopsis thaliana	cis-acting element involved in the abscisic acid responsiveness
CgGT4	TGA-element	AACGAC	1291	6	Brassica oleracea	auxin-responsive element
CgGT4	GATA-motif	GATAGGA	1229	7	Arabidopsis thaliana	part of a light responsive element
CgGT4	GATA-motif	GATAGGA	1503	7	Arabidopsis thaliana	part of a light responsive element
CgGT4	TCA-element	CCATCTTTTT	1560	9	Nicotiana tabacum	cis-acting element involved in salicylic acid responsiveness
CgGT4	GT1-motif	GGTTAA	1119	6	Arabidopsis thaliana	light responsive element
CgGT4	CGTCA-motif	CGTCA	190	5	Hordeum vulgare	cis-acting regulatory element involved in the MeJA-responsiveness
CgGT4	CGTCA-motif	CGTCA	514	5	Hordeum vulgare	cis-acting regulatory element involved in the MeJA-responsiveness
CgGT4	CGTCA-motif	CGTCA	698	5	Hordeum vulgare	cis-acting regulatory element involved in the MeJA-responsiveness
CgGT4	CGTCA-motif	CGTCA	934	5	Hordeum vulgare	cis-acting regulatory element involved in the MeJA-responsiveness
CgGT4	CGTCA-motif	CGTCA	949	5	Hordeum vulgare	cis-acting regulatory element involved in the MeJA-responsiveness
CgGT4	CGTCA-motif	CGTCA	995	5	Hordeum vulgare	cis-acting regulatory element involved in the MeJA-responsiveness
CgGT4	CGTCA-motif	CGTCA	1056	5	Hordeum vulgare	cis-acting regulatory element involved in the MeJA-responsiveness
CgGT4	CGTCA-motif	CGTCA	1541	5	Hordeum vulgare	cis-acting regulatory element involved in the MeJA-responsiveness
CgGT4	CGTCA-motif	CGTCA	1834	5	Hordeum vulgare	cis-acting regulatory element involved in the MeJA-responsiveness
CgGT4	Sp1	GGGCGG	1148	6	Oryza sativa	light responsive element
CgGT4	MBS	CAACTG	484	6	Arabidopsis thaliana	MYB binding site involved in drought-inducibility
CgGT4	MBS	CAACTG	1885	6	Arabidopsis thaliana	MYB binding site involved in drought-inducibility
CgGT4	TGACG-motif	TGACG	190	5	Hordeum vulgare	cis-acting regulatory element involved in the MeJA-responsiveness
CgGT4	TGACG-motif	TGACG	514	5	Hordeum vulgare	cis-acting regulatory element involved in the MeJA-responsiveness
CgGT4	TGACG-motif	TGACG	698	5	Hordeum vulgare	cis-acting regulatory element involved in the MeJA-responsiveness
CgGT4	TGACG-motif	TGACG	934	5	Hordeum vulgare	cis-acting regulatory element involved in the MeJA-responsiveness
CgGT4	TGACG-motif	TGACG	949	5	Hordeum vulgare	cis-acting regulatory element involved in the MeJA-responsiveness
CgGT4	TGACG-motif	TGACG	995	5	Hordeum vulgare	cis-acting regulatory element involved in the MeJA-responsiveness
CgGT4	TGACG-motif	TGACG	1056	5	Hordeum vulgare	cis-acting regulatory element involved in the MeJA-responsiveness
CgGT4	TGACG-motif	TGACG	1541	5	Hordeum vulgare	cis-acting regulatory element involved in the MeJA-responsiveness
CgGT4	TGACG-motif	TGACG	1834	5	Hordeum vulgare	cis-acting regulatory element involved in the MeJA-responsiveness
CgGT5	O2-site	GTTGACGTGA	165	9	Zea mays	cis-acting regulatory element involved in zein metabolism regulation
CgGT5	O2-site	GATGA(C/T)(A/G)TG(A/G)	564	8	Zea mays	cis-acting regulatory element involved in zein metabolism regulation
CgGT5	O2-site	GATGATGTGG	1802	9	Zea mays	cis-acting regulatory element involved in zein metabolism regulation
CgGT5	Sp1	GGGCGG	338	6	Oryza sativa	light responsive element
CgGT5	Sp1	GGGCGG	1019	6	Oryza sativa	light responsive element
CgGT5	P-box	CCTTTTG	836	7	Oryza sativa	gibberellin-responsive element
CgGT5	TCT-motif	TCTTAC	1834	6	Arabidopsis thaliana	part of a light responsive element
CgGT5	CAT-box	GCCACT	1737	6	Arabidopsis thaliana	cis-acting regulatory element related to meristem expression
CgGT5	TGACG-motif	TGACG	167	5	Hordeum vulgare	cis-acting regulatory element involved in the MeJA-responsiveness
CgGT5	TGACG-motif	TGACG	204	5	Hordeum vulgare	cis-acting regulatory element involved in the MeJA-responsiveness
CgGT5	TGACG-motif	TGACG	1378	5	Hordeum vulgare	cis-acting regulatory element involved in the MeJA-responsiveness
CgGT5	TGACG-motif	TGACG	1538	5	Hordeum vulgare	cis-acting regulatory element involved in the MeJA-responsiveness
CgGT5	TGACG-motif	TGACG	1567	5	Hordeum vulgare	cis-acting regulatory element involved in the MeJA-responsiveness
CgGT5	TGACG-motif	TGACG	1914	5	Hordeum vulgare	cis-acting regulatory element involved in the MeJA-responsiveness
CgGT5	CCAAT-box	CAACGG	174	6	Hordeum vulgare	MYBHv1 binding site
CgGT5	TGA-element	AACGAC	1745	6	Brassica oleracea	auxin-responsive element
CgGT5	G-box	CACGTC	168	6	Zea mays	cis-acting regulatory element involved in light responsiveness
CgGT5	G-box	CACGAC	349	6	Zea mays	cis-acting regulatory element involved in light responsiveness
CgGT5	G-box	CACGTC	906	6	Zea mays	cis-acting regulatory element involved in light responsiveness
CgGT5	G-box	CACGTC	1009	6	Zea mays	cis-acting regulatory element involved in light responsiveness
CgGT5	GARE-motif	TCTGTTG	766	7	Brassica oleracea	gibberellin-responsive element
CgGT5	G-box	CACGTT	62	6	Pisum sativum	cis-acting regulatory element involved in light responsiveness
CgGT5	ABRE	ACGTG	62	5	Arabidopsis thaliana	cis-acting element involved in the abscisic acid responsiveness
CgGT5	ABRE	ACGTG	169	5	Arabidopsis thaliana	cis-acting element involved in the abscisic acid responsiveness
CgGT5	ABRE	ACGTG	907	5	Arabidopsis thaliana	cis-acting element involved in the abscisic acid responsiveness
CgGT5	ABRE	ACGTG	1009	5	Arabidopsis thaliana	cis-acting element involved in the abscisic acid responsiveness
CgGT5	CGTCA-motif	CGTCA	167	5	Hordeum vulgare	cis-acting regulatory element involved in the MeJA-responsiveness
CgGT5	CGTCA-motif	CGTCA	204	5	Hordeum vulgare	cis-acting regulatory element involved in the MeJA-responsiveness
CgGT5	CGTCA-motif	CGTCA	1378	5	Hordeum vulgare	cis-acting regulatory element involved in the MeJA-responsiveness
CgGT5	CGTCA-motif	CGTCA	1538	5	Hordeum vulgare	cis-acting regulatory element involved in the MeJA-responsiveness
CgGT5	CGTCA-motif	CGTCA	1567	5	Hordeum vulgare	cis-acting regulatory element involved in the MeJA-responsiveness
CgGT5	CGTCA-motif	CGTCA	1914	5	Hordeum vulgare	cis-acting regulatory element involved in the MeJA-responsiveness
CgGT6	CAT-box	GCCACT	1275	6	Arabidopsis thaliana	cis-acting regulatory element related to meristem expression
CgGT6	TCT-motif	TCTTAC	1751	6	Arabidopsis thaliana	part of a light responsive element
CgGT6	Sp1	GGGCGG	456	6	Oryza sativa	light responsive element
CgGT6	Sp1	GGGCGG	989	6	Oryza sativa	light responsive element
CgGT6	Sp1	GGGCGG	1413	6	Oryza sativa	light responsive element
CgGT6	CCAAT-box	CAACGG	199	6	Hordeum vulgare	MYBHv1 binding site
CgGT6	TATC-box	TATCCCA	310	7	Oryza sativa	cis-acting element involved in gibberellin-responsiveness
CgGT6	CGTCA-motif	CGTCA	100	5	Hordeum vulgare	cis-acting regulatory element involved in the MeJA-responsiveness
CgGT6	CGTCA-motif	CGTCA	815	5	Hordeum vulgare	cis-acting regulatory element involved in the MeJA-responsiveness
CgGT6	CGTCA-motif	CGTCA	1622	5	Hordeum vulgare	cis-acting regulatory element involved in the MeJA-responsiveness
CgGT6	GC-motif	CCCCCG	1392	6	Zea mays	enhancer-like element involved in anoxic specific inducibility
CgGT6	TGACG-motif	TGACG	100	5	Hordeum vulgare	cis-acting regulatory element involved in the MeJA-responsiveness
CgGT6	TGACG-motif	TGACG	815	5	Hordeum vulgare	cis-acting regulatory element involved in the MeJA-responsiveness
CgGT6	TGACG-motif	TGACG	1622	5	Hordeum vulgare	cis-acting regulatory element involved in the MeJA-responsiveness
CgGT6	ABRE	GACACGTGGC	828	9	Triticum aestivum	cis-acting element involved in the abscisic acid responsiveness
CgGT6	ARE	AAACCA	231	6	Zea mays	cis-acting regulatory element essential for the anaerobic induction
CgGT7	CGTCA-motif	CGTCA	504	5	Hordeum vulgare	cis-acting regulatory element involved in the MeJA-responsiveness
CgGT7	CGTCA-motif	CGTCA	814	5	Hordeum vulgare	cis-acting regulatory element involved in the MeJA-responsiveness
CgGT7	CGTCA-motif	CGTCA	1602	5	Hordeum vulgare	cis-acting regulatory element involved in the MeJA-responsiveness
CgGT7	G-box	CACGTG	1708	6	Pisum sativum	cis-acting regulatory element involved in light responsiveness
CgGT7	CCAAT-box	CAACGG	974	6	Hordeum vulgare	MYBHv1 binding site
CgGT7	TCT-motif	TCTTAC	935	6	Arabidopsis thaliana	part of a light responsive element
CgGT7	Sp1	GGGCGG	634	6	Oryza sativa	light responsive element
CgGT7	TGACG-motif	TGACG	504	5	Hordeum vulgare	cis-acting regulatory element involved in the MeJA-responsiveness
CgGT7	TGACG-motif	TGACG	814	5	Hordeum vulgare	cis-acting regulatory element involved in the MeJA-responsiveness
CgGT7	TGACG-motif	TGACG	1602	5	Hordeum vulgare	cis-acting regulatory element involved in the MeJA-responsiveness
CgGT7	GATA-motif	GATAGGG	1436	7	Pisum sativum	part of a light responsive element
CgGT7	CAT-box	GCCACT	707	6	Arabidopsis thaliana	cis-acting regulatory element related to meristem expression
CgGT7	CAT-box	GCCACT	1791	6	Arabidopsis thaliana	cis-acting regulatory element related to meristem expression
CgGT7	CAT-box	GCCACT	1968	6	Arabidopsis thaliana	cis-acting regulatory element related to meristem expression
CgGT7	LTR	CCGAAA	273	6	Hordeum vulgare	cis-acting element involved in low-temperature responsiveness
CgGT7	LTR	CCGAAA	337	6	Hordeum vulgare	cis-acting element involved in low-temperature responsiveness
CgGT7	LTR	CCGAAA	1058	6	Hordeum vulgare	cis-acting element involved in low-temperature responsiveness
CgGT7	AuxRR-core	GGTCCAT	879	7	Nicotiana tabacum	cis-acting regulatory element involved in auxin responsiveness
CgGT7	G-box	CACGTG	1708	6	Arabidopsis thaliana	cis-acting regulatory element involved in light responsiveness
CgGT7	G-box	CACGAC	1767	6	Zea mays	cis-acting regulatory element involved in light responsiveness
CgGT7	ABRE	CACGTG	1708	6	Arabidopsis thaliana	cis-acting element involved in the abscisic acid responsiveness
CgGT7	ABRE	ACGTG	1709	5	Arabidopsis thaliana	cis-acting element involved in the abscisic acid responsiveness
CgGT8	GARE-motif	TCTGTTG	1340	7	Brassica oleracea	gibberellin-responsive element
CgGT8	O2-site	GATGACATGG	693	9	Zea mays	cis-acting regulatory element involved in zein metabolism regulation
CgGT8	G-box	CACGTG	101	6	Arabidopsis thaliana	cis-acting regulatory element involved in light responsiveness
CgGT8	TCT-motif	TCTTAC	1931	6	Arabidopsis thaliana	part of a light responsive element
CgGT8	G-box	CACGTG	101	6	Pisum sativum	cis-acting regulatory element involved in light responsiveness
CgGT8	CGTCA-motif	CGTCA	348	5	Hordeum vulgare	cis-acting regulatory element involved in the MeJA-responsiveness
CgGT8	CGTCA-motif	CGTCA	400	5	Hordeum vulgare	cis-acting regulatory element involved in the MeJA-responsiveness
CgGT8	CGTCA-motif	CGTCA	889	5	Hordeum vulgare	cis-acting regulatory element involved in the MeJA-responsiveness
CgGT8	CGTCA-motif	CGTCA	1976	5	Hordeum vulgare	cis-acting regulatory element involved in the MeJA-responsiveness
CgGT8	CAT-box	GCCACT	780	6	Arabidopsis thaliana	cis-acting regulatory element related to meristem expression
CgGT8	Sp1	GGGCGG	45	6	Oryza sativa	light responsive element
CgGT8	Sp1	GGGCGG	1200	6	Oryza sativa	light responsive element
CgGT8	GATA-motif	GATAGGA	176	7	Arabidopsis thaliana	part of a light responsive element
CgGT8	ABRE	CACGTG	101	6	Arabidopsis thaliana	cis-acting element involved in the abscisic acid responsiveness
CgGT8	ABRE	ACGTG	102	5	Arabidopsis thaliana	cis-acting element involved in the abscisic acid responsiveness
CgGT8	CCAAT-box	CAACGG	810	6	Hordeum vulgare	MYBHv1 binding site
CgGT8	TGACG-motif	TGACG	348	5	Hordeum vulgare	cis-acting regulatory element involved in the MeJA-responsiveness
CgGT8	TGACG-motif	TGACG	400	5	Hordeum vulgare	cis-acting regulatory element involved in the MeJA-responsiveness
CgGT8	TGACG-motif	TGACG	889	5	Hordeum vulgare	cis-acting regulatory element involved in the MeJA-responsiveness
CgGT8	TGACG-motif	TGACG	1976	5	Hordeum vulgare	cis-acting regulatory element involved in the MeJA-responsiveness
CgGT8	LTR	CCGAAA	1027	6	Hordeum vulgare	cis-acting element involved in low-temperature responsiveness
CgGT8	LTR	CCGAAA	1500	6	Hordeum vulgare	cis-acting element involved in low-temperature responsiveness
CgGT8	GC-motif	CCCCCG	1037	6	Zea mays	enhancer-like element involved in anoxic specific inducibility
CgGT8	GC-motif	CCCCCG	1854	6	Zea mays	enhancer-like element involved in anoxic specific inducibility
CgGT8	GC-motif	CCCCCG	1926	6	Zea mays	enhancer-like element involved in anoxic specific inducibility
CgGT9	P-box	CCTTTTG	649	7	Oryza sativa	gibberellin-responsive element
CgGT9	GC-motif	CCCCCG	189	6	Zea mays	enhancer-like element involved in anoxic specific inducibility
CgGT9	TGACG-motif	TGACG	347	5	Hordeum vulgare	cis-acting regulatory element involved in the MeJA-responsiveness
CgGT9	TGACG-motif	TGACG	365	5	Hordeum vulgare	cis-acting regulatory element involved in the MeJA-responsiveness
CgGT9	TGACG-motif	TGACG	370	5	Hordeum vulgare	cis-acting regulatory element involved in the MeJA-responsiveness
CgGT9	TGACG-motif	TGACG	713	5	Hordeum vulgare	cis-acting regulatory element involved in the MeJA-responsiveness
CgGT9	TGACG-motif	TGACG	1042	5	Hordeum vulgare	cis-acting regulatory element involved in the MeJA-responsiveness
CgGT9	Sp1	GGGCGG	85	6	Oryza sativa	light responsive element
CgGT9	Sp1	GGGCGG	125	6	Oryza sativa	light responsive element
CgGT9	Sp1	GGGCGG	400	6	Oryza sativa	light responsive element
CgGT9	Sp1	GGGCGG	1921	6	Oryza sativa	light responsive element
CgGT9	CGTCA-motif	CGTCA	347	5	Hordeum vulgare	cis-acting regulatory element involved in the MeJA-responsiveness
CgGT9	CGTCA-motif	CGTCA	365	5	Hordeum vulgare	cis-acting regulatory element involved in the MeJA-responsiveness
CgGT9	CGTCA-motif	CGTCA	370	5	Hordeum vulgare	cis-acting regulatory element involved in the MeJA-responsiveness
CgGT9	CGTCA-motif	CGTCA	713	5	Hordeum vulgare	cis-acting regulatory element involved in the MeJA-responsiveness
CgGT9	CGTCA-motif	CGTCA	1042	5	Hordeum vulgare	cis-acting regulatory element involved in the MeJA-responsiveness
CgGT9	LTR	CCGAAA	1394	6	Hordeum vulgare	cis-acting element involved in low-temperature responsiveness
CgGT9	LTR	CCGAAA	1588	6	Hordeum vulgare	cis-acting element involved in low-temperature responsiveness
CgGT9	G-box	CACGTT	169	6	Pisum sativum	cis-acting regulatory element involved in light responsiveness
CgGT9	G-box	CACGTT	1173	6	Pisum sativum	cis-acting regulatory element involved in light responsiveness
CgGT9	GATA-motif	AAGGATAAGG	117	9	Solanum tuberosum	part of a light responsive element
CgGT9	ABRE	ACGTG	170	5	Arabidopsis thaliana	cis-acting element involved in the abscisic acid responsiveness
CgGT9	ABRE	ACGTG	367	5	Arabidopsis thaliana	cis-acting element involved in the abscisic acid responsiveness
CgGT9	ABRE	ACGTG	912	5	Arabidopsis thaliana	cis-acting element involved in the abscisic acid responsiveness
CgGT9	ABRE	ACGTG	1173	5	Arabidopsis thaliana	cis-acting element involved in the abscisic acid responsiveness
CgGT9	ABRE	ACGTG	1576	5	Arabidopsis thaliana	cis-acting element involved in the abscisic acid responsiveness
CgGT9	ARE	AAACCA	824	6	Zea mays	cis-acting regulatory element essential for the anaerobic induction
CgGT9	ARE	AAACCA	845	6	Zea mays	cis-acting regulatory element essential for the anaerobic induction
CgGT9	ARE	AAACCA	1447	6	Zea mays	cis-acting regulatory element essential for the anaerobic induction
CgGT9	TGA-element	AACGAC	584	6	Brassica oleracea	auxin-responsive element
CgGT9	MBS	CAACTG	1431	6	Arabidopsis thaliana	MYB binding site involved in drought-inducibility
CgGT9	O2-site	GTTGACGTGA	349	9	Zea mays	cis-acting regulatory element involved in zein metabolism regulation
CgGT9	GT1-motif	GGTTAA	428	6	Arabidopsis thaliana	light responsive element
CgGT9	G-box	CACGTC	366	6	Zea mays	cis-acting regulatory element involved in light responsiveness
CgGT9	G-box	CACGAC	384	6	Zea mays	cis-acting regulatory element involved in light responsiveness
CgGT9	G-box	CAGACGTGGCA	909	10	Nicotiana plumbaginifolia	cis-acting regulatory element involved in light responsiveness
CgGT9	G-box	CACGTC	912	6	Zea mays	cis-acting regulatory element involved in light responsiveness
CgGT9	G-box	TACGTG	1575	6	Arabidopsis thaliana	cis-acting regulatory element involved in light responsiveness
CgGT9	G-box	CACGAC	1810	6	Zea mays	cis-acting regulatory element involved in light responsiveness
CgGT9	TCT-motif	TCTTAC	5	6	Arabidopsis thaliana	part of a light responsive element
CgGT10	GC-motif	CCCCCG	423	6	Zea mays	enhancer-like element involved in anoxic specific inducibility
CgGT10	GC-motif	CCCCCG	816	6	Zea mays	enhancer-like element involved in anoxic specific inducibility
CgGT10	CCAAT-box	CAACGG	581	6	Hordeum vulgare	MYBHv1 binding site
CgGT10	CCAAT-box	CAACGG	1846	6	Hordeum vulgare	MYBHv1 binding site
CgGT10	TGACG-motif	TGACG	192	5	Hordeum vulgare	cis-acting regulatory element involved in the MeJA-responsiveness
CgGT10	TGACG-motif	TGACG	508	5	Hordeum vulgare	cis-acting regulatory element involved in the MeJA-responsiveness
CgGT10	TGACG-motif	TGACG	999	5	Hordeum vulgare	cis-acting regulatory element involved in the MeJA-responsiveness
CgGT10	TGACG-motif	TGACG	1008	5	Hordeum vulgare	cis-acting regulatory element involved in the MeJA-responsiveness
CgGT10	TGACG-motif	TGACG	1360	5	Hordeum vulgare	cis-acting regulatory element involved in the MeJA-responsiveness
CgGT10	TGACG-motif	TGACG	1641	5	Hordeum vulgare	cis-acting regulatory element involved in the MeJA-responsiveness
CgGT10	TGACG-motif	TGACG	1649	5	Hordeum vulgare	cis-acting regulatory element involved in the MeJA-responsiveness
CgGT10	TGACG-motif	TGACG	1843	5	Hordeum vulgare	cis-acting regulatory element involved in the MeJA-responsiveness
CgGT10	ABRE	ACGTG	1931	5	Arabidopsis thaliana	cis-acting element involved in the abscisic acid responsiveness
CgGT10	CGTCA-motif	CGTCA	192	5	Hordeum vulgare	cis-acting regulatory element involved in the MeJA-responsiveness
CgGT10	CGTCA-motif	CGTCA	508	5	Hordeum vulgare	cis-acting regulatory element involved in the MeJA-responsiveness
CgGT10	CGTCA-motif	CGTCA	999	5	Hordeum vulgare	cis-acting regulatory element involved in the MeJA-responsiveness
CgGT10	CGTCA-motif	CGTCA	1008	5	Hordeum vulgare	cis-acting regulatory element involved in the MeJA-responsiveness
CgGT10	CGTCA-motif	CGTCA	1360	5	Hordeum vulgare	cis-acting regulatory element involved in the MeJA-responsiveness
CgGT10	CGTCA-motif	CGTCA	1641	5	Hordeum vulgare	cis-acting regulatory element involved in the MeJA-responsiveness
CgGT10	CGTCA-motif	CGTCA	1649	5	Hordeum vulgare	cis-acting regulatory element involved in the MeJA-responsiveness
CgGT10	CGTCA-motif	CGTCA	1843	5	Hordeum vulgare	cis-acting regulatory element involved in the MeJA-responsiveness
CgGT10	LTR	CCGAAA	102	6	Hordeum vulgare	cis-acting element involved in low-temperature responsiveness
CgGT10	LTR	CCGAAA	162	6	Hordeum vulgare	cis-acting element involved in low-temperature responsiveness
CgGT10	LTR	CCGAAA	780	6	Hordeum vulgare	cis-acting element involved in low-temperature responsiveness
CgGT10	LTR	CCGAAA	1321	6	Hordeum vulgare	cis-acting element involved in low-temperature responsiveness
CgGT10	LTR	CCGAAA	1577	6	Hordeum vulgare	cis-acting element involved in low-temperature responsiveness
CgGT10	CAT-box	GCCACT	95	6	Arabidopsis thaliana	cis-acting regulatory element related to meristem expression
CgGT10	CAT-box	GCCACT	989	6	Arabidopsis thaliana	cis-acting regulatory element related to meristem expression
CgGT10	O2-site	GATGACATGG	650	9	Zea mays	cis-acting regulatory element involved in zein metabolism regulation
CgGT10	Sp1	GGGCGG	708	6	Oryza sativa	light responsive element
CgGT10	Sp1	GGGCGG	1146	6	Oryza sativa	light responsive element
CgGT10	Sp1	GGGCGG	1528	6	Oryza sativa	light responsive element
CgGT10	MBS	CAACTG	699	6	Arabidopsis thaliana	MYB binding site involved in drought-inducibility
CgGT10	TCT-motif	TCTTAC	216	6	Arabidopsis thaliana	part of a light responsive element
CgGT10	G-box	CACGAC	183	6	Zea mays	cis-acting regulatory element involved in light responsiveness
CgGT10	G-box	CACGAC	1838	6	Zea mays	cis-acting regulatory element involved in light responsiveness
CgGT10	G-box	CACGTC	1931	6	Zea mays	cis-acting regulatory element involved in light responsiveness
CgGT10	G-box	CACGAC	1980	6	Zea mays	cis-acting regulatory element involved in light responsiveness
CgGT10	ARE	AAACCA	793	6	Zea mays	cis-acting regulatory element essential for the anaerobic induction
CgGT11	GATA-motif	GATAGGA	1398	7	Arabidopsis thaliana	part of a light responsive element
CgGT11	G-box	CACGTC	223	6	Zea mays	cis-acting regulatory element involved in light responsiveness
CgGT11	G-box	CACGAC	422	6	Zea mays	cis-acting regulatory element involved in light responsiveness
CgGT11	G-box	CACGAC	1713	6	Zea mays	cis-acting regulatory element involved in light responsiveness
CgGT11	CGTCA-motif	CGTCA	614	5	Hordeum vulgare	cis-acting regulatory element involved in the MeJA-responsiveness
CgGT11	TCT-motif	TCTTAC	241	6	Arabidopsis thaliana	part of a light responsive element
CgGT11	TCT-motif	TCTTAC	467	6	Arabidopsis thaliana	part of a light responsive element
CgGT11	G-box	CACGTT	208	6	Pisum sativum	cis-acting regulatory element involved in light responsiveness
CgGT11	ARE	AAACCA	1657	6	Zea mays	cis-acting regulatory element essential for the anaerobic induction
CgGT11	ARE	AAACCA	1730	6	Zea mays	cis-acting regulatory element essential for the anaerobic induction
CgGT11	AuxRR-core	GGTCCAT	1892	7	Nicotiana tabacum	cis-acting regulatory element involved in auxin responsiveness
CgGT11	ABRE	ACGTG	209	5	Arabidopsis thaliana	cis-acting element involved in the abscisic acid responsiveness
CgGT11	ABRE	ACGTG	223	5	Arabidopsis thaliana	cis-acting element involved in the abscisic acid responsiveness
CgGT11	ABRE	GCCGCGTGGC	1532	9	Oryza sativa	cis-acting element involved in the abscisic acid responsiveness
CgGT11	TGA-element	AACGAC	351	6	Brassica oleracea	auxin-responsive element
CgGT11	TGA-element	AACGAC	765	6	Brassica oleracea	auxin-responsive element
CgGT11	TGA-element	AACGAC	1373	6	Brassica oleracea	auxin-responsive element
CgGT11	TGACG-motif	TGACG	614	5	Hordeum vulgare	cis-acting regulatory element involved in the MeJA-responsiveness
CgGT11	P-box	CCTTTTG	1887	7	Oryza sativa	gibberellin-responsive element
CgGT12	TC-rich repeats	ATTCTCTAAC	1175	9	Nicotiana tabacum	cis-acting element involved in defense and stress responsiveness
CgGT12	ARE	AAACCA	1757	6	Zea mays	cis-acting regulatory element essential for the anaerobic induction
CgGT12	P-box	CCTTTTG	118	7	Oryza sativa	gibberellin-responsive element
CgGT12	CAT-box	GCCACT	77	6	Arabidopsis thaliana	cis-acting regulatory element related to meristem expression
CgGT12	CAT-box	GCCACT	373	6	Arabidopsis thaliana	cis-acting regulatory element related to meristem expression
CgGT12	TCT-motif	TCTTAC	687	6	Arabidopsis thaliana	part of a light responsive element
CgGT12	CCAAT-box	CAACGG	144	6	Hordeum vulgare	MYBHv1 binding site
CgGT12	CCAAT-box	CAACGG	591	6	Hordeum vulgare	MYBHv1 binding site
CgGT12	O2-site	GTTGACGTGA	1711	9	Zea mays	cis-acting regulatory element involved in zein metabolism regulation
CgGT12	TGACG-motif	TGACG	478	5	Hordeum vulgare	cis-acting regulatory element involved in the MeJA-responsiveness
CgGT12	TGACG-motif	TGACG	1255	5	Hordeum vulgare	cis-acting regulatory element involved in the MeJA-responsiveness
CgGT12	CGTCA-motif	CGTCA	478	5	Hordeum vulgare	cis-acting regulatory element involved in the MeJA-responsiveness
CgGT12	CGTCA-motif	CGTCA	1255	5	Hordeum vulgare	cis-acting regulatory element involved in the MeJA-responsiveness
CgGT12	ABRE	ACGTG	19	5	Arabidopsis thaliana	cis-acting element involved in the abscisic acid responsiveness
CgGT12	LTR	CCGAAA	1526	6	Hordeum vulgare	cis-acting element involved in low-temperature responsiveness
CgGT12	MBS	CAACTG	1355	6	Arabidopsis thaliana	MYB binding site involved in drought-inducibility
CgGT12	TCA-element	CCATCTTTTT	1060	9	Nicotiana tabacum	cis-acting element involved in salicylic acid responsiveness
CgGT12	TGA-element	AACGAC	428	6	Brassica oleracea	auxin-responsive element
CgGT12	TGA-element	AACGAC	761	6	Brassica oleracea	auxin-responsive element
CgGT12	TGA-element	AACGAC	1400	6	Brassica oleracea	auxin-responsive element
CgGT12	Sp1	GGGCGG	342	6	Oryza sativa	light responsive element
CgGT12	Sp1	GGGCGG	1303	6	Oryza sativa	light responsive element
CgGT12	Sp1	GGGCGG	1949	6	Oryza sativa	light responsive element
CgGT12	G-box	CACGTC	18	6	Zea mays	cis-acting regulatory element involved in light responsiveness
CgGT13	MBS	CAACTG	5	6	Arabidopsis thaliana	MYB binding site involved in drought-inducibility
CgGT13	MBS	CAACTG	1845	6	Arabidopsis thaliana	MYB binding site involved in drought-inducibility
CgGT13	MBS	CAACTG	1946	6	Arabidopsis thaliana	MYB binding site involved in drought-inducibility
CgGT13	TGACG-motif	TGACG	437	5	Hordeum vulgare	cis-acting regulatory element involved in the MeJA-responsiveness
CgGT13	TGACG-motif	TGACG	1348	5	Hordeum vulgare	cis-acting regulatory element involved in the MeJA-responsiveness
CgGT13	TGACG-motif	TGACG	1627	5	Hordeum vulgare	cis-acting regulatory element involved in the MeJA-responsiveness
CgGT13	TCT-motif	TCTTAC	924	6	Arabidopsis thaliana	part of a light responsive element
CgGT13	G-box	CACGTC	352	6	Zea mays	cis-acting regulatory element involved in light responsiveness
CgGT13	G-box	CACGAC	501	6	Zea mays	cis-acting regulatory element involved in light responsiveness
CgGT13	G-box	CACGAC	854	6	Zea mays	cis-acting regulatory element involved in light responsiveness
CgGT13	G-box	CACGAC	1249	6	Zea mays	cis-acting regulatory element involved in light responsiveness
CgGT13	G-box	CACGAC	1890	6	Zea mays	cis-acting regulatory element involved in light responsiveness
CgGT13	CCAAT-box	CAACGG	209	6	Hordeum vulgare	MYBHv1 binding site
CgGT13	GATA-motif	GATAGGG	20	7	Pisum sativum	part of a light responsive element
CgGT13	GATA-motif	GATAGGA	1711	7	Arabidopsis thaliana	part of a light responsive element
CgGT13	O2-site	GATGATGTGG	545	9	Zea mays	cis-acting regulatory element involved in zein metabolism regulation
CgGT13	O2-site	GATGACATGG	936	9	Zea mays	cis-acting regulatory element involved in zein metabolism regulation
CgGT13	CAT-box	GCCACT	550	6	Arabidopsis thaliana	cis-acting regulatory element related to meristem expression
CgGT13	GC-motif	CCCCCG	1120	6	Zea mays	enhancer-like element involved in anoxic specific inducibility
CgGT13	GC-motif	CCCCCG	1782	6	Zea mays	enhancer-like element involved in anoxic specific inducibility
CgGT13	Sp1	GGGCGG	736	6	Oryza sativa	light responsive element
CgGT13	ABRE	ACGTG	353	5	Arabidopsis thaliana	cis-acting element involved in the abscisic acid responsiveness
CgGT13	ABRE	TACGGTC	1957	7	Arabidopsis thaliana	cis-acting element involved in the abscisic acid responsiveness
CgGT13	CGTCA-motif	CGTCA	437	5	Hordeum vulgare	cis-acting regulatory element involved in the MeJA-responsiveness
CgGT13	CGTCA-motif	CGTCA	1348	5	Hordeum vulgare	cis-acting regulatory element involved in the MeJA-responsiveness
CgGT13	CGTCA-motif	CGTCA	1627	5	Hordeum vulgare	cis-acting regulatory element involved in the MeJA-responsiveness
CgGT14	CAT-box	GCCACT	1236	6	Arabidopsis thaliana	cis-acting regulatory element related to meristem expression
CgGT14	ARE	AAACCA	141	6	Zea mays	cis-acting regulatory element essential for the anaerobic induction
CgGT14	ARE	AAACCA	1683	6	Zea mays	cis-acting regulatory element essential for the anaerobic induction
CgGT14	G-box	CACGTT	50	6	Pisum sativum	cis-acting regulatory element involved in light responsiveness
CgGT14	G-box	CACGTT	198	6	Pisum sativum	cis-acting regulatory element involved in light responsiveness
CgGT14	GATA-motif	GATAGGA	1455	7	Arabidopsis thaliana	part of a light responsive element
CgGT14	GATA-motif	AAGATAAGATT	1898	10	Arabidopsis thaliana	part of a light responsive element
CgGT14	GARE-motif	TCTGTTG	928	7	Brassica oleracea	gibberellin-responsive element
CgGT14	CGTCA-motif	CGTCA	1439	5	Hordeum vulgare	cis-acting regulatory element involved in the MeJA-responsiveness
CgGT14	CGTCA-motif	CGTCA	1796	5	Hordeum vulgare	cis-acting regulatory element involved in the MeJA-responsiveness
CgGT14	ABRE	ACGTG	51	5	Arabidopsis thaliana	cis-acting element involved in the abscisic acid responsiveness
CgGT14	ABRE	ACGTG	199	5	Arabidopsis thaliana	cis-acting element involved in the abscisic acid responsiveness
CgGT14	TGACG-motif	TGACG	1439	5	Hordeum vulgare	cis-acting regulatory element involved in the MeJA-responsiveness
CgGT14	TGACG-motif	TGACG	1796	5	Hordeum vulgare	cis-acting regulatory element involved in the MeJA-responsiveness
CgGT14	GT1-motif	GGTTAA	1006	6	Arabidopsis thaliana	light responsive element
CgGT14	GT1-motif	GGTTAA	1667	6	Arabidopsis thaliana	light responsive element
CgGT14	P-box	CCTTTTG	952	7	Oryza sativa	gibberellin-responsive element
CgGT14	P-box	CCTTTTG	1503	7	Oryza sativa	gibberellin-responsive element
CgGT15	AuxRR-core	GGTCCAT	669	7	Nicotiana tabacum	cis-acting regulatory element involved in auxin responsiveness
CgGT15	AuxRR-core	GGTCCAT	1036	7	Nicotiana tabacum	cis-acting regulatory element involved in auxin responsiveness
CgGT15	TGACG-motif	TGACG	205	5	Hordeum vulgare	cis-acting regulatory element involved in the MeJA-responsiveness
CgGT15	TGACG-motif	TGACG	845	5	Hordeum vulgare	cis-acting regulatory element involved in the MeJA-responsiveness
CgGT15	TGACG-motif	TGACG	1057	5	Hordeum vulgare	cis-acting regulatory element involved in the MeJA-responsiveness
CgGT15	TGACG-motif	TGACG	1223	5	Hordeum vulgare	cis-acting regulatory element involved in the MeJA-responsiveness
CgGT15	TGACG-motif	TGACG	1436	5	Hordeum vulgare	cis-acting regulatory element involved in the MeJA-responsiveness
CgGT15	TGA-element	AACGAC	1455	6	Brassica oleracea	auxin-responsive element
CgGT15	TGA-element	AACGAC	1539	6	Brassica oleracea	auxin-responsive element
CgGT15	CGTCA-motif	CGTCA	205	5	Hordeum vulgare	cis-acting regulatory element involved in the MeJA-responsiveness
CgGT15	CGTCA-motif	CGTCA	845	5	Hordeum vulgare	cis-acting regulatory element involved in the MeJA-responsiveness
CgGT15	CGTCA-motif	CGTCA	1057	5	Hordeum vulgare	cis-acting regulatory element involved in the MeJA-responsiveness
CgGT15	CGTCA-motif	CGTCA	1223	5	Hordeum vulgare	cis-acting regulatory element involved in the MeJA-responsiveness
CgGT15	CGTCA-motif	CGTCA	1436	5	Hordeum vulgare	cis-acting regulatory element involved in the MeJA-responsiveness
CgGT15	G-box	CACGTT	1804	6	Pisum sativum	cis-acting regulatory element involved in light responsiveness
CgGT15	Sp1	GGGCGG	414	6	Oryza sativa	light responsive element
CgGT15	Sp1	GGGCGG	512	6	Oryza sativa	light responsive element
CgGT15	Sp1	GGGCGG	859	6	Oryza sativa	light responsive element
CgGT15	ABRE	AACCCGG	195	7	Arabidopsis thaliana	cis-acting element involved in the abscisic acid responsiveness
CgGT15	ABRE	AACCCGG	532	7	Arabidopsis thaliana	cis-acting element involved in the abscisic acid responsiveness
CgGT15	ABRE	GCCGCGTGGC	723	9	Oryza sativa	cis-acting element involved in the abscisic acid responsiveness
CgGT15	ABRE	ACGTG	1107	5	Arabidopsis thaliana	cis-acting element involved in the abscisic acid responsiveness
CgGT15	ABRE	ACGTG	1535	5	Arabidopsis thaliana	cis-acting element involved in the abscisic acid responsiveness
CgGT15	ABRE	ACGTG	1804	5	Arabidopsis thaliana	cis-acting element involved in the abscisic acid responsiveness
CgGT15	ABRE	AACCCGG	1880	7	Arabidopsis thaliana	cis-acting element involved in the abscisic acid responsiveness
CgGT15	TCA-element	CCATCTTTTT	57	9	Nicotiana tabacum	cis-acting element involved in salicylic acid responsiveness
CgGT15	LTR	CCGAAA	636	6	Hordeum vulgare	cis-acting element involved in low-temperature responsiveness
CgGT15	LTR	CCGAAA	1492	6	Hordeum vulgare	cis-acting element involved in low-temperature responsiveness
CgGT15	LTR	CCGAAA	1522	6	Hordeum vulgare	cis-acting element involved in low-temperature responsiveness
CgGT15	ARE	AAACCA	757	6	Zea mays	cis-acting regulatory element essential for the anaerobic induction
CgGT15	ARE	AAACCA	1519	6	Zea mays	cis-acting regulatory element essential for the anaerobic induction
CgGT15	ARE	AAACCA	1762	6	Zea mays	cis-acting regulatory element essential for the anaerobic induction
CgGT15	GC-motif	CCCCCG	682	6	Zea mays	enhancer-like element involved in anoxic specific inducibility
CgGT15	GC-motif	CCCCCG	690	6	Zea mays	enhancer-like element involved in anoxic specific inducibility
CgGT15	GC-motif	CCCCCG	1149	6	Zea mays	enhancer-like element involved in anoxic specific inducibility
CgGT15	GC-motif	CCCCCG	1495	6	Zea mays	enhancer-like element involved in anoxic specific inducibility
CgGT15	MBS	CAACTG	1011	6	Arabidopsis thaliana	MYB binding site involved in drought-inducibility
CgGT15	G-box	TACGTG	1106	6	Arabidopsis thaliana	cis-acting regulatory element involved in light responsiveness
CgGT15	G-box	CACGTC	1534	6	Zea mays	cis-acting regulatory element involved in light responsiveness
CgGT15	CCAAT-box	CAACGG	1180	6	Hordeum vulgare	MYBHv1 binding site
CgGT15	CCAAT-box	CAACGG	1303	6	Hordeum vulgare	MYBHv1 binding site
CgGT15	CAT-box	GCCACT	493	6	Arabidopsis thaliana	cis-acting regulatory element related to meristem expression
CgGT16	GC-motif	CCCCCG	1128	6	Zea mays	enhancer-like element involved in anoxic specific inducibility
CgGT16	MBS	CAACTG	425	6	Arabidopsis thaliana	MYB binding site involved in drought-inducibility
CgGT16	MBS	CAACTG	983	6	Arabidopsis thaliana	MYB binding site involved in drought-inducibility
CgGT16	CGTCA-motif	CGTCA	612	5	Hordeum vulgare	cis-acting regulatory element involved in the MeJA-responsiveness
CgGT16	CGTCA-motif	CGTCA	628	5	Hordeum vulgare	cis-acting regulatory element involved in the MeJA-responsiveness
CgGT16	LTR	CCGAAA	1626	6	Hordeum vulgare	cis-acting element involved in low-temperature responsiveness
CgGT16	LTR	CCGAAA	1855	6	Hordeum vulgare	cis-acting element involved in low-temperature responsiveness
CgGT16	Sp1	GGGCGG	1083	6	Oryza sativa	light responsive element
CgGT16	TGA-element	AACGAC	415	6	Brassica oleracea	auxin-responsive element
CgGT16	TGA-element	AACGAC	1778	6	Brassica oleracea	auxin-responsive element
CgGT16	TGACG-motif	TGACG	612	5	Hordeum vulgare	cis-acting regulatory element involved in the MeJA-responsiveness
CgGT16	TGACG-motif	TGACG	628	5	Hordeum vulgare	cis-acting regulatory element involved in the MeJA-responsiveness
CgGT16	CAT-box	GCCACT	1399	6	Arabidopsis thaliana	cis-acting regulatory element related to meristem expression
CgGT17	O2-site	GTTGACGTGA	1010	9	Zea mays	cis-acting regulatory element involved in zein metabolism regulation
CgGT17	AuxRR-core	GGTCCAT	727	7	Nicotiana tabacum	cis-acting regulatory element involved in auxin responsiveness
CgGT17	ABRE	ACGTG	887	5	Arabidopsis thaliana	cis-acting element involved in the abscisic acid responsiveness
CgGT17	ABRE	ACGTG	965	5	Arabidopsis thaliana	cis-acting element involved in the abscisic acid responsiveness
CgGT17	TGA-element	AACGAC	76	6	Brassica oleracea	auxin-responsive element
CgGT17	MBS	CAACTG	1016	6	Arabidopsis thaliana	MYB binding site involved in drought-inducibility
CgGT17	MBS	CAACTG	1930	6	Arabidopsis thaliana	MYB binding site involved in drought-inducibility
CgGT17	ARE	AAACCA	462	6	Zea mays	cis-acting regulatory element essential for the anaerobic induction
CgGT17	ARE	AAACCA	1709	6	Zea mays	cis-acting regulatory element essential for the anaerobic induction
CgGT17	TATC-box	TATCCCA	1245	7	Oryza sativa	cis-acting element involved in gibberellin-responsiveness
CgGT17	CCAAT-box	CAACGG	1493	6	Hordeum vulgare	MYBHv1 binding site
CgGT17	CCAAT-box	CAACGG	1625	6	Hordeum vulgare	MYBHv1 binding site
CgGT17	TGACG-motif	TGACG	129	5	Hordeum vulgare	cis-acting regulatory element involved in the MeJA-responsiveness
CgGT17	TGACG-motif	TGACG	266	5	Hordeum vulgare	cis-acting regulatory element involved in the MeJA-responsiveness
CgGT17	TGACG-motif	TGACG	389	5	Hordeum vulgare	cis-acting regulatory element involved in the MeJA-responsiveness
CgGT17	TGACG-motif	TGACG	401	5	Hordeum vulgare	cis-acting regulatory element involved in the MeJA-responsiveness
CgGT17	TGACG-motif	TGACG	582	5	Hordeum vulgare	cis-acting regulatory element involved in the MeJA-responsiveness
CgGT17	CAT-box	GCCACT	490	6	Arabidopsis thaliana	cis-acting regulatory element related to meristem expression
CgGT17	CAT-box	GCCACT	985	6	Arabidopsis thaliana	cis-acting regulatory element related to meristem expression
CgGT17	CAT-box	GCCACT	1558	6	Arabidopsis thaliana	cis-acting regulatory element related to meristem expression
CgGT17	G-box	CACGTT	964	6	Pisum sativum	cis-acting regulatory element involved in light responsiveness
CgGT17	GARE-motif	TCTGTTG	1421	7	Brassica oleracea	gibberellin-responsive element
CgGT17	CGTCA-motif	CGTCA	129	5	Hordeum vulgare	cis-acting regulatory element involved in the MeJA-responsiveness
CgGT17	CGTCA-motif	CGTCA	266	5	Hordeum vulgare	cis-acting regulatory element involved in the MeJA-responsiveness
CgGT17	CGTCA-motif	CGTCA	389	5	Hordeum vulgare	cis-acting regulatory element involved in the MeJA-responsiveness
CgGT17	CGTCA-motif	CGTCA	401	5	Hordeum vulgare	cis-acting regulatory element involved in the MeJA-responsiveness
CgGT17	CGTCA-motif	CGTCA	582	5	Hordeum vulgare	cis-acting regulatory element involved in the MeJA-responsiveness
CgGT17	G-box	TACGTG	886	6	Arabidopsis thaliana	cis-acting regulatory element involved in light responsiveness
CgGT17	G-box	CACGAC	1681	6	Zea mays	cis-acting regulatory element involved in light responsiveness
CgGT17	Sp1	GGGCGG	212	6	Oryza sativa	light responsive element
CgGT18	ARE	AAACCA	1735	6	Zea mays	cis-acting regulatory element essential for the anaerobic induction
CgGT18	ARE	AAACCA	1794	6	Zea mays	cis-acting regulatory element essential for the anaerobic induction
CgGT18	G-box	CACGTC	344	6	Zea mays	cis-acting regulatory element involved in light responsiveness
CgGT18	G-box	CACGAC	443	6	Zea mays	cis-acting regulatory element involved in light responsiveness
CgGT18	G-box	CACGAC	508	6	Zea mays	cis-acting regulatory element involved in light responsiveness
CgGT18	G-box	CACGTC	1304	6	Zea mays	cis-acting regulatory element involved in light responsiveness
CgGT18	Sp1	GGGCGG	1047	6	Oryza sativa	light responsive element
CgGT18	Sp1	GGGCGG	1383	6	Oryza sativa	light responsive element
CgGT18	MBS	CAACTG	550	6	Arabidopsis thaliana	MYB binding site involved in drought-inducibility
CgGT18	TGACG-motif	TGACG	346	5	Hordeum vulgare	cis-acting regulatory element involved in the MeJA-responsiveness
CgGT18	CCAAT-box	CAACGG	1543	6	Hordeum vulgare	MYBHv1 binding site
CgGT18	TGA-element	AACGAC	453	6	Brassica oleracea	auxin-responsive element
CgGT18	TGA-element	AACGAC	624	6	Brassica oleracea	auxin-responsive element
CgGT18	ABRE	ACGTG	344	5	Arabidopsis thaliana	cis-acting element involved in the abscisic acid responsiveness
CgGT18	ABRE	ACGTG	1304	5	Arabidopsis thaliana	cis-acting element involved in the abscisic acid responsiveness
CgGT18	TATC-box	TATCCCA	306	7	Oryza sativa	cis-acting element involved in gibberellin-responsiveness
CgGT18	GARE-motif	TCTGTTG	1139	7	Brassica oleracea	gibberellin-responsive element
CgGT18	CGTCA-motif	CGTCA	346	5	Hordeum vulgare	cis-acting regulatory element involved in the MeJA-responsiveness
CgGT18	GT1-motif	GGTTAA	1605	6	Arabidopsis thaliana	light responsive element
CgGT19	G-box	CACGTT	679	6	Pisum sativum	cis-acting regulatory element involved in light responsiveness
CgGT19	CGTCA-motif	CGTCA	308	5	Hordeum vulgare	cis-acting regulatory element involved in the MeJA-responsiveness
CgGT19	CGTCA-motif	CGTCA	383	5	Hordeum vulgare	cis-acting regulatory element involved in the MeJA-responsiveness
CgGT19	CGTCA-motif	CGTCA	1281	5	Hordeum vulgare	cis-acting regulatory element involved in the MeJA-responsiveness
CgGT19	CAT-box	GCCACT	1812	6	Arabidopsis thaliana	cis-acting regulatory element related to meristem expression
CgGT19	CAT-box	GCCACT	1816	6	Arabidopsis thaliana	cis-acting regulatory element related to meristem expression
CgGT19	G-box	TACGTG	313	6	Arabidopsis thaliana	cis-acting regulatory element involved in light responsiveness
CgGT19	G-box	TACGTG	324	6	Arabidopsis thaliana	cis-acting regulatory element involved in light responsiveness
CgGT19	G-box	TACGTG	522	6	Arabidopsis thaliana	cis-acting regulatory element involved in light responsiveness
CgGT19	G-box	TACGTG	913	6	Arabidopsis thaliana	cis-acting regulatory element involved in light responsiveness
CgGT19	G-box	CACGTC	1030	6	Zea mays	cis-acting regulatory element involved in light responsiveness
CgGT19	ABRE	ACGTG	313	5	Arabidopsis thaliana	cis-acting element involved in the abscisic acid responsiveness
CgGT19	ABRE	CGTACGTGCA	322	9	Hordeum vulgare	cis-acting element involved in the abscisic acid responsiveness
CgGT19	ABRE	ACGTG	324	5	Arabidopsis thaliana	cis-acting element involved in the abscisic acid responsiveness
CgGT19	ABRE	ACGTG	523	5	Arabidopsis thaliana	cis-acting element involved in the abscisic acid responsiveness
CgGT19	ABRE	ACGTG	680	5	Arabidopsis thaliana	cis-acting element involved in the abscisic acid responsiveness
CgGT19	ABRE	ACGTG	913	5	Arabidopsis thaliana	cis-acting element involved in the abscisic acid responsiveness
CgGT19	ABRE	ACGTG	1031	5	Arabidopsis thaliana	cis-acting element involved in the abscisic acid responsiveness
CgGT19	ABRE	CGCACGTGTC	1644	9	Hordeum vulgare	cis-acting element involved in the abscisic acid responsiveness
CgGT19	GATA-motif	AAGGATAAGG	997	9	Solanum tuberosum	part of a light responsive element
CgGT19	GATA-motif	GATAGGA	1729	7	Arabidopsis thaliana	part of a light responsive element
CgGT19	GC-motif	CCCCCG	1124	6	Zea mays	enhancer-like element involved in anoxic specific inducibility
CgGT19	GC-motif	CCCCCG	1639	6	Zea mays	enhancer-like element involved in anoxic specific inducibility
CgGT19	O2-site	GATGATGTGG	800	9	Zea mays	cis-acting regulatory element involved in zein metabolism regulation
CgGT19	LTR	CCGAAA	1273	6	Hordeum vulgare	cis-acting element involved in low-temperature responsiveness
CgGT19	TGA-element	AACGAC	243	6	Brassica oleracea	auxin-responsive element
CgGT19	TGA-element	AACGAC	1799	6	Brassica oleracea	auxin-responsive element
CgGT19	P-box	CCTTTTG	1444	7	Oryza sativa	gibberellin-responsive element
CgGT19	TGACG-motif	TGACG	308	5	Hordeum vulgare	cis-acting regulatory element involved in the MeJA-responsiveness
CgGT19	TGACG-motif	TGACG	383	5	Hordeum vulgare	cis-acting regulatory element involved in the MeJA-responsiveness
CgGT19	TGACG-motif	TGACG	1281	5	Hordeum vulgare	cis-acting regulatory element involved in the MeJA-responsiveness
CgGT19	ARE	AAACCA	433	6	Zea mays	cis-acting regulatory element essential for the anaerobic induction
CgGT19	ARE	AAACCA	918	6	Zea mays	cis-acting regulatory element essential for the anaerobic induction
CgGT19	ARE	AAACCA	1065	6	Zea mays	cis-acting regulatory element essential for the anaerobic induction
CgGT20	ABRE	ACGTG	1047	5	Arabidopsis thaliana	cis-acting element involved in the abscisic acid responsiveness
CgGT20	ABRE	ACGTG	1797	5	Arabidopsis thaliana	cis-acting element involved in the abscisic acid responsiveness
CgGT20	CAT-box	GCCACT	390	6	Arabidopsis thaliana	cis-acting regulatory element related to meristem expression
CgGT20	CAT-box	GCCACT	511	6	Arabidopsis thaliana	cis-acting regulatory element related to meristem expression
CgGT20	MBS	CAACTG	609	6	Arabidopsis thaliana	MYB binding site involved in drought-inducibility
CgGT20	G-box	CACGAC	378	6	Zea mays	cis-acting regulatory element involved in light responsiveness
CgGT20	G-box	TACGTG	1047	6	Arabidopsis thaliana	cis-acting regulatory element involved in light responsiveness
CgGT20	G-box	CACGTC	1797	6	Zea mays	cis-acting regulatory element involved in light responsiveness
CgGT20	P-box	CCTTTTG	745	7	Oryza sativa	gibberellin-responsive element
CgGT20	TGA-element	AACGAC	453	6	Brassica oleracea	auxin-responsive element
CgGT20	Sp1	GGGCGG	919	6	Oryza sativa	light responsive element
CgGT20	Sp1	GGGCGG	1230	6	Oryza sativa	light responsive element
CgGT20	Sp1	GGGCGG	1511	6	Oryza sativa	light responsive element
CgGT20	GATA-motif	GATAGGG	821	7	Pisum sativum	part of a light responsive element
CgGT20	CGTCA-motif	CGTCA	664	5	Hordeum vulgare	cis-acting regulatory element involved in the MeJA-responsiveness
CgGT20	CGTCA-motif	CGTCA	1338	5	Hordeum vulgare	cis-acting regulatory element involved in the MeJA-responsiveness
CgGT20	GC-motif	CCCCCG	357	6	Zea mays	enhancer-like element involved in anoxic specific inducibility
CgGT20	GC-motif	CCCCCG	1458	6	Zea mays	enhancer-like element involved in anoxic specific inducibility
CgGT20	GC-motif	CCCCCG	1518	6	Zea mays	enhancer-like element involved in anoxic specific inducibility
CgGT20	O2-site	GATGACATGG	652	9	Zea mays	cis-acting regulatory element involved in zein metabolism regulation
CgGT20	O2-site	GATGATGTGG	1188	9	Zea mays	cis-acting regulatory element involved in zein metabolism regulation
CgGT20	TGACG-motif	TGACG	664	5	Hordeum vulgare	cis-acting regulatory element involved in the MeJA-responsiveness
CgGT20	TGACG-motif	TGACG	1338	5	Hordeum vulgare	cis-acting regulatory element involved in the MeJA-responsiveness
CgGT21	P-box	CCTTTTG	223	7	Oryza sativa	gibberellin-responsive element
CgGT21	G-box	CACGAC	893	6	Zea mays	cis-acting regulatory element involved in light responsiveness
CgGT21	G-box	CACGAC	1886	6	Zea mays	cis-acting regulatory element involved in light responsiveness
CgGT21	G-box	CACGAC	1923	6	Zea mays	cis-acting regulatory element involved in light responsiveness
CgGT21	Sp1	GGGCGG	1251	6	Oryza sativa	light responsive element
CgGT21	Sp1	GGGCGG	1343	6	Oryza sativa	light responsive element
CgGT21	Sp1	GGGCGG	1522	6	Oryza sativa	light responsive element
CgGT21	CGTCA-motif	CGTCA	310	5	Hordeum vulgare	cis-acting regulatory element involved in the MeJA-responsiveness
CgGT21	CGTCA-motif	CGTCA	975	5	Hordeum vulgare	cis-acting regulatory element involved in the MeJA-responsiveness
CgGT21	CGTCA-motif	CGTCA	1992	5	Hordeum vulgare	cis-acting regulatory element involved in the MeJA-responsiveness
CgGT21	GT1-motif	GGTTAA	4	6	Arabidopsis thaliana	light responsive element
CgGT21	GT1-motif	GGTTAA	6	6	Arabidopsis thaliana	light responsive element
CgGT21	GATA-motif	GATAGGG	10	7	Pisum sativum	part of a light responsive element
CgGT21	ABRE	GACACGTGGC	550	9	Triticum aestivum	cis-acting element involved in the abscisic acid responsiveness
CgGT21	ARE	AAACCA	276	6	Zea mays	cis-acting regulatory element essential for the anaerobic induction
CgGT21	ARE	AAACCA	1633	6	Zea mays	cis-acting regulatory element essential for the anaerobic induction
CgGT21	CCAAT-box	CAACGG	1744	6	Hordeum vulgare	MYBHv1 binding site
CgGT21	GC-motif	CCCCCG	46	6	Zea mays	enhancer-like element involved in anoxic specific inducibility
CgGT21	GC-motif	CCCCCG	157	6	Zea mays	enhancer-like element involved in anoxic specific inducibility
CgGT21	GC-motif	CCCCCG	1248	6	Zea mays	enhancer-like element involved in anoxic specific inducibility
CgGT21	GC-motif	CCCCCG	1651	6	Zea mays	enhancer-like element involved in anoxic specific inducibility
CgGT21	MRE	AACCTAA	1	7	Petroselinum crispum	MYB binding site involved in light responsiveness
CgGT21	TGACG-motif	TGACG	310	5	Hordeum vulgare	cis-acting regulatory element involved in the MeJA-responsiveness
CgGT21	TGACG-motif	TGACG	975	5	Hordeum vulgare	cis-acting regulatory element involved in the MeJA-responsiveness
CgGT21	TGACG-motif	TGACG	1992	5	Hordeum vulgare	cis-acting regulatory element involved in the MeJA-responsiveness
CgGT21	TCA-element	CCATCTTTTT	561	9	Nicotiana tabacum	cis-acting element involved in salicylic acid responsiveness
CgGT21	TGA-element	AACGAC	872	6	Brassica oleracea	auxin-responsive element
CgGT21	TGA-element	AACGAC	1314	6	Brassica oleracea	auxin-responsive element
CgGT22	GARE-motif	TCTGTTG	1561	7	Brassica oleracea	gibberellin-responsive element
CgGT22	G-box	CACGTT	1704	6	Pisum sativum	cis-acting regulatory element involved in light responsiveness
CgGT22	G-box	CACGTC	42	6	Zea mays	cis-acting regulatory element involved in light responsiveness
CgGT22	G-box	TACGTG	83	6	Arabidopsis thaliana	cis-acting regulatory element involved in light responsiveness
CgGT22	G-box	CACGTC	572	6	Zea mays	cis-acting regulatory element involved in light responsiveness
CgGT22	G-box	CACGTC	880	6	Zea mays	cis-acting regulatory element involved in light responsiveness
CgGT22	G-box	CACGAC	1946	6	Zea mays	cis-acting regulatory element involved in light responsiveness
CgGT22	G-box	TACGTG	1982	6	Arabidopsis thaliana	cis-acting regulatory element involved in light responsiveness
CgGT22	TCT-motif	TCTTAC	1985	6	Arabidopsis thaliana	part of a light responsive element
CgGT22	ABRE	ACGTG	43	5	Arabidopsis thaliana	cis-acting element involved in the abscisic acid responsiveness
CgGT22	ABRE	ACGTG	83	5	Arabidopsis thaliana	cis-acting element involved in the abscisic acid responsiveness
CgGT22	ABRE	ACGTG	573	5	Arabidopsis thaliana	cis-acting element involved in the abscisic acid responsiveness
CgGT22	ABRE	ACGTG	880	5	Arabidopsis thaliana	cis-acting element involved in the abscisic acid responsiveness
CgGT22	ABRE	TACGGTC	970	7	Arabidopsis thaliana	cis-acting element involved in the abscisic acid responsiveness
CgGT22	ABRE	ACGTG	1705	5	Arabidopsis thaliana	cis-acting element involved in the abscisic acid responsiveness
CgGT22	ABRE	ACGTG	1982	5	Arabidopsis thaliana	cis-acting element involved in the abscisic acid responsiveness
CgGT22	MBS	CAACTG	817	6	Arabidopsis thaliana	MYB binding site involved in drought-inducibility
CgGT22	MBS	CAACTG	1640	6	Arabidopsis thaliana	MYB binding site involved in drought-inducibility
CgGT22	O2-site	GATGA(C/T)(A/G)TG(A/G)	569	8	Zea mays	cis-acting regulatory element involved in zein metabolism regulation
CgGT22	O2-site	GTTGACGTGA	879	9	Zea mays	cis-acting regulatory element involved in zein metabolism regulation
CgGT22	TGACG-motif	TGACG	105	5	Hordeum vulgare	cis-acting regulatory element involved in the MeJA-responsiveness
CgGT22	TGACG-motif	TGACG	571	5	Hordeum vulgare	cis-acting regulatory element involved in the MeJA-responsiveness
CgGT22	TGACG-motif	TGACG	844	5	Hordeum vulgare	cis-acting regulatory element involved in the MeJA-responsiveness
CgGT22	TGACG-motif	TGACG	867	5	Hordeum vulgare	cis-acting regulatory element involved in the MeJA-responsiveness
CgGT22	TGACG-motif	TGACG	928	5	Hordeum vulgare	cis-acting regulatory element involved in the MeJA-responsiveness
CgGT22	TGACG-motif	TGACG	1015	5	Hordeum vulgare	cis-acting regulatory element involved in the MeJA-responsiveness
CgGT22	TGACG-motif	TGACG	1700	5	Hordeum vulgare	cis-acting regulatory element involved in the MeJA-responsiveness
CgGT22	LTR	CCGAAA	578	6	Hordeum vulgare	cis-acting element involved in low-temperature responsiveness
CgGT22	LTR	CCGAAA	1874	6	Hordeum vulgare	cis-acting element involved in low-temperature responsiveness
CgGT22	GC-motif	CCCCCG	256	6	Zea mays	enhancer-like element involved in anoxic specific inducibility
CgGT22	GC-motif	CCCCCG	855	6	Zea mays	enhancer-like element involved in anoxic specific inducibility
CgGT22	CGTCA-motif	CGTCA	105	5	Hordeum vulgare	cis-acting regulatory element involved in the MeJA-responsiveness
CgGT22	CGTCA-motif	CGTCA	571	5	Hordeum vulgare	cis-acting regulatory element involved in the MeJA-responsiveness
CgGT22	CGTCA-motif	CGTCA	844	5	Hordeum vulgare	cis-acting regulatory element involved in the MeJA-responsiveness
CgGT22	CGTCA-motif	CGTCA	867	5	Hordeum vulgare	cis-acting regulatory element involved in the MeJA-responsiveness
CgGT22	CGTCA-motif	CGTCA	928	5	Hordeum vulgare	cis-acting regulatory element involved in the MeJA-responsiveness
CgGT22	CGTCA-motif	CGTCA	1015	5	Hordeum vulgare	cis-acting regulatory element involved in the MeJA-responsiveness
CgGT22	CGTCA-motif	CGTCA	1700	5	Hordeum vulgare	cis-acting regulatory element involved in the MeJA-responsiveness
CgGT22	P-box	CCTTTTG	1627	7	Oryza sativa	gibberellin-responsive element
CgGT22	CAT-box	GCCACT	1383	6	Arabidopsis thaliana	cis-acting regulatory element related to meristem expression
CgGT22	GT1-motif	GGTTAA	116	6	Arabidopsis thaliana	light responsive element
CgGT22	GT1-motif	GGTTAA	1057	6	Arabidopsis thaliana	light responsive element
CgGT22	ARE	AAACCA	79	6	Zea mays	cis-acting regulatory element essential for the anaerobic induction
CgGT22	ARE	AAACCA	1960	6	Zea mays	cis-acting regulatory element essential for the anaerobic induction
CgGT22	TCA-element	CCATCTTTTT	1061	10	Nicotiana tabacum	cis-acting element involved in salicylic acid responsiveness
CgGT22	TCA-element	TCAGAAGAGG	1843	9	Brassica oleracea	cis-acting element involved in salicylic acid responsiveness
CgGT22	TATC-box	TATCCCA	1298	7	Oryza sativa	cis-acting element involved in gibberellin-responsiveness
CgGT22	CCAAT-box	CAACGG	89	6	Hordeum vulgare	MYBHv1 binding site
CgGT22	CCAAT-box	CAACGG	707	6	Hordeum vulgare	MYBHv1 binding site
CgGT23	MBS	CAACTG	546	6	Arabidopsis thaliana	MYB binding site involved in drought-inducibility
CgGT23	MBS	CAACTG	939	6	Arabidopsis thaliana	MYB binding site involved in drought-inducibility
CgGT23	MBS	CAACTG	1938	6	Arabidopsis thaliana	MYB binding site involved in drought-inducibility
CgGT23	CGTCA-motif	CGTCA	489	5	Hordeum vulgare	cis-acting regulatory element involved in the MeJA-responsiveness
CgGT23	CGTCA-motif	CGTCA	1986	5	Hordeum vulgare	cis-acting regulatory element involved in the MeJA-responsiveness
CgGT23	G-box	CACGTG	1032	6	Pisum sativum	cis-acting regulatory element involved in light responsiveness
CgGT23	G-box	CACGTG	1112	6	Pisum sativum	cis-acting regulatory element involved in light responsiveness
CgGT23	ARE	AAACCA	1354	6	Zea mays	cis-acting regulatory element essential for the anaerobic induction
CgGT23	ABRE	ACGTG	491	5	Arabidopsis thaliana	cis-acting element involved in the abscisic acid responsiveness
CgGT23	ABRE	CACGTG	1032	6	Arabidopsis thaliana	cis-acting element involved in the abscisic acid responsiveness
CgGT23	ABRE	ACGTG	1033	5	Arabidopsis thaliana	cis-acting element involved in the abscisic acid responsiveness
CgGT23	ABRE	CACGTG	1112	6	Arabidopsis thaliana	cis-acting element involved in the abscisic acid responsiveness
CgGT23	ABRE	ACGTG	1113	5	Arabidopsis thaliana	cis-acting element involved in the abscisic acid responsiveness
CgGT23	TC-rich repeats	ATTCTCTAAC	869	9	Nicotiana tabacum	cis-acting element involved in defense and stress responsiveness
CgGT23	GATA-motif	AAGGATAAGG	1011	9	Solanum tuberosum	part of a light responsive element
CgGT23	GATA-motif	GATAGGA	1364	7	Arabidopsis thaliana	part of a light responsive element
CgGT23	GATA-motif	GATAGGG	1665	7	Pisum sativum	part of a light responsive element
CgGT23	GATA-motif	GATAGGA	1692	7	Arabidopsis thaliana	part of a light responsive element
CgGT23	GATA-motif	AAGGATAAGG	1770	9	Solanum tuberosum	part of a light responsive element
CgGT23	TGACG-motif	TGACG	489	5	Hordeum vulgare	cis-acting regulatory element involved in the MeJA-responsiveness
CgGT23	TGACG-motif	TGACG	1986	5	Hordeum vulgare	cis-acting regulatory element involved in the MeJA-responsiveness
CgGT23	O2-site	GTTGACGTGA	1961	9	Zea mays	cis-acting regulatory element involved in zein metabolism regulation
CgGT23	Sp1	GGGCGG	395	6	Oryza sativa	light responsive element
CgGT23	Sp1	GGGCGG	1129	6	Oryza sativa	light responsive element
CgGT23	GC-motif	CCCCCG	1295	6	Zea mays	enhancer-like element involved in anoxic specific inducibility
CgGT23	P-box	CCTTTTG	61	7	Oryza sativa	gibberellin-responsive element
CgGT23	GARE-motif	TCTGTTG	916	7	Brassica oleracea	gibberellin-responsive element
CgGT23	GARE-motif	TCTGTTG	1258	7	Brassica oleracea	gibberellin-responsive element
CgGT23	GT1-motif	GGTTAA	774	6	Arabidopsis thaliana	light responsive element
CgGT23	G-box	CACGTC	490	6	Zea mays	cis-acting regulatory element involved in light responsiveness
CgGT23	G-box	CACGAC	878	6	Zea mays	cis-acting regulatory element involved in light responsiveness
CgGT23	G-box	CACGTG	1032	6	Arabidopsis thaliana	cis-acting regulatory element involved in light responsiveness
CgGT23	G-box	CACGTG	1112	6	Arabidopsis thaliana	cis-acting regulatory element involved in light responsiveness
CgGT23	CAT-box	GCCACT	1166	6	Arabidopsis thaliana	cis-acting regulatory element related to meristem expression
CgGT23	CAT-box	GCCACT	1231	6	Arabidopsis thaliana	cis-acting regulatory element related to meristem expression
CgGT24	ABRE	ACGTG	1744	5	Arabidopsis thaliana	cis-acting element involved in the abscisic acid responsiveness
CgGT24	GATA-motif	AAGGATAAGG	1599	9	Solanum tuberosum	part of a light responsive element
CgGT24	GATA-motif	GATAGGA	1932	7	Arabidopsis thaliana	part of a light responsive element
CgGT24	P-box	CCTTTTG	467	7	Oryza sativa	gibberellin-responsive element
CgGT24	MBS	CAACTG	1239	6	Arabidopsis thaliana	MYB binding site involved in drought-inducibility
CgGT24	ARE	AAACCA	626	6	Zea mays	cis-acting regulatory element essential for the anaerobic induction
CgGT24	ARE	AAACCA	1365	6	Zea mays	cis-acting regulatory element essential for the anaerobic induction
CgGT24	ARE	AAACCA	1661	6	Zea mays	cis-acting regulatory element essential for the anaerobic induction
CgGT24	ARE	AAACCA	1666	6	Zea mays	cis-acting regulatory element essential for the anaerobic induction
CgGT24	ARE	AAACCA	1676	6	Zea mays	cis-acting regulatory element essential for the anaerobic induction
CgGT24	CGTCA-motif	CGTCA	896	5	Hordeum vulgare	cis-acting regulatory element involved in the MeJA-responsiveness
CgGT24	CGTCA-motif	CGTCA	1093	5	Hordeum vulgare	cis-acting regulatory element involved in the MeJA-responsiveness
CgGT24	CGTCA-motif	CGTCA	1557	5	Hordeum vulgare	cis-acting regulatory element involved in the MeJA-responsiveness
CgGT24	CGTCA-motif	CGTCA	1894	5	Hordeum vulgare	cis-acting regulatory element involved in the MeJA-responsiveness
CgGT24	CGTCA-motif	CGTCA	1955	5	Hordeum vulgare	cis-acting regulatory element involved in the MeJA-responsiveness
CgGT24	GARE-motif	TCTGTTG	1434	7	Brassica oleracea	gibberellin-responsive element
CgGT24	G-box	CACGAC	459	6	Zea mays	cis-acting regulatory element involved in light responsiveness
CgGT24	G-box	CACGAC	1339	6	Zea mays	cis-acting regulatory element involved in light responsiveness
CgGT24	G-box	TACGTG	1744	6	Arabidopsis thaliana	cis-acting regulatory element involved in light responsiveness
CgGT24	GC-motif	CCCCCG	920	6	Zea mays	enhancer-like element involved in anoxic specific inducibility
CgGT24	GC-motif	CCCCCG	1350	6	Zea mays	enhancer-like element involved in anoxic specific inducibility
CgGT24	TCA-element	CCATCTTTTT	499	9	Nicotiana tabacum	cis-acting element involved in salicylic acid responsiveness
CgGT24	TCA-element	CCATCTTTTT	1759	9	Nicotiana tabacum	cis-acting element involved in salicylic acid responsiveness
CgGT24	TGA-element	AACGAC	1103	6	Brassica oleracea	auxin-responsive element
CgGT24	TGACG-motif	TGACG	896	5	Hordeum vulgare	cis-acting regulatory element involved in the MeJA-responsiveness
CgGT24	TGACG-motif	TGACG	1093	5	Hordeum vulgare	cis-acting regulatory element involved in the MeJA-responsiveness
CgGT24	TGACG-motif	TGACG	1557	5	Hordeum vulgare	cis-acting regulatory element involved in the MeJA-responsiveness
CgGT24	TGACG-motif	TGACG	1894	5	Hordeum vulgare	cis-acting regulatory element involved in the MeJA-responsiveness
CgGT24	TGACG-motif	TGACG	1955	5	Hordeum vulgare	cis-acting regulatory element involved in the MeJA-responsiveness
CgGT24	O2-site	GATGATGTGG	1654	9	Zea mays	cis-acting regulatory element involved in zein metabolism regulation
CgGT24	Sp1	GGGCGG	846	6	Oryza sativa	light responsive element
CgGT25	P-box	CCTTTTG	1801	7	Oryza sativa	gibberellin-responsive element
CgGT25	LTR	CCGAAA	83	6	Hordeum vulgare	cis-acting element involved in low-temperature responsiveness
CgGT25	LTR	CCGAAA	306	6	Hordeum vulgare	cis-acting element involved in low-temperature responsiveness
CgGT25	GC-motif	CCCCCG	24	6	Zea mays	enhancer-like element involved in anoxic specific inducibility
CgGT25	TCT-motif	TCTTAC	442	6	Arabidopsis thaliana	part of a light responsive element
CgGT25	TCT-motif	TCTTAC	632	6	Arabidopsis thaliana	part of a light responsive element
CgGT25	CGTCA-motif	CGTCA	417	5	Hordeum vulgare	cis-acting regulatory element involved in the MeJA-responsiveness
CgGT25	CGTCA-motif	CGTCA	1081	5	Hordeum vulgare	cis-acting regulatory element involved in the MeJA-responsiveness
CgGT25	CGTCA-motif	CGTCA	1270	5	Hordeum vulgare	cis-acting regulatory element involved in the MeJA-responsiveness
CgGT25	CGTCA-motif	CGTCA	1302	5	Hordeum vulgare	cis-acting regulatory element involved in the MeJA-responsiveness
CgGT25	CGTCA-motif	CGTCA	1428	5	Hordeum vulgare	cis-acting regulatory element involved in the MeJA-responsiveness
CgGT25	CGTCA-motif	CGTCA	1504	5	Hordeum vulgare	cis-acting regulatory element involved in the MeJA-responsiveness
CgGT25	CGTCA-motif	CGTCA	1821	5	Hordeum vulgare	cis-acting regulatory element involved in the MeJA-responsiveness
CgGT25	TGACG-motif	TGACG	417	5	Hordeum vulgare	cis-acting regulatory element involved in the MeJA-responsiveness
CgGT25	TGACG-motif	TGACG	1081	5	Hordeum vulgare	cis-acting regulatory element involved in the MeJA-responsiveness
CgGT25	TGACG-motif	TGACG	1270	5	Hordeum vulgare	cis-acting regulatory element involved in the MeJA-responsiveness
CgGT25	TGACG-motif	TGACG	1302	5	Hordeum vulgare	cis-acting regulatory element involved in the MeJA-responsiveness
CgGT25	TGACG-motif	TGACG	1428	5	Hordeum vulgare	cis-acting regulatory element involved in the MeJA-responsiveness
CgGT25	TGACG-motif	TGACG	1504	5	Hordeum vulgare	cis-acting regulatory element involved in the MeJA-responsiveness
CgGT25	TGACG-motif	TGACG	1821	5	Hordeum vulgare	cis-acting regulatory element involved in the MeJA-responsiveness
CgGT25	ABRE	TACGGTC	554	7	Arabidopsis thaliana	cis-acting element involved in the abscisic acid responsiveness
CgGT25	ABRE	ACGTG	859	5	Arabidopsis thaliana	cis-acting element involved in the abscisic acid responsiveness
CgGT25	ABRE	AACCCGG	1367	7	Arabidopsis thaliana	cis-acting element involved in the abscisic acid responsiveness
CgGT25	G-box	CACGTC	858	6	Zea mays	cis-acting regulatory element involved in light responsiveness
CgGT25	CCAAT-box	CAACGG	65	6	Hordeum vulgare	MYBHv1 binding site
CgGT25	Sp1	GGGCGG	1308	6	Oryza sativa	light responsive element
CgGT25	Sp1	GGGCGG	1315	6	Oryza sativa	light responsive element
CgGT25	Sp1	GGGCGG	1432	6	Oryza sativa	light responsive element
CgGT25	ARE	AAACCA	284	6	Zea mays	cis-acting regulatory element essential for the anaerobic induction
CgGT25	ARE	AAACCA	317	6	Zea mays	cis-acting regulatory element essential for the anaerobic induction
CgGT25	ARE	AAACCA	1627	6	Zea mays	cis-acting regulatory element essential for the anaerobic induction
CgGT25	MBS	CAACTG	1354	6	Arabidopsis thaliana	MYB binding site involved in drought-inducibility
CgGT25	CAT-box	GCCACT	397	6	Arabidopsis thaliana	cis-acting regulatory element related to meristem expression
CgGT26	GATA-motif	GATAGGA	1207	7	Arabidopsis thaliana	part of a light responsive element
CgGT26	GARE-motif	TCTGTTG	573	7	Brassica oleracea	gibberellin-responsive element
CgGT26	TGACG-motif	TGACG	306	5	Hordeum vulgare	cis-acting regulatory element involved in the MeJA-responsiveness
CgGT26	TGACG-motif	TGACG	1096	5	Hordeum vulgare	cis-acting regulatory element involved in the MeJA-responsiveness
CgGT26	TGACG-motif	TGACG	1545	5	Hordeum vulgare	cis-acting regulatory element involved in the MeJA-responsiveness
CgGT26	ABRE	AACCCGG	228	7	Arabidopsis thaliana	cis-acting element involved in the abscisic acid responsiveness
CgGT26	ABRE	AACCCGG	733	7	Arabidopsis thaliana	cis-acting element involved in the abscisic acid responsiveness
CgGT26	ABRE	TACGTGTC	933	8	Oryza sativa	cis-acting element involved in the abscisic acid responsiveness
CgGT26	ABRE	ACGTG	935	5	Arabidopsis thaliana	cis-acting element involved in the abscisic acid responsiveness
CgGT26	ARE	AAACCA	1887	6	Zea mays	cis-acting regulatory element essential for the anaerobic induction
CgGT26	CGTCA-motif	CGTCA	306	5	Hordeum vulgare	cis-acting regulatory element involved in the MeJA-responsiveness
CgGT26	CGTCA-motif	CGTCA	1096	5	Hordeum vulgare	cis-acting regulatory element involved in the MeJA-responsiveness
CgGT26	CGTCA-motif	CGTCA	1545	5	Hordeum vulgare	cis-acting regulatory element involved in the MeJA-responsiveness
CgGT26	G-box	TACGTG	935	6	Arabidopsis thaliana	cis-acting regulatory element involved in light responsiveness
CgGT26	G-box	CACGAC	1044	6	Zea mays	cis-acting regulatory element involved in light responsiveness
CgGT26	G-box	CACGAC	1761	6	Zea mays	cis-acting regulatory element involved in light responsiveness
CgGT26	CCAAT-box	CAACGG	59	6	Hordeum vulgare	MYBHv1 binding site
CgGT26	CCAAT-box	CAACGG	423	6	Hordeum vulgare	MYBHv1 binding site
CgGT26	CCAAT-box	CAACGG	511	6	Hordeum vulgare	MYBHv1 binding site
CgGT27	O2-site	GATGATGTGG	119	9	Zea mays	cis-acting regulatory element involved in zein metabolism regulation
CgGT27	O2-site	GATGATGTGG	468	9	Zea mays	cis-acting regulatory element involved in zein metabolism regulation
CgGT27	O2-site	GATGACATGG	739	9	Zea mays	cis-acting regulatory element involved in zein metabolism regulation
CgGT27	G-box	CACGTG	495	6	Pisum sativum	cis-acting regulatory element involved in light responsiveness
CgGT27	G-box	CACGTT	961	6	Pisum sativum	cis-acting regulatory element involved in light responsiveness
CgGT27	G-box	CACGTT	1016	6	Pisum sativum	cis-acting regulatory element involved in light responsiveness
CgGT27	G-box	CACGTT	1697	6	Pisum sativum	cis-acting regulatory element involved in light responsiveness
CgGT27	G-box	CACGAC	48	6	Zea mays	cis-acting regulatory element involved in light responsiveness
CgGT27	G-box	CACGTG	495	6	Arabidopsis thaliana	cis-acting regulatory element involved in light responsiveness
CgGT27	G-box	TAAACGTG	1016	8	Brassica oleracea	cis-acting regulatory element involved in light responsiveness
CgGT27	G-box	CAGACGTGGCA	1296	10	Nicotiana plumbaginifolia	cis-acting regulatory element involved in light responsiveness
CgGT27	TGACG-motif	TGACG	106	5	Hordeum vulgare	cis-acting regulatory element involved in the MeJA-responsiveness
CgGT27	TGACG-motif	TGACG	662	5	Hordeum vulgare	cis-acting regulatory element involved in the MeJA-responsiveness
CgGT27	TGACG-motif	TGACG	838	5	Hordeum vulgare	cis-acting regulatory element involved in the MeJA-responsiveness
CgGT27	TGACG-motif	TGACG	965	5	Hordeum vulgare	cis-acting regulatory element involved in the MeJA-responsiveness
CgGT27	TGACG-motif	TGACG	1154	5	Hordeum vulgare	cis-acting regulatory element involved in the MeJA-responsiveness
CgGT27	TGACG-motif	TGACG	1654	5	Hordeum vulgare	cis-acting regulatory element involved in the MeJA-responsiveness
CgGT27	TGACG-motif	TGACG	1868	5	Hordeum vulgare	cis-acting regulatory element involved in the MeJA-responsiveness
CgGT27	ABRE	ACGTG	1	5	Arabidopsis thaliana	cis-acting element involved in the abscisic acid responsiveness
CgGT27	ABRE	CGCACGTGTC	493	9	Hordeum vulgare	cis-acting element involved in the abscisic acid responsiveness
CgGT27	ABRE	CACGTG	495	6	Arabidopsis thaliana	cis-acting element involved in the abscisic acid responsiveness
CgGT27	ABRE	ACGTG	496	5	Arabidopsis thaliana	cis-acting element involved in the abscisic acid responsiveness
CgGT27	ABRE	CGCACGTGTC	895	9	Hordeum vulgare	cis-acting element involved in the abscisic acid responsiveness
CgGT27	ABRE	ACGTG	962	5	Arabidopsis thaliana	cis-acting element involved in the abscisic acid responsiveness
CgGT27	ABRE	ACGTG	1016	5	Arabidopsis thaliana	cis-acting element involved in the abscisic acid responsiveness
CgGT27	ABRE	ACGTG	1698	5	Arabidopsis thaliana	cis-acting element involved in the abscisic acid responsiveness
CgGT27	CGTCA-motif	CGTCA	106	5	Hordeum vulgare	cis-acting regulatory element involved in the MeJA-responsiveness
CgGT27	CGTCA-motif	CGTCA	662	5	Hordeum vulgare	cis-acting regulatory element involved in the MeJA-responsiveness
CgGT27	CGTCA-motif	CGTCA	838	5	Hordeum vulgare	cis-acting regulatory element involved in the MeJA-responsiveness
CgGT27	CGTCA-motif	CGTCA	965	5	Hordeum vulgare	cis-acting regulatory element involved in the MeJA-responsiveness
CgGT27	CGTCA-motif	CGTCA	1154	5	Hordeum vulgare	cis-acting regulatory element involved in the MeJA-responsiveness
CgGT27	CGTCA-motif	CGTCA	1654	5	Hordeum vulgare	cis-acting regulatory element involved in the MeJA-responsiveness
CgGT27	CGTCA-motif	CGTCA	1868	5	Hordeum vulgare	cis-acting regulatory element involved in the MeJA-responsiveness
CgGT27	TCT-motif	TCTTAC	1683	6	Arabidopsis thaliana	part of a light responsive element
CgGT27	CAT-box	GCCACT	1484	6	Arabidopsis thaliana	cis-acting regulatory element related to meristem expression
CgGT27	CCAAT-box	CAACGG	1032	6	Hordeum vulgare	MYBHv1 binding site
CgGT27	GT1-motif	GGTTAAT	615	7	Avena sativa	light responsive element
CgGT27	GT1-motif	GGTTAA	616	6	Arabidopsis thaliana	light responsive element
CgGT27	ARE	AAACCA	1245	6	Zea mays	cis-acting regulatory element essential for the anaerobic induction
CgGT27	MBS	CAACTG	1058	6	Arabidopsis thaliana	MYB binding site involved in drought-inducibility
CgGT27	TGA-element	AACGAC	423	6	Brassica oleracea	auxin-responsive element
CgGT27	GARE-motif	TCTGTTG	621	7	Brassica oleracea	gibberellin-responsive element
CgGT27	GARE-motif	TCTGTTG	1972	7	Brassica oleracea	gibberellin-responsive element
CgGT27	TC-rich repeats	GTTTTCTTAC	556	9	Nicotiana tabacum	cis-acting element involved in defense and stress responsiveness
CgGT28	LTR	CCGAAA	349	6	Hordeum vulgare	cis-acting element involved in low-temperature responsiveness
CgGT28	TGACG-motif	TGACG	195	5	Hordeum vulgare	cis-acting regulatory element involved in the MeJA-responsiveness
CgGT28	TGACG-motif	TGACG	398	5	Hordeum vulgare	cis-acting regulatory element involved in the MeJA-responsiveness
CgGT28	TGACG-motif	TGACG	592	5	Hordeum vulgare	cis-acting regulatory element involved in the MeJA-responsiveness
CgGT28	TGACG-motif	TGACG	757	5	Hordeum vulgare	cis-acting regulatory element involved in the MeJA-responsiveness
CgGT28	TGACG-motif	TGACG	1191	5	Hordeum vulgare	cis-acting regulatory element involved in the MeJA-responsiveness
CgGT28	O2-site	GATGATGTGG	1293	9	Zea mays	cis-acting regulatory element involved in zein metabolism regulation
CgGT28	O2-site	GATGACATGG	1592	9	Zea mays	cis-acting regulatory element involved in zein metabolism regulation
CgGT28	GATA-motif	GATAGGG	216	7	Pisum sativum	part of a light responsive element
CgGT28	MBS	CAACTG	1663	6	Arabidopsis thaliana	MYB binding site involved in drought-inducibility
CgGT28	TGA-element	AACGAC	283	6	Brassica oleracea	auxin-responsive element
CgGT28	TGA-element	AACGAC	435	6	Brassica oleracea	auxin-responsive element
CgGT28	TGA-element	AACGAC	1346	6	Brassica oleracea	auxin-responsive element
CgGT28	G-box	CACGTG	161	6	Pisum sativum	cis-acting regulatory element involved in light responsiveness
CgGT28	G-box	CACGTT	244	6	Pisum sativum	cis-acting regulatory element involved in light responsiveness
CgGT28	G-box	CACGTT	384	6	Pisum sativum	cis-acting regulatory element involved in light responsiveness
CgGT28	P-box	CCTTTTG	1575	7	Oryza sativa	gibberellin-responsive element
CgGT28	G-box	CACGTG	161	6	Arabidopsis thaliana	cis-acting regulatory element involved in light responsiveness
CgGT28	G-box	TACGTG	372	6	Arabidopsis thaliana	cis-acting regulatory element involved in light responsiveness
CgGT28	G-box	CACGAC	1772	6	Zea mays	cis-acting regulatory element involved in light responsiveness
CgGT28	ABRE	CGTACGTGCA	159	9	Hordeum vulgare	cis-acting element involved in the abscisic acid responsiveness
CgGT28	ABRE	CACGTG	161	6	Arabidopsis thaliana	cis-acting element involved in the abscisic acid responsiveness
CgGT28	ABRE	ACGTG	162	5	Arabidopsis thaliana	cis-acting element involved in the abscisic acid responsiveness
CgGT28	ABRE	ACGTG	245	5	Arabidopsis thaliana	cis-acting element involved in the abscisic acid responsiveness
CgGT28	ABRE	ACGTG	372	5	Arabidopsis thaliana	cis-acting element involved in the abscisic acid responsiveness
CgGT28	ABRE	ACGTG	384	5	Arabidopsis thaliana	cis-acting element involved in the abscisic acid responsiveness
CgGT28	ABRE	CGTACGTGCA	524	9	Hordeum vulgare	cis-acting element involved in the abscisic acid responsiveness
CgGT28	ABRE	AACCCGG	641	7	Arabidopsis thaliana	cis-acting element involved in the abscisic acid responsiveness
CgGT28	CGTCA-motif	CGTCA	195	5	Hordeum vulgare	cis-acting regulatory element involved in the MeJA-responsiveness
CgGT28	CGTCA-motif	CGTCA	398	5	Hordeum vulgare	cis-acting regulatory element involved in the MeJA-responsiveness
CgGT28	CGTCA-motif	CGTCA	592	5	Hordeum vulgare	cis-acting regulatory element involved in the MeJA-responsiveness
CgGT28	CGTCA-motif	CGTCA	757	5	Hordeum vulgare	cis-acting regulatory element involved in the MeJA-responsiveness
CgGT28	CGTCA-motif	CGTCA	1191	5	Hordeum vulgare	cis-acting regulatory element involved in the MeJA-responsiveness
CgGT28	ARE	AAACCA	1399	6	Zea mays	cis-acting regulatory element essential for the anaerobic induction
CgGT28	ARE	AAACCA	1408	6	Zea mays	cis-acting regulatory element essential for the anaerobic induction
CgGT28	ARE	AAACCA	1960	6	Zea mays	cis-acting regulatory element essential for the anaerobic induction
CgGT28	Sp1	GGGCGG	238	6	Oryza sativa	light responsive element
CgGT28	Sp1	GGGCGG	493	6	Oryza sativa	light responsive element
CgGT28	Sp1	GGGCGG	1564	6	Oryza sativa	light responsive element
CgGT28	GC-motif	CCCCCG	1523	6	Zea mays	enhancer-like element involved in anoxic specific inducibility
CgGT29	G-box	TCCACATGGCA	1054	10	Triticum aestivum	cis-acting regulatory element involved in light responsiveness
CgGT29	P-box	CCTTTTG	258	7	Oryza sativa	gibberellin-responsive element
CgGT29	O2-site	GATGACATGG	830	9	Zea mays	cis-acting regulatory element involved in zein metabolism regulation
CgGT29	O2-site	GATGA(C/T)(A/G)TG(A/G)	1922	8	Zea mays	cis-acting regulatory element involved in zein metabolism regulation
CgGT29	CGTCA-motif	CGTCA	586	5	Hordeum vulgare	cis-acting regulatory element involved in the MeJA-responsiveness
CgGT29	CGTCA-motif	CGTCA	1271	5	Hordeum vulgare	cis-acting regulatory element involved in the MeJA-responsiveness
CgGT29	TGA-element	AACGAC	1957	6	Brassica oleracea	auxin-responsive element
CgGT29	TGACG-motif	TGACG	586	5	Hordeum vulgare	cis-acting regulatory element involved in the MeJA-responsiveness
CgGT29	TGACG-motif	TGACG	1271	5	Hordeum vulgare	cis-acting regulatory element involved in the MeJA-responsiveness
CgGT29	TCA-element	CCATCTTTTT	1151	9	Nicotiana tabacum	cis-acting element involved in salicylic acid responsiveness
CgGT29	ABRE	TACGGTC	953	7	Arabidopsis thaliana	cis-acting element involved in the abscisic acid responsiveness
CgGT29	ABRE	ACGTG	1288	5	Arabidopsis thaliana	cis-acting element involved in the abscisic acid responsiveness
CgGT29	TATC-box	TATCCCA	386	7	Oryza sativa	cis-acting element involved in gibberellin-responsiveness
CgGT29	ARE	AAACCA	1082	6	Zea mays	cis-acting regulatory element essential for the anaerobic induction
CgGT29	ARE	AAACCA	1208	6	Zea mays	cis-acting regulatory element essential for the anaerobic induction
CgGT29	CAT-box	GCCACT	993	6	Arabidopsis thaliana	cis-acting regulatory element related to meristem expression
CgGT29	MBS	CAACTG	1094	6	Arabidopsis thaliana	MYB binding site involved in drought-inducibility
CgGT29	LTR	CCGAAA	594	6	Hordeum vulgare	cis-acting element involved in low-temperature responsiveness
CgGT29	TCT-motif	TCTTAC	746	6	Arabidopsis thaliana	part of a light responsive element
CgGT29	G-box	CACGAC	552	6	Zea mays	cis-acting regulatory element involved in light responsiveness
CgGT29	G-box	CACGAC	589	6	Zea mays	cis-acting regulatory element involved in light responsiveness
CgGT29	G-box	TACGTG	1287	6	Arabidopsis thaliana	cis-acting regulatory element involved in light responsiveness
CgGT30	TCA-element	CCATCTTTTT	1827	10	Nicotiana tabacum	cis-acting element involved in salicylic acid responsiveness
CgGT30	TCA-element	CCATCTTTTT	1858	9	Nicotiana tabacum	cis-acting element involved in salicylic acid responsiveness
CgGT30	TGACG-motif	TGACG	163	5	Hordeum vulgare	cis-acting regulatory element involved in the MeJA-responsiveness
CgGT30	TGACG-motif	TGACG	196	5	Hordeum vulgare	cis-acting regulatory element involved in the MeJA-responsiveness
CgGT30	TGACG-motif	TGACG	1110	5	Hordeum vulgare	cis-acting regulatory element involved in the MeJA-responsiveness
CgGT30	ARE	AAACCA	1061	6	Zea mays	cis-acting regulatory element essential for the anaerobic induction
CgGT30	TCT-motif	TCTTAC	26	6	Arabidopsis thaliana	part of a light responsive element
CgGT30	TCT-motif	TCTTAC	843	6	Arabidopsis thaliana	part of a light responsive element
CgGT30	LTR	CCGAAA	631	6	Hordeum vulgare	cis-acting element involved in low-temperature responsiveness
CgGT30	LTR	CCGAAA	873	6	Hordeum vulgare	cis-acting element involved in low-temperature responsiveness
CgGT30	LTR	CCGAAA	1553	6	Hordeum vulgare	cis-acting element involved in low-temperature responsiveness
CgGT30	CGTCA-motif	CGTCA	163	5	Hordeum vulgare	cis-acting regulatory element involved in the MeJA-responsiveness
CgGT30	CGTCA-motif	CGTCA	196	5	Hordeum vulgare	cis-acting regulatory element involved in the MeJA-responsiveness
CgGT30	CGTCA-motif	CGTCA	1110	5	Hordeum vulgare	cis-acting regulatory element involved in the MeJA-responsiveness
CgGT30	MBS	CAACTG	863	6	Arabidopsis thaliana	MYB binding site involved in drought-inducibility
CgGT30	MBS	CAACTG	1768	6	Arabidopsis thaliana	MYB binding site involved in drought-inducibility
CgGT30	G-box	CACGTG	696	6	Arabidopsis thaliana	cis-acting regulatory element involved in light responsiveness
CgGT30	G-box	CACGTG	1011	6	Arabidopsis thaliana	cis-acting regulatory element involved in light responsiveness
CgGT30	G-box	TACGTG	1228	6	Arabidopsis thaliana	cis-acting regulatory element involved in light responsiveness
CgGT30	GATA-motif	GATAGGA	324	7	Arabidopsis thaliana	part of a light responsive element
CgGT30	G-box	CACGTT	212	6	Pisum sativum	cis-acting regulatory element involved in light responsiveness
CgGT30	G-box	CACGTG	696	6	Pisum sativum	cis-acting regulatory element involved in light responsiveness
CgGT30	G-box	CACGTG	1011	6	Pisum sativum	cis-acting regulatory element involved in light responsiveness
CgGT30	GC-motif	CCCCCG	899	6	Zea mays	enhancer-like element involved in anoxic specific inducibility
CgGT30	GC-motif	CCCCCG	1758	6	Zea mays	enhancer-like element involved in anoxic specific inducibility
CgGT30	ABRE	ACGTG	213	5	Arabidopsis thaliana	cis-acting element involved in the abscisic acid responsiveness
CgGT30	ABRE	CACGTG	696	6	Arabidopsis thaliana	cis-acting element involved in the abscisic acid responsiveness
CgGT30	ABRE	ACGTG	697	5	Arabidopsis thaliana	cis-acting element involved in the abscisic acid responsiveness
CgGT30	ABRE	CACGTG	1011	6	Arabidopsis thaliana	cis-acting element involved in the abscisic acid responsiveness
CgGT30	ABRE	ACGTG	1012	5	Arabidopsis thaliana	cis-acting element involved in the abscisic acid responsiveness
CgGT30	ABRE	ACGTG	1229	5	Arabidopsis thaliana	cis-acting element involved in the abscisic acid responsiveness
CgGT30	CAT-box	GCCACT	1140	6	Arabidopsis thaliana	cis-acting regulatory element related to meristem expression
CgGT31	ARE	AAACCA	593	6	Zea mays	cis-acting regulatory element essential for the anaerobic induction
CgGT31	ARE	AAACCA	1271	6	Zea mays	cis-acting regulatory element essential for the anaerobic induction
CgGT31	ARE	AAACCA	1370	6	Zea mays	cis-acting regulatory element essential for the anaerobic induction
CgGT31	GT1-motif	GGTTAA	193	6	Arabidopsis thaliana	light responsive element
CgGT31	RY-element	CATGCATG	1389	8	Helianthus annuus	cis-acting regulatory element involved in seed-specific regulation
CgGT31	MBS	CAACTG	518	6	Arabidopsis thaliana	MYB binding site involved in drought-inducibility
CgGT31	MBS	CAACTG	690	6	Arabidopsis thaliana	MYB binding site involved in drought-inducibility
CgGT31	MBS	CAACTG	1250	6	Arabidopsis thaliana	MYB binding site involved in drought-inducibility
CgGT31	CGTCA-motif	CGTCA	52	5	Hordeum vulgare	cis-acting regulatory element involved in the MeJA-responsiveness
CgGT31	CGTCA-motif	CGTCA	761	5	Hordeum vulgare	cis-acting regulatory element involved in the MeJA-responsiveness
CgGT31	TGACG-motif	TGACG	52	5	Hordeum vulgare	cis-acting regulatory element involved in the MeJA-responsiveness
CgGT31	TGACG-motif	TGACG	761	5	Hordeum vulgare	cis-acting regulatory element involved in the MeJA-responsiveness
CgGT31	CCAAT-box	CAACGG	313	6	Hordeum vulgare	MYBHv1 binding site
CgGT31	CCAAT-box	CAACGG	727	6	Hordeum vulgare	MYBHv1 binding site
CgGT31	MRE	AACCTAA	799	7	Petroselinum crispum	MYB binding site involved in light responsiveness
CgGT31	CAT-box	GCCACT	1747	6	Arabidopsis thaliana	cis-acting regulatory element related to meristem expression
CgGT31	G-box	CACGTG	368	6	Pisum sativum	cis-acting regulatory element involved in light responsiveness
CgGT31	G-box	CACGTT	918	6	Pisum sativum	cis-acting regulatory element involved in light responsiveness
CgGT31	GC-motif	CCCCCG	188	6	Zea mays	enhancer-like element involved in anoxic specific inducibility
CgGT31	GC-motif	CCCCCG	982	6	Zea mays	enhancer-like element involved in anoxic specific inducibility
CgGT31	GC-motif	CCCCCG	1238	6	Zea mays	enhancer-like element involved in anoxic specific inducibility
CgGT31	GC-motif	CCCCCG	1497	6	Zea mays	enhancer-like element involved in anoxic specific inducibility
CgGT31	GC-motif	CCCCCG	1716	6	Zea mays	enhancer-like element involved in anoxic specific inducibility
CgGT31	GC-motif	CCCCCG	1720	6	Zea mays	enhancer-like element involved in anoxic specific inducibility
CgGT31	ABRE	CACGTG	368	6	Arabidopsis thaliana	cis-acting element involved in the abscisic acid responsiveness
CgGT31	ABRE	ACGTG	369	5	Arabidopsis thaliana	cis-acting element involved in the abscisic acid responsiveness
CgGT31	ABRE	ACGTG	763	5	Arabidopsis thaliana	cis-acting element involved in the abscisic acid responsiveness
CgGT31	ABRE	ACGTG	919	5	Arabidopsis thaliana	cis-acting element involved in the abscisic acid responsiveness
CgGT31	ABRE	GCAACGTGTC	1930	9	Hordeum vulgare	cis-acting element involved in the abscisic acid responsiveness
CgGT31	ABRE	GCAACGTGTC	1985	9	Hordeum vulgare	cis-acting element involved in the abscisic acid responsiveness
CgGT31	ABRE	ACGTG	1987	5	Arabidopsis thaliana	cis-acting element involved in the abscisic acid responsiveness
CgGT31	TGA-element	AACGAC	1405	6	Brassica oleracea	auxin-responsive element
CgGT31	TGA-element	AACGAC	1770	6	Brassica oleracea	auxin-responsive element
CgGT31	LTR	CCGAAA	1545	6	Hordeum vulgare	cis-acting element involved in low-temperature responsiveness
CgGT31	G-box	CACGTG	368	6	Arabidopsis thaliana	cis-acting regulatory element involved in light responsiveness
CgGT31	G-box	CACGTC	762	6	Zea mays	cis-acting regulatory element involved in light responsiveness
CgGT31	G-box	TACGTG	1987	6	Arabidopsis thaliana	cis-acting regulatory element involved in light responsiveness
CgGT31	O2-site	GATGACATGG	596	9	Zea mays	cis-acting regulatory element involved in zein metabolism regulation
CgGT32	TGA-element	AACGAC	1935	6	Brassica oleracea	auxin-responsive element
CgGT32	Sp1	GGGCGG	143	6	Oryza sativa	light responsive element
CgGT32	CCAAT-box	CAACGG	108	6	Hordeum vulgare	MYBHv1 binding site
CgGT32	TCT-motif	TCTTAC	505	6	Arabidopsis thaliana	part of a light responsive element
CgGT32	TATC-box	TATCCCA	1114	7	Oryza sativa	cis-acting element involved in gibberellin-responsiveness
CgGT32	TATC-box	TATCCCA	1770	7	Oryza sativa	cis-acting element involved in gibberellin-responsiveness
CgGT32	GC-motif	CCCCCG	806	6	Zea mays	enhancer-like element involved in anoxic specific inducibility
CgGT32	ARE	AAACCA	1476	6	Zea mays	cis-acting regulatory element essential for the anaerobic induction
CgGT32	GT1-motif	GGTTAA	443	6	Arabidopsis thaliana	light responsive element
CgGT32	CAT-box	GCCACT	293	6	Arabidopsis thaliana	cis-acting regulatory element related to meristem expression
CgGT32	O2-site	GATGACATGG	1461	9	Zea mays	cis-acting regulatory element involved in zein metabolism regulation
CgGT32	G-box	CACGTG	1492	6	Pisum sativum	cis-acting regulatory element involved in light responsiveness
CgGT32	AuxRR-core	GGTCCAT	122	7	Nicotiana tabacum	cis-acting regulatory element involved in auxin responsiveness
CgGT32	ABRE	ACGTG	982	5	Arabidopsis thaliana	cis-acting element involved in the abscisic acid responsiveness
CgGT32	ABRE	AACCCGG	1367	7	Arabidopsis thaliana	cis-acting element involved in the abscisic acid responsiveness
CgGT32	ABRE	CGCACGTGTC	1490	9	Hordeum vulgare	cis-acting element involved in the abscisic acid responsiveness
CgGT32	ABRE	CACGTG	1492	6	Arabidopsis thaliana	cis-acting element involved in the abscisic acid responsiveness
CgGT32	ABRE	ACGTG	1493	5	Arabidopsis thaliana	cis-acting element involved in the abscisic acid responsiveness
CgGT32	ABRE	ACGTG	1540	5	Arabidopsis thaliana	cis-acting element involved in the abscisic acid responsiveness
CgGT32	ABRE	ACGTG	1841	5	Arabidopsis thaliana	cis-acting element involved in the abscisic acid responsiveness
CgGT32	CGTCA-motif	CGTCA	1077	5	Hordeum vulgare	cis-acting regulatory element involved in the MeJA-responsiveness
CgGT32	CGTCA-motif	CGTCA	1680	5	Hordeum vulgare	cis-acting regulatory element involved in the MeJA-responsiveness
CgGT32	G-box	CACGAC	667	6	Zea mays	cis-acting regulatory element involved in light responsiveness
CgGT32	G-box	CACGTC	981	6	Zea mays	cis-acting regulatory element involved in light responsiveness
CgGT32	G-box	CACGAC	1446	6	Zea mays	cis-acting regulatory element involved in light responsiveness
CgGT32	G-box	CACGTG	1492	6	Arabidopsis thaliana	cis-acting regulatory element involved in light responsiveness
CgGT32	G-box	TACGTG	1539	6	Arabidopsis thaliana	cis-acting regulatory element involved in light responsiveness
CgGT32	G-box	TACGTG	1840	6	Arabidopsis thaliana	cis-acting regulatory element involved in light responsiveness
CgGT32	GATA-motif	AAGGATAAGG	479	9	Solanum tuberosum	part of a light responsive element
CgGT32	GARE-motif	TCTGTTG	601	7	Brassica oleracea	gibberellin-responsive element
CgGT32	TGACG-motif	TGACG	1077	5	Hordeum vulgare	cis-acting regulatory element involved in the MeJA-responsiveness
CgGT32	TGACG-motif	TGACG	1680	5	Hordeum vulgare	cis-acting regulatory element involved in the MeJA-responsiveness
CgGT32	MBS	CAACTG	1243	6	Arabidopsis thaliana	MYB binding site involved in drought-inducibility
CgGT32	MBS	CAACTG	1825	6	Arabidopsis thaliana	MYB binding site involved in drought-inducibility
CgGT33	MBS	CAACTG	441	6	Arabidopsis thaliana	MYB binding site involved in drought-inducibility
CgGT33	MBS	CAACTG	1159	6	Arabidopsis thaliana	MYB binding site involved in drought-inducibility
CgGT33	TGACG-motif	TGACG	1588	5	Hordeum vulgare	cis-acting regulatory element involved in the MeJA-responsiveness
CgGT33	CCAAT-box	CAACGG	77	6	Hordeum vulgare	MYBHv1 binding site
CgGT33	TCA-element	CCATCTTTTT	1030	9	Nicotiana tabacum	cis-acting element involved in salicylic acid responsiveness
CgGT33	GC-motif	CCCCCG	516	6	Zea mays	enhancer-like element involved in anoxic specific inducibility
CgGT33	GATA-motif	GATAGGG	1230	7	Pisum sativum	part of a light responsive element
CgGT33	TCT-motif	TCTTAC	416	6	Arabidopsis thaliana	part of a light responsive element
CgGT33	TCT-motif	TCTTAC	710	6	Arabidopsis thaliana	part of a light responsive element
CgGT33	Sp1	GGGCGG	140	6	Oryza sativa	light responsive element
CgGT33	Sp1	GGGCGG	521	6	Oryza sativa	light responsive element
CgGT33	Sp1	GGGCGG	1058	6	Oryza sativa	light responsive element
CgGT33	G-box	CACGTT	1850	6	Pisum sativum	cis-acting regulatory element involved in light responsiveness
CgGT33	ABRE	AACCCGG	987	7	Arabidopsis thaliana	cis-acting element involved in the abscisic acid responsiveness
CgGT33	ABRE	ACGTG	1851	5	Arabidopsis thaliana	cis-acting element involved in the abscisic acid responsiveness
CgGT33	G-box	CACGAC	1350	6	Zea mays	cis-acting regulatory element involved in light responsiveness
CgGT33	TC-rich repeats	GTTTTCTTAC	710	9	Nicotiana tabacum	cis-acting element involved in defense and stress responsiveness
CgGT33	GARE-motif	TCTGTTG	1677	7	Brassica oleracea	gibberellin-responsive element
CgGT33	GARE-motif	TCTGTTG	1740	7	Brassica oleracea	gibberellin-responsive element
CgGT33	CGTCA-motif	CGTCA	1588	5	Hordeum vulgare	cis-acting regulatory element involved in the MeJA-responsiveness
CgGT34	O2-site	GATGACATGG	511	10	Zea mays	cis-acting regulatory element involved in zein metabolism regulation
CgGT34	G-box	CACGTG	1324	6	Pisum sativum	cis-acting regulatory element involved in light responsiveness
CgGT34	TGACG-motif	TGACG	206	5	Hordeum vulgare	cis-acting regulatory element involved in the MeJA-responsiveness
CgGT34	TGACG-motif	TGACG	908	5	Hordeum vulgare	cis-acting regulatory element involved in the MeJA-responsiveness
CgGT34	TGACG-motif	TGACG	1266	5	Hordeum vulgare	cis-acting regulatory element involved in the MeJA-responsiveness
CgGT34	ABRE	ACGTG	241	5	Arabidopsis thaliana	cis-acting element involved in the abscisic acid responsiveness
CgGT34	ABRE	ACGTG	964	5	Arabidopsis thaliana	cis-acting element involved in the abscisic acid responsiveness
CgGT34	ABRE	ACGTG	1034	5	Arabidopsis thaliana	cis-acting element involved in the abscisic acid responsiveness
CgGT34	ABRE	CACGTG	1324	6	Arabidopsis thaliana	cis-acting element involved in the abscisic acid responsiveness
CgGT34	ABRE	ACGTG	1325	5	Arabidopsis thaliana	cis-acting element involved in the abscisic acid responsiveness
CgGT34	ABRE	ACGTG	1830	5	Arabidopsis thaliana	cis-acting element involved in the abscisic acid responsiveness
CgGT34	CGTCA-motif	CGTCA	206	5	Hordeum vulgare	cis-acting regulatory element involved in the MeJA-responsiveness
CgGT34	CGTCA-motif	CGTCA	908	5	Hordeum vulgare	cis-acting regulatory element involved in the MeJA-responsiveness
CgGT34	CGTCA-motif	CGTCA	1266	5	Hordeum vulgare	cis-acting regulatory element involved in the MeJA-responsiveness
CgGT34	G-box	CACGTC	241	6	Zea mays	cis-acting regulatory element involved in light responsiveness
CgGT34	G-box	CACGTC	963	6	Zea mays	cis-acting regulatory element involved in light responsiveness
CgGT34	G-box	TACGTG	1033	6	Arabidopsis thaliana	cis-acting regulatory element involved in light responsiveness
CgGT34	G-box	CACGTG	1324	6	Arabidopsis thaliana	cis-acting regulatory element involved in light responsiveness
CgGT34	G-box	GCCACGTGGA	1827	9	Arabidopsis thaliana	cis-acting regulatory element involved in light responsiveness
CgGT34	G-box	CACGTC	1829	6	Zea mays	cis-acting regulatory element involved in light responsiveness
CgGT34	TGA-element	AACGAC	43	6	Brassica oleracea	auxin-responsive element
CgGT34	GC-motif	CCCCCG	398	6	Zea mays	enhancer-like element involved in anoxic specific inducibility
CgGT34	CAT-box	GCCACT	1435	6	Arabidopsis thaliana	cis-acting regulatory element related to meristem expression
CgGT34	Sp1	GGGCGG	575	6	Oryza sativa	light responsive element
CgGT34	MBS	CAACTG	1641	6	Arabidopsis thaliana	MYB binding site involved in drought-inducibility
CgGT34	LTR	CCGAAA	214	6	Hordeum vulgare	cis-acting element involved in low-temperature responsiveness
CgGT35	MBS	CAACTG	375	6	Arabidopsis thaliana	MYB binding site involved in drought-inducibility
CgGT35	MBS	CAACTG	901	6	Arabidopsis thaliana	MYB binding site involved in drought-inducibility
CgGT35	ABRE	ACGTG	673	5	Arabidopsis thaliana	cis-acting element involved in the abscisic acid responsiveness
CgGT35	ABRE	ACGTG	768	5	Arabidopsis thaliana	cis-acting element involved in the abscisic acid responsiveness
CgGT35	ABRE	GACACGTGGC	1202	9	Triticum aestivum	cis-acting element involved in the abscisic acid responsiveness
CgGT35	ABRE	GCAACGTGTC	1581	9	Hordeum vulgare	cis-acting element involved in the abscisic acid responsiveness
CgGT35	ABRE	ACGTG	1712	5	Arabidopsis thaliana	cis-acting element involved in the abscisic acid responsiveness
CgGT35	ARE	AAACCA	1961	6	Zea mays	cis-acting regulatory element essential for the anaerobic induction
CgGT35	TCA-element	CCATCTTTTT	1291	9	Nicotiana tabacum	cis-acting element involved in salicylic acid responsiveness
CgGT35	TCT-motif	TCTTAC	798	6	Arabidopsis thaliana	part of a light responsive element
CgGT35	GC-motif	CCCCCG	1307	6	Zea mays	enhancer-like element involved in anoxic specific inducibility
CgGT35	CCAAT-box	CAACGG	1584	6	Hordeum vulgare	MYBHv1 binding site
CgGT35	GATA-motif	GATAGGG	1432	7	Pisum sativum	part of a light responsive element
CgGT35	GARE-motif	TCTGTTG	149	7	Brassica oleracea	gibberellin-responsive element
CgGT35	G-box	CACGTC	672	6	Zea mays	cis-acting regulatory element involved in light responsiveness
CgGT35	G-box	CACGTC	768	6	Zea mays	cis-acting regulatory element involved in light responsiveness
CgGT35	G-box	TACGTG	1711	6	Arabidopsis thaliana	cis-acting regulatory element involved in light responsiveness
CgGT35	Sp1	GGGCGG	853	6	Oryza sativa	light responsive element
CgGT35	Sp1	GGGCGG	1304	6	Oryza sativa	light responsive element
CgGT35	LTR	CCGAAA	1278	6	Hordeum vulgare	cis-acting element involved in low-temperature responsiveness
CgGT35	TGA-element	AACGAC	21	6	Brassica oleracea	auxin-responsive element
CgGT35	CAT-box	GCCACT	330	6	Arabidopsis thaliana	cis-acting regulatory element related to meristem expression
CgGT35	CAT-box	GCCACT	690	6	Arabidopsis thaliana	cis-acting regulatory element related to meristem expression
CgGT35	CAT-box	GCCACT	743	6	Arabidopsis thaliana	cis-acting regulatory element related to meristem expression
CgGT35	CAT-box	GCCACT	1766	6	Arabidopsis thaliana	cis-acting regulatory element related to meristem expression
CgGT36	G-box	CACGTT	616	6	Pisum sativum	cis-acting regulatory element involved in light responsiveness
CgGT36	CCAAT-box	CAACGG	401	6	Hordeum vulgare	MYBHv1 binding site
CgGT36	GATA-motif	GATAGGG	261	7	Pisum sativum	part of a light responsive element
CgGT36	GATA-motif	GATAGGA	684	7	Arabidopsis thaliana	part of a light responsive element
CgGT36	LTR	CCGAAA	1043	6	Hordeum vulgare	cis-acting element involved in low-temperature responsiveness
CgGT36	LTR	CCGAAA	1224	6	Hordeum vulgare	cis-acting element involved in low-temperature responsiveness
CgGT36	LTR	CCGAAA	1392	6	Hordeum vulgare	cis-acting element involved in low-temperature responsiveness
CgGT36	TCA-element	CCATCTTTTT	1365	9	Nicotiana tabacum	cis-acting element involved in salicylic acid responsiveness
CgGT36	ARE	AAACCA	3	6	Zea mays	cis-acting regulatory element essential for the anaerobic induction
CgGT36	TGA-element	AACGAC	37	6	Brassica oleracea	auxin-responsive element
CgGT36	CGTCA-motif	CGTCA	138	5	Hordeum vulgare	cis-acting regulatory element involved in the MeJA-responsiveness
CgGT36	CGTCA-motif	CGTCA	181	5	Hordeum vulgare	cis-acting regulatory element involved in the MeJA-responsiveness
CgGT36	CGTCA-motif	CGTCA	613	5	Hordeum vulgare	cis-acting regulatory element involved in the MeJA-responsiveness
CgGT36	CGTCA-motif	CGTCA	833	5	Hordeum vulgare	cis-acting regulatory element involved in the MeJA-responsiveness
CgGT36	CGTCA-motif	CGTCA	1173	5	Hordeum vulgare	cis-acting regulatory element involved in the MeJA-responsiveness
CgGT36	CAT-box	GCCACT	446	6	Arabidopsis thaliana	cis-acting regulatory element related to meristem expression
CgGT36	MBS	CAACTG	1314	6	Arabidopsis thaliana	MYB binding site involved in drought-inducibility
CgGT36	TGACG-motif	TGACG	138	5	Hordeum vulgare	cis-acting regulatory element involved in the MeJA-responsiveness
CgGT36	TGACG-motif	TGACG	181	5	Hordeum vulgare	cis-acting regulatory element involved in the MeJA-responsiveness
CgGT36	TGACG-motif	TGACG	613	5	Hordeum vulgare	cis-acting regulatory element involved in the MeJA-responsiveness
CgGT36	TGACG-motif	TGACG	833	5	Hordeum vulgare	cis-acting regulatory element involved in the MeJA-responsiveness
CgGT36	TGACG-motif	TGACG	1173	5	Hordeum vulgare	cis-acting regulatory element involved in the MeJA-responsiveness
CgGT36	TCT-motif	TCTTAC	290	6	Arabidopsis thaliana	part of a light responsive element
CgGT36	AuxRR-core	GGTCCAT	561	7	Nicotiana tabacum	cis-acting regulatory element involved in auxin responsiveness
CgGT36	O2-site	GATGACATGG	88	9	Zea mays	cis-acting regulatory element involved in zein metabolism regulation
CgGT36	ABRE	ACGTG	616	5	Arabidopsis thaliana	cis-acting element involved in the abscisic acid responsiveness
CgGT36	TATC-box	TATCCCA	1402	7	Oryza sativa	cis-acting element involved in gibberellin-responsiveness
CgGT37	GT1-motif	GGTTAA	1275	6	Arabidopsis thaliana	light responsive element
CgGT37	P-box	CCTTTTG	732	7	Oryza sativa	gibberellin-responsive element
CgGT37	TGACG-motif	TGACG	269	5	Hordeum vulgare	cis-acting regulatory element involved in the MeJA-responsiveness
CgGT37	TGACG-motif	TGACG	398	5	Hordeum vulgare	cis-acting regulatory element involved in the MeJA-responsiveness
CgGT37	TGACG-motif	TGACG	518	5	Hordeum vulgare	cis-acting regulatory element involved in the MeJA-responsiveness
CgGT37	TGACG-motif	TGACG	1742	5	Hordeum vulgare	cis-acting regulatory element involved in the MeJA-responsiveness
CgGT37	CCAAT-box	CAACGG	1863	6	Hordeum vulgare	MYBHv1 binding site
CgGT37	G-box	CACGAC	98	6	Zea mays	cis-acting regulatory element involved in light responsiveness
CgGT37	G-box	CACGTG	373	6	Arabidopsis thaliana	cis-acting regulatory element involved in light responsiveness
CgGT37	G-box	CACGAC	1403	6	Zea mays	cis-acting regulatory element involved in light responsiveness
CgGT37	G-box	CACGAC	1661	6	Zea mays	cis-acting regulatory element involved in light responsiveness
CgGT37	G-box	CACGTC	1740	6	Zea mays	cis-acting regulatory element involved in light responsiveness
CgGT37	Sp1	GGGCGG	240	6	Oryza sativa	light responsive element
CgGT37	Sp1	GGGCGG	1480	6	Oryza sativa	light responsive element
CgGT37	ABRE	CACGTG	373	6	Arabidopsis thaliana	cis-acting element involved in the abscisic acid responsiveness
CgGT37	ABRE	ACGTG	374	5	Arabidopsis thaliana	cis-acting element involved in the abscisic acid responsiveness
CgGT37	ABRE	ACGTG	1581	5	Arabidopsis thaliana	cis-acting element involved in the abscisic acid responsiveness
CgGT37	ABRE	ACGTG	1740	5	Arabidopsis thaliana	cis-acting element involved in the abscisic acid responsiveness
CgGT37	G-box	CACGTG	373	6	Pisum sativum	cis-acting regulatory element involved in light responsiveness
CgGT37	G-box	CACGTT	1580	6	Pisum sativum	cis-acting regulatory element involved in light responsiveness
CgGT37	O2-site	GATGATGTGG	31	9	Zea mays	cis-acting regulatory element involved in zein metabolism regulation
CgGT37	O2-site	GATGA(C/T)(A/G)TG(A/G)	1943	8	Zea mays	cis-acting regulatory element involved in zein metabolism regulation
CgGT37	GC-motif	CCCCCG	234	6	Zea mays	enhancer-like element involved in anoxic specific inducibility
CgGT37	GATA-motif	GATAGGA	1242	7	Arabidopsis thaliana	part of a light responsive element
CgGT37	ARE	AAACCA	291	6	Zea mays	cis-acting regulatory element essential for the anaerobic induction
CgGT37	ARE	AAACCA	1253	6	Zea mays	cis-acting regulatory element essential for the anaerobic induction
CgGT37	CGTCA-motif	CGTCA	269	5	Hordeum vulgare	cis-acting regulatory element involved in the MeJA-responsiveness
CgGT37	CGTCA-motif	CGTCA	398	5	Hordeum vulgare	cis-acting regulatory element involved in the MeJA-responsiveness
CgGT37	CGTCA-motif	CGTCA	518	5	Hordeum vulgare	cis-acting regulatory element involved in the MeJA-responsiveness
CgGT37	CGTCA-motif	CGTCA	1742	5	Hordeum vulgare	cis-acting regulatory element involved in the MeJA-responsiveness
CgGT38	GC-motif	CCCCCG	158	6	Zea mays	enhancer-like element involved in anoxic specific inducibility
CgGT38	GC-motif	CCCCCG	808	6	Zea mays	enhancer-like element involved in anoxic specific inducibility
CgGT38	GC-motif	CCCCCG	1526	6	Zea mays	enhancer-like element involved in anoxic specific inducibility
CgGT38	ABRE	AACCCGG	684	7	Arabidopsis thaliana	cis-acting element involved in the abscisic acid responsiveness
CgGT38	ABRE	ACGTG	1343	5	Arabidopsis thaliana	cis-acting element involved in the abscisic acid responsiveness
CgGT38	TGACG-motif	TGACG	384	5	Hordeum vulgare	cis-acting regulatory element involved in the MeJA-responsiveness
CgGT38	TGACG-motif	TGACG	621	5	Hordeum vulgare	cis-acting regulatory element involved in the MeJA-responsiveness
CgGT38	TGACG-motif	TGACG	640	5	Hordeum vulgare	cis-acting regulatory element involved in the MeJA-responsiveness
CgGT38	TGACG-motif	TGACG	757	5	Hordeum vulgare	cis-acting regulatory element involved in the MeJA-responsiveness
CgGT38	TGACG-motif	TGACG	1221	5	Hordeum vulgare	cis-acting regulatory element involved in the MeJA-responsiveness
CgGT38	TGACG-motif	TGACG	1530	5	Hordeum vulgare	cis-acting regulatory element involved in the MeJA-responsiveness
CgGT38	TGACG-motif	TGACG	1822	5	Hordeum vulgare	cis-acting regulatory element involved in the MeJA-responsiveness
CgGT38	G-box	CACGAC	1022	6	Zea mays	cis-acting regulatory element involved in light responsiveness
CgGT38	G-box	CACGTC	1343	6	Zea mays	cis-acting regulatory element involved in light responsiveness
CgGT38	G-box	CACGAC	1988	6	Zea mays	cis-acting regulatory element involved in light responsiveness
CgGT38	TATC-box	TATCCCA	1703	7	Oryza sativa	cis-acting element involved in gibberellin-responsiveness
CgGT38	O2-site	GATGA(C/T)(A/G)TG(A/G)	1227	8	Zea mays	cis-acting regulatory element involved in zein metabolism regulation
CgGT38	Sp1	GGGCGG	126	6	Oryza sativa	light responsive element
CgGT38	Sp1	GGGCGG	1432	6	Oryza sativa	light responsive element
CgGT38	MBS	CAACTG	1764	6	Arabidopsis thaliana	MYB binding site involved in drought-inducibility
CgGT38	CGTCA-motif	CGTCA	384	5	Hordeum vulgare	cis-acting regulatory element involved in the MeJA-responsiveness
CgGT38	CGTCA-motif	CGTCA	621	5	Hordeum vulgare	cis-acting regulatory element involved in the MeJA-responsiveness
CgGT38	CGTCA-motif	CGTCA	640	5	Hordeum vulgare	cis-acting regulatory element involved in the MeJA-responsiveness
CgGT38	CGTCA-motif	CGTCA	757	5	Hordeum vulgare	cis-acting regulatory element involved in the MeJA-responsiveness
CgGT38	CGTCA-motif	CGTCA	1221	5	Hordeum vulgare	cis-acting regulatory element involved in the MeJA-responsiveness
CgGT38	CGTCA-motif	CGTCA	1530	5	Hordeum vulgare	cis-acting regulatory element involved in the MeJA-responsiveness
CgGT38	CGTCA-motif	CGTCA	1822	5	Hordeum vulgare	cis-acting regulatory element involved in the MeJA-responsiveness
CgGT38	CCAAT-box	CAACGG	824	6	Hordeum vulgare	MYBHv1 binding site
CgGT38	CCAAT-box	CAACGG	907	6	Hordeum vulgare	MYBHv1 binding site
CgGT38	CCAAT-box	CAACGG	921	6	Hordeum vulgare	MYBHv1 binding site
CgGT38	GATA-motif	AAGATAAGATT	359	10	Arabidopsis thaliana	part of a light responsive element
CgGT38	GATA-motif	GATAGGG	1694	7	Pisum sativum	part of a light responsive element
CgGT38	AuxRR-core	GGTCCAT	1280	7	Nicotiana tabacum	cis-acting regulatory element involved in auxin responsiveness
CgGT39	CGTCA-motif	CGTCA	25	5	Hordeum vulgare	cis-acting regulatory element involved in the MeJA-responsiveness
CgGT39	CGTCA-motif	CGTCA	37	5	Hordeum vulgare	cis-acting regulatory element involved in the MeJA-responsiveness
CgGT39	CGTCA-motif	CGTCA	1699	5	Hordeum vulgare	cis-acting regulatory element involved in the MeJA-responsiveness
CgGT39	CCAAT-box	CAACGG	539	6	Hordeum vulgare	MYBHv1 binding site
CgGT39	TATC-box	TATCCCA	1749	7	Oryza sativa	cis-acting element involved in gibberellin-responsiveness
CgGT39	TGACG-motif	TGACG	25	5	Hordeum vulgare	cis-acting regulatory element involved in the MeJA-responsiveness
CgGT39	TGACG-motif	TGACG	37	5	Hordeum vulgare	cis-acting regulatory element involved in the MeJA-responsiveness
CgGT39	TGACG-motif	TGACG	1699	5	Hordeum vulgare	cis-acting regulatory element involved in the MeJA-responsiveness
CgGT39	Sp1	GGGCGG	194	6	Oryza sativa	light responsive element
CgGT39	Sp1	GGGCGG	495	6	Oryza sativa	light responsive element
CgGT39	Sp1	GGGCGG	721	6	Oryza sativa	light responsive element
CgGT39	Sp1	GGGCGG	1275	6	Oryza sativa	light responsive element
CgGT39	CAT-box	GCCACT	319	6	Arabidopsis thaliana	cis-acting regulatory element related to meristem expression
CgGT39	CAT-box	GCCACT	847	6	Arabidopsis thaliana	cis-acting regulatory element related to meristem expression
CgGT39	ABRE	ACGTG	227	5	Arabidopsis thaliana	cis-acting element involved in the abscisic acid responsiveness
CgGT39	ABRE	GCCGCGTGGC	843	9	Oryza sativa	cis-acting element involved in the abscisic acid responsiveness
CgGT39	P-box	CCTTTTG	1709	7	Oryza sativa	gibberellin-responsive element
CgGT39	LTR	CCGAAA	1603	6	Hordeum vulgare	cis-acting element involved in low-temperature responsiveness
CgGT39	G-box	CACGTT	227	6	Pisum sativum	cis-acting regulatory element involved in light responsiveness
CgGT39	MBS	CAACTG	1650	6	Arabidopsis thaliana	MYB binding site involved in drought-inducibility
CgGT39	MBS	CAACTG	1797	6	Arabidopsis thaliana	MYB binding site involved in drought-inducibility
CgGT40	TCA-element	TCAGAAGAGG	173	9	Brassica oleracea	cis-acting element involved in salicylic acid responsiveness
CgGT40	TCT-motif	TCTTAC	330	6	Arabidopsis thaliana	part of a light responsive element
CgGT40	TCT-motif	TCTTAC	987	6	Arabidopsis thaliana	part of a light responsive element
CgGT40	MBS	CAACTG	120	6	Arabidopsis thaliana	MYB binding site involved in drought-inducibility
CgGT40	MBS	CAACTG	1058	6	Arabidopsis thaliana	MYB binding site involved in drought-inducibility
CgGT40	GC-motif	CCCCCG	1138	6	Zea mays	enhancer-like element involved in anoxic specific inducibility
CgGT40	GC-motif	CCCCCG	1534	6	Zea mays	enhancer-like element involved in anoxic specific inducibility
CgGT40	GC-motif	CCCCCG	1913	6	Zea mays	enhancer-like element involved in anoxic specific inducibility
CgGT40	ABRE	GCCGCGTGGC	51	9	Oryza sativa	cis-acting element involved in the abscisic acid responsiveness
CgGT40	ABRE	GCCGCGTGGC	393	9	Oryza sativa	cis-acting element involved in the abscisic acid responsiveness
CgGT40	ABRE	ACGTG	441	5	Arabidopsis thaliana	cis-acting element involved in the abscisic acid responsiveness
CgGT40	CCAAT-box	CAACGG	322	6	Hordeum vulgare	MYBHv1 binding site
CgGT40	CCAAT-box	CAACGG	1486	6	Hordeum vulgare	MYBHv1 binding site
CgGT40	CGTCA-motif	CGTCA	50	5	Hordeum vulgare	cis-acting regulatory element involved in the MeJA-responsiveness
CgGT40	CGTCA-motif	CGTCA	642	5	Hordeum vulgare	cis-acting regulatory element involved in the MeJA-responsiveness
CgGT40	CGTCA-motif	CGTCA	936	5	Hordeum vulgare	cis-acting regulatory element involved in the MeJA-responsiveness
CgGT40	CGTCA-motif	CGTCA	1213	5	Hordeum vulgare	cis-acting regulatory element involved in the MeJA-responsiveness
CgGT40	CGTCA-motif	CGTCA	1244	5	Hordeum vulgare	cis-acting regulatory element involved in the MeJA-responsiveness
CgGT40	CGTCA-motif	CGTCA	1754	5	Hordeum vulgare	cis-acting regulatory element involved in the MeJA-responsiveness
CgGT40	G-box	CACGTT	441	6	Pisum sativum	cis-acting regulatory element involved in light responsiveness
CgGT40	TGACG-motif	TGACG	50	5	Hordeum vulgare	cis-acting regulatory element involved in the MeJA-responsiveness
CgGT40	TGACG-motif	TGACG	642	5	Hordeum vulgare	cis-acting regulatory element involved in the MeJA-responsiveness
CgGT40	TGACG-motif	TGACG	936	5	Hordeum vulgare	cis-acting regulatory element involved in the MeJA-responsiveness
CgGT40	TGACG-motif	TGACG	1213	5	Hordeum vulgare	cis-acting regulatory element involved in the MeJA-responsiveness
CgGT40	TGACG-motif	TGACG	1244	5	Hordeum vulgare	cis-acting regulatory element involved in the MeJA-responsiveness
CgGT40	TGACG-motif	TGACG	1754	5	Hordeum vulgare	cis-acting regulatory element involved in the MeJA-responsiveness
CgGT40	CAT-box	GCCACT	1070	6	Arabidopsis thaliana	cis-acting regulatory element related to meristem expression
CgGT40	CAT-box	GCCACT	1398	6	Arabidopsis thaliana	cis-acting regulatory element related to meristem expression
CgGT40	CAT-box	GCCACT	1601	6	Arabidopsis thaliana	cis-acting regulatory element related to meristem expression
CgGT40	CAT-box	GCCACT	1712	6	Arabidopsis thaliana	cis-acting regulatory element related to meristem expression
CgGT40	Sp1	GGGCGG	1135	6	Oryza sativa	light responsive element
CgGT40	P-box	CCTTTTG	1445	7	Oryza sativa	gibberellin-responsive element
CgGT40	G-box	TAAACGTG	441	8	Brassica oleracea	cis-acting regulatory element involved in light responsiveness
CgGT40	G-box	CACGAC	1491	6	Zea mays	cis-acting regulatory element involved in light responsiveness
CgGT40	G-box	GCCACGTGGA	1712	9	Arabidopsis thaliana	cis-acting regulatory element involved in light responsiveness
CgGT40	G-box	CACGAC	1873	6	Zea mays	cis-acting regulatory element involved in light responsiveness
CgGT40	TATC-box	TATCCCA	340	7	Oryza sativa	cis-acting element involved in gibberellin-responsiveness
CgGT41	MBS	CAACTG	1529	6	Arabidopsis thaliana	MYB binding site involved in drought-inducibility
CgGT41	Sp1	GGGCGG	1560	6	Oryza sativa	light responsive element
CgGT41	Sp1	GGGCGG	1584	6	Oryza sativa	light responsive element
CgGT41	G-box	CACGAC	663	6	Zea mays	cis-acting regulatory element involved in light responsiveness
CgGT41	G-box	CACGTC	800	6	Zea mays	cis-acting regulatory element involved in light responsiveness
CgGT41	TCT-motif	TCTTAC	1035	6	Arabidopsis thaliana	part of a light responsive element
CgGT41	TGA-element	AACGAC	392	6	Brassica oleracea	auxin-responsive element
CgGT41	TGA-element	AACGAC	1713	6	Brassica oleracea	auxin-responsive element
CgGT41	TGA-element	AACGAC	1825	6	Brassica oleracea	auxin-responsive element
CgGT41	TGACG-motif	TGACG	20	5	Hordeum vulgare	cis-acting regulatory element involved in the MeJA-responsiveness
CgGT41	TGACG-motif	TGACG	330	5	Hordeum vulgare	cis-acting regulatory element involved in the MeJA-responsiveness
CgGT41	TGACG-motif	TGACG	485	5	Hordeum vulgare	cis-acting regulatory element involved in the MeJA-responsiveness
CgGT41	TGACG-motif	TGACG	673	5	Hordeum vulgare	cis-acting regulatory element involved in the MeJA-responsiveness
CgGT41	TGACG-motif	TGACG	799	5	Hordeum vulgare	cis-acting regulatory element involved in the MeJA-responsiveness
CgGT41	LTR	CCGAAA	1413	6	Hordeum vulgare	cis-acting element involved in low-temperature responsiveness
CgGT41	CGTCA-motif	CGTCA	20	5	Hordeum vulgare	cis-acting regulatory element involved in the MeJA-responsiveness
CgGT41	CGTCA-motif	CGTCA	330	5	Hordeum vulgare	cis-acting regulatory element involved in the MeJA-responsiveness
CgGT41	CGTCA-motif	CGTCA	485	5	Hordeum vulgare	cis-acting regulatory element involved in the MeJA-responsiveness
CgGT41	CGTCA-motif	CGTCA	673	5	Hordeum vulgare	cis-acting regulatory element involved in the MeJA-responsiveness
CgGT41	CGTCA-motif	CGTCA	799	5	Hordeum vulgare	cis-acting regulatory element involved in the MeJA-responsiveness
CgGT41	CAT-box	GCCACT	1050	6	Arabidopsis thaliana	cis-acting regulatory element related to meristem expression
CgGT41	ABRE	ACGTG	801	5	Arabidopsis thaliana	cis-acting element involved in the abscisic acid responsiveness
CgGT41	TATC-box	TATCCCA	528	7	Oryza sativa	cis-acting element involved in gibberellin-responsiveness
CgGT42	MBS	CAACTG	1653	6	Arabidopsis thaliana	MYB binding site involved in drought-inducibility
CgGT42	ARE	AAACCA	1978	6	Zea mays	cis-acting regulatory element essential for the anaerobic induction
CgGT42	TGA-element	AACGAC	1863	6	Brassica oleracea	auxin-responsive element
CgGT42	TCA-element	TCAGAAGAGG	422	9	Brassica oleracea	cis-acting element involved in salicylic acid responsiveness
CgGT42	GT1-motif	GGTTAAT	1102	7	Avena sativa	light responsive element
CgGT42	GT1-motif	GGTTAAT	1449	7	Avena sativa	light responsive element
CgGT42	G-box	CACGTG	1513	6	Pisum sativum	cis-acting regulatory element involved in light responsiveness
CgGT42	G-box	CACGTG	1513	6	Arabidopsis thaliana	cis-acting regulatory element involved in light responsiveness
CgGT42	CCAAT-box	CAACGG	1711	6	Hordeum vulgare	MYBHv1 binding site
CgGT42	ABRE	CACGTG	1513	6	Arabidopsis thaliana	cis-acting element involved in the abscisic acid responsiveness
CgGT42	ABRE	ACGTG	1514	5	Arabidopsis thaliana	cis-acting element involved in the abscisic acid responsiveness
CgGT42	TCT-motif	TCTTAC	644	6	Arabidopsis thaliana	part of a light responsive element
CgGT42	TCT-motif	TCTTAC	917	6	Arabidopsis thaliana	part of a light responsive element
CgGT42	TCT-motif	TCTTAC	1541	6	Arabidopsis thaliana	part of a light responsive element
CgGT43	MBS	CAACTG	525	6	Arabidopsis thaliana	MYB binding site involved in drought-inducibility
CgGT43	CCAAT-box	CAACGG	40	6	Hordeum vulgare	MYBHv1 binding site
CgGT43	CCAAT-box	CAACGG	943	6	Hordeum vulgare	MYBHv1 binding site
CgGT43	CCAAT-box	CAACGG	1255	6	Hordeum vulgare	MYBHv1 binding site
CgGT43	CGTCA-motif	CGTCA	344	5	Hordeum vulgare	cis-acting regulatory element involved in the MeJA-responsiveness
CgGT43	CGTCA-motif	CGTCA	452	5	Hordeum vulgare	cis-acting regulatory element involved in the MeJA-responsiveness
CgGT43	CGTCA-motif	CGTCA	1102	5	Hordeum vulgare	cis-acting regulatory element involved in the MeJA-responsiveness
CgGT43	CGTCA-motif	CGTCA	1313	5	Hordeum vulgare	cis-acting regulatory element involved in the MeJA-responsiveness
CgGT43	G-box	CACGTG	800	6	Pisum sativum	cis-acting regulatory element involved in light responsiveness
CgGT43	G-box	CACGTG	1072	6	Pisum sativum	cis-acting regulatory element involved in light responsiveness
CgGT43	TCT-motif	TCTTAC	1843	6	Arabidopsis thaliana	part of a light responsive element
CgGT43	ABRE	CACGTG	800	6	Arabidopsis thaliana	cis-acting element involved in the abscisic acid responsiveness
CgGT43	ABRE	ACGTG	801	5	Arabidopsis thaliana	cis-acting element involved in the abscisic acid responsiveness
CgGT43	ABRE	ACGTG	929	5	Arabidopsis thaliana	cis-acting element involved in the abscisic acid responsiveness
CgGT43	ABRE	CACGTG	1072	6	Arabidopsis thaliana	cis-acting element involved in the abscisic acid responsiveness
CgGT43	ABRE	ACGTG	1073	5	Arabidopsis thaliana	cis-acting element involved in the abscisic acid responsiveness
CgGT43	ABRE	ACGTG	1291	5	Arabidopsis thaliana	cis-acting element involved in the abscisic acid responsiveness
CgGT43	ABRE	TACGGTC	1838	7	Arabidopsis thaliana	cis-acting element involved in the abscisic acid responsiveness
CgGT43	ARE	AAACCA	597	6	Zea mays	cis-acting regulatory element essential for the anaerobic induction
CgGT43	G-box	ACACGTGT	799	8	Brassica napus	cis-acting regulatory element involved in light responsiveness
CgGT43	G-box	CACGTG	800	6	Arabidopsis thaliana	cis-acting regulatory element involved in light responsiveness
CgGT43	G-box	CACGTC	929	6	Zea mays	cis-acting regulatory element involved in light responsiveness
CgGT43	G-box	CACGTG	1072	6	Arabidopsis thaliana	cis-acting regulatory element involved in light responsiveness
CgGT43	G-box	CACGAC	1235	6	Zea mays	cis-acting regulatory element involved in light responsiveness
CgGT43	G-box	CACGTC	1291	6	Zea mays	cis-acting regulatory element involved in light responsiveness
CgGT43	TGA-element	AACGAC	530	6	Brassica oleracea	auxin-responsive element
CgGT43	TC-rich repeats	GTTTTCTTAC	21	9	Nicotiana tabacum	cis-acting element involved in defense and stress responsiveness
CgGT43	GARE-motif	TCTGTTG	912	7	Brassica oleracea	gibberellin-responsive element
CgGT43	TGACG-motif	TGACG	344	5	Hordeum vulgare	cis-acting regulatory element involved in the MeJA-responsiveness
CgGT43	TGACG-motif	TGACG	452	5	Hordeum vulgare	cis-acting regulatory element involved in the MeJA-responsiveness
CgGT43	TGACG-motif	TGACG	1102	5	Hordeum vulgare	cis-acting regulatory element involved in the MeJA-responsiveness
CgGT43	TGACG-motif	TGACG	1313	5	Hordeum vulgare	cis-acting regulatory element involved in the MeJA-responsiveness
CgGT43	Sp1	GGGCGG	1246	6	Oryza sativa	light responsive element
CgGT43	CAT-box	GCCACT	33	6	Arabidopsis thaliana	cis-acting regulatory element related to meristem expression
CgGT43	CAT-box	GCCACT	152	6	Arabidopsis thaliana	cis-acting regulatory element related to meristem expression
CgGT43	CAT-box	GCCACT	1229	6	Arabidopsis thaliana	cis-acting regulatory element related to meristem expression
CgGT43	CAT-box	GCCACT	1500	6	Arabidopsis thaliana	cis-acting regulatory element related to meristem expression
CgGT44	CGTCA-motif	CGTCA	1358	5	Hordeum vulgare	cis-acting regulatory element involved in the MeJA-responsiveness
CgGT44	CGTCA-motif	CGTCA	1735	5	Hordeum vulgare	cis-acting regulatory element involved in the MeJA-responsiveness
CgGT44	CGTCA-motif	CGTCA	1785	5	Hordeum vulgare	cis-acting regulatory element involved in the MeJA-responsiveness
CgGT44	CCAAT-box	CAACGG	986	6	Hordeum vulgare	MYBHv1 binding site
CgGT44	TGACG-motif	TGACG	1358	5	Hordeum vulgare	cis-acting regulatory element involved in the MeJA-responsiveness
CgGT44	TGACG-motif	TGACG	1735	5	Hordeum vulgare	cis-acting regulatory element involved in the MeJA-responsiveness
CgGT44	TGACG-motif	TGACG	1785	5	Hordeum vulgare	cis-acting regulatory element involved in the MeJA-responsiveness
CgGT44	MRE	AACCTAA	279	7	Petroselinum crispum	MYB binding site involved in light responsiveness
CgGT44	G-box	CACGTT	567	6	Pisum sativum	cis-acting regulatory element involved in light responsiveness
CgGT44	ARE	AAACCA	1034	6	Zea mays	cis-acting regulatory element essential for the anaerobic induction
CgGT44	ARE	AAACCA	1771	6	Zea mays	cis-acting regulatory element essential for the anaerobic induction
CgGT44	TCA-element	CCATCTTTTT	1425	9	Nicotiana tabacum	cis-acting element involved in salicylic acid responsiveness
CgGT44	TGA-element	AACGAC	704	6	Brassica oleracea	auxin-responsive element
CgGT44	G-box	CACGAC	865	6	Zea mays	cis-acting regulatory element involved in light responsiveness
CgGT44	G-box	CACGTC	1733	6	Zea mays	cis-acting regulatory element involved in light responsiveness
CgGT44	CAT-box	GCCACT	857	6	Arabidopsis thaliana	cis-acting regulatory element related to meristem expression
CgGT44	GC-motif	CCCCCG	1256	6	Zea mays	enhancer-like element involved in anoxic specific inducibility
CgGT44	GC-motif	CCCCCG	1488	6	Zea mays	enhancer-like element involved in anoxic specific inducibility
CgGT44	ABRE	ACGTG	567	5	Arabidopsis thaliana	cis-acting element involved in the abscisic acid responsiveness
CgGT44	ABRE	ACGTG	1733	5	Arabidopsis thaliana	cis-acting element involved in the abscisic acid responsiveness
CgGT44	O2-site	GATGA(C/T)(A/G)TG(A/G)	1902	8	Zea mays	cis-acting regulatory element involved in zein metabolism regulation
CgGT44	Sp1	GGGCGG	1584	6	Oryza sativa	light responsive element
CgGT44	LTR	CCGAAA	964	6	Hordeum vulgare	cis-acting element involved in low-temperature responsiveness
CgGT44	GATA-motif	GATAGGG	1204	7	Pisum sativum	part of a light responsive element
CgGT45	RY-element	CATGCATG	528	8	Helianthus annuus	cis-acting regulatory element involved in seed-specific regulation
CgGT45	MBS	CAACTG	91	6	Arabidopsis thaliana	MYB binding site involved in drought-inducibility
CgGT45	MBS	CAACTG	274	6	Arabidopsis thaliana	MYB binding site involved in drought-inducibility
CgGT45	MBS	CAACTG	1574	6	Arabidopsis thaliana	MYB binding site involved in drought-inducibility
CgGT45	MBS	CAACTG	1643	6	Arabidopsis thaliana	MYB binding site involved in drought-inducibility
CgGT45	GATA-motif	GATAGGA	1197	7	Arabidopsis thaliana	part of a light responsive element
CgGT45	GATA-motif	GATAGGA	1214	7	Arabidopsis thaliana	part of a light responsive element
CgGT45	LTR	CCGAAA	958	6	Hordeum vulgare	cis-acting element involved in low-temperature responsiveness
CgGT45	TCT-motif	TCTTAC	968	6	Arabidopsis thaliana	part of a light responsive element
CgGT45	TCT-motif	TCTTAC	1430	6	Arabidopsis thaliana	part of a light responsive element
CgGT45	G-box	CAGACGTGGCA	659	10	Nicotiana plumbaginifolia	cis-acting regulatory element involved in light responsiveness
CgGT45	G-box	TACGTG	756	6	Arabidopsis thaliana	cis-acting regulatory element involved in light responsiveness
CgGT45	CGTCA-motif	CGTCA	760	5	Hordeum vulgare	cis-acting regulatory element involved in the MeJA-responsiveness
CgGT45	CGTCA-motif	CGTCA	763	5	Hordeum vulgare	cis-acting regulatory element involved in the MeJA-responsiveness
CgGT45	CGTCA-motif	CGTCA	1571	5	Hordeum vulgare	cis-acting regulatory element involved in the MeJA-responsiveness
CgGT45	CGTCA-motif	CGTCA	1923	5	Hordeum vulgare	cis-acting regulatory element involved in the MeJA-responsiveness
CgGT45	Sp1	GGGCGG	305	6	Oryza sativa	light responsive element
CgGT45	Sp1	GGGCGG	1122	6	Oryza sativa	light responsive element
CgGT45	Sp1	GGGCGG	1978	6	Oryza sativa	light responsive element
CgGT45	TC-rich repeats	ATTCTCTAAC	964	9	Nicotiana tabacum	cis-acting element involved in defense and stress responsiveness
CgGT45	CCAAT-box	CAACGG	312	6	Hordeum vulgare	MYBHv1 binding site
CgGT45	CCAAT-box	CAACGG	670	6	Hordeum vulgare	MYBHv1 binding site
CgGT45	TGACG-motif	TGACG	760	5	Hordeum vulgare	cis-acting regulatory element involved in the MeJA-responsiveness
CgGT45	TGACG-motif	TGACG	763	5	Hordeum vulgare	cis-acting regulatory element involved in the MeJA-responsiveness
CgGT45	TGACG-motif	TGACG	1571	5	Hordeum vulgare	cis-acting regulatory element involved in the MeJA-responsiveness
CgGT45	TGACG-motif	TGACG	1923	5	Hordeum vulgare	cis-acting regulatory element involved in the MeJA-responsiveness
CgGT45	MRE	AACCTAA	1931	7	Petroselinum crispum	MYB binding site involved in light responsiveness
CgGT45	ABRE	AACCCGG	434	7	Arabidopsis thaliana	cis-acting element involved in the abscisic acid responsiveness
CgGT45	ABRE	ACGTG	757	5	Arabidopsis thaliana	cis-acting element involved in the abscisic acid responsiveness
CgGT45	ABRE	AACCCGG	1696	7	Arabidopsis thaliana	cis-acting element involved in the abscisic acid responsiveness
CgGT46	MBS	CAACTG	1163	6	Arabidopsis thaliana	MYB binding site involved in drought-inducibility
CgGT46	GARE-motif	TCTGTTG	1722	7	Brassica oleracea	gibberellin-responsive element
CgGT46	ABRE	TACGGTC	1147	7	Arabidopsis thaliana	cis-acting element involved in the abscisic acid responsiveness
CgGT46	ABRE	GACACGTGGC	1452	9	Triticum aestivum	cis-acting element involved in the abscisic acid responsiveness
CgGT46	ABRE	GCAACGTGTC	1581	9	Hordeum vulgare	cis-acting element involved in the abscisic acid responsiveness
CgGT46	ABRE	ACGTG	1583	5	Arabidopsis thaliana	cis-acting element involved in the abscisic acid responsiveness
CgGT46	TGACG-motif	TGACG	124	5	Hordeum vulgare	cis-acting regulatory element involved in the MeJA-responsiveness
CgGT46	TGACG-motif	TGACG	130	5	Hordeum vulgare	cis-acting regulatory element involved in the MeJA-responsiveness
CgGT46	TGACG-motif	TGACG	401	5	Hordeum vulgare	cis-acting regulatory element involved in the MeJA-responsiveness
CgGT46	TGACG-motif	TGACG	904	5	Hordeum vulgare	cis-acting regulatory element involved in the MeJA-responsiveness
CgGT46	TGACG-motif	TGACG	1991	5	Hordeum vulgare	cis-acting regulatory element involved in the MeJA-responsiveness
CgGT46	G-box	TCCACATGGCA	189	10	Triticum aestivum	cis-acting regulatory element involved in light responsiveness
CgGT46	G-box	CACGTT	1583	6	Pisum sativum	cis-acting regulatory element involved in light responsiveness
CgGT46	TGA-element	AACGAC	113	6	Brassica oleracea	auxin-responsive element
CgGT46	TGA-element	AACGAC	1897	6	Brassica oleracea	auxin-responsive element
CgGT46	CCAAT-box	CAACGG	32	6	Hordeum vulgare	MYBHv1 binding site
CgGT46	CCAAT-box	CAACGG	1120	6	Hordeum vulgare	MYBHv1 binding site
CgGT46	CGTCA-motif	CGTCA	124	5	Hordeum vulgare	cis-acting regulatory element involved in the MeJA-responsiveness
CgGT46	CGTCA-motif	CGTCA	130	5	Hordeum vulgare	cis-acting regulatory element involved in the MeJA-responsiveness
CgGT46	CGTCA-motif	CGTCA	401	5	Hordeum vulgare	cis-acting regulatory element involved in the MeJA-responsiveness
CgGT46	CGTCA-motif	CGTCA	904	5	Hordeum vulgare	cis-acting regulatory element involved in the MeJA-responsiveness
CgGT46	CGTCA-motif	CGTCA	1991	5	Hordeum vulgare	cis-acting regulatory element involved in the MeJA-responsiveness
CgGT46	Sp1	GGGCGG	60	6	Oryza sativa	light responsive element
CgGT46	Sp1	GGGCGG	283	6	Oryza sativa	light responsive element
CgGT46	Sp1	GGGCGG	1690	6	Oryza sativa	light responsive element
CgGT46	AuxRR-core	GGTCCAT	515	7	Nicotiana tabacum	cis-acting regulatory element involved in auxin responsiveness
CgGT46	GC-motif	CCCCCG	741	6	Zea mays	enhancer-like element involved in anoxic specific inducibility
CgGT46	GC-motif	CCCCCG	965	6	Zea mays	enhancer-like element involved in anoxic specific inducibility
CgGT46	GC-motif	CCCCCG	1041	6	Zea mays	enhancer-like element involved in anoxic specific inducibility
CgGT46	GC-motif	CCCCCG	1962	6	Zea mays	enhancer-like element involved in anoxic specific inducibility
CgGT46	G-box	CACGAC	198	6	Zea mays	cis-acting regulatory element involved in light responsiveness
CgGT46	G-box	CACGAC	370	6	Zea mays	cis-acting regulatory element involved in light responsiveness
CgGT47	CAT-box	GCCACT	108	6	Arabidopsis thaliana	cis-acting regulatory element related to meristem expression
CgGT47	CAT-box	GCCACT	1460	6	Arabidopsis thaliana	cis-acting regulatory element related to meristem expression
CgGT47	CAT-box	GCCACT	1492	6	Arabidopsis thaliana	cis-acting regulatory element related to meristem expression
CgGT47	CAT-box	GCCACT	1806	6	Arabidopsis thaliana	cis-acting regulatory element related to meristem expression
CgGT47	TGA-element	AACGAC	455	6	Brassica oleracea	auxin-responsive element
CgGT47	TGA-element	AACGAC	1926	6	Brassica oleracea	auxin-responsive element
CgGT47	CGTCA-motif	CGTCA	643	5	Hordeum vulgare	cis-acting regulatory element involved in the MeJA-responsiveness
CgGT47	CGTCA-motif	CGTCA	792	5	Hordeum vulgare	cis-acting regulatory element involved in the MeJA-responsiveness
CgGT47	CGTCA-motif	CGTCA	1881	5	Hordeum vulgare	cis-acting regulatory element involved in the MeJA-responsiveness
CgGT47	CGTCA-motif	CGTCA	1916	5	Hordeum vulgare	cis-acting regulatory element involved in the MeJA-responsiveness
CgGT47	TGACG-motif	TGACG	643	5	Hordeum vulgare	cis-acting regulatory element involved in the MeJA-responsiveness
CgGT47	TGACG-motif	TGACG	792	5	Hordeum vulgare	cis-acting regulatory element involved in the MeJA-responsiveness
CgGT47	TGACG-motif	TGACG	1881	5	Hordeum vulgare	cis-acting regulatory element involved in the MeJA-responsiveness
CgGT47	TGACG-motif	TGACG	1916	5	Hordeum vulgare	cis-acting regulatory element involved in the MeJA-responsiveness
CgGT47	TCT-motif	TCTTAC	1574	6	Arabidopsis thaliana	part of a light responsive element
CgGT47	TCT-motif	TCTTAC	1675	6	Arabidopsis thaliana	part of a light responsive element
CgGT47	G-box	CACGAC	37	6	Zea mays	cis-acting regulatory element involved in light responsiveness
CgGT47	G-box	CACGAC	84	6	Zea mays	cis-acting regulatory element involved in light responsiveness
CgGT47	G-box	TACGTG	160	6	Arabidopsis thaliana	cis-acting regulatory element involved in light responsiveness
CgGT47	G-box	CACGAC	338	6	Zea mays	cis-acting regulatory element involved in light responsiveness
CgGT47	G-box	CACGTC	452	6	Zea mays	cis-acting regulatory element involved in light responsiveness
CgGT47	LTR	CCGAAA	1872	6	Hordeum vulgare	cis-acting element involved in low-temperature responsiveness
CgGT47	Sp1	GGGCGG	925	6	Oryza sativa	light responsive element
CgGT47	O2-site	GATGATGTGG	1706	9	Zea mays	cis-acting regulatory element involved in zein metabolism regulation
CgGT47	MBS	CAACTG	362	6	Arabidopsis thaliana	MYB binding site involved in drought-inducibility
CgGT47	ARE	AAACCA	54	6	Zea mays	cis-acting regulatory element essential for the anaerobic induction
CgGT47	ARE	AAACCA	484	6	Zea mays	cis-acting regulatory element essential for the anaerobic induction
CgGT47	CCAAT-box	CAACGG	1726	6	Hordeum vulgare	MYBHv1 binding site
CgGT47	ABRE	ACGTG	161	5	Arabidopsis thaliana	cis-acting element involved in the abscisic acid responsiveness
CgGT47	ABRE	ACGTG	452	5	Arabidopsis thaliana	cis-acting element involved in the abscisic acid responsiveness
CgGT47	P-box	CCTTTTG	1482	7	Oryza sativa	gibberellin-responsive element
CgGT48	CAT-box	GCCACT	1543	6	Arabidopsis thaliana	cis-acting regulatory element related to meristem expression
CgGT48	TGACG-motif	TGACG	1077	5	Hordeum vulgare	cis-acting regulatory element involved in the MeJA-responsiveness
CgGT48	TGACG-motif	TGACG	1825	5	Hordeum vulgare	cis-acting regulatory element involved in the MeJA-responsiveness
CgGT48	GT1-motif	GGTTAA	73	6	Arabidopsis thaliana	light responsive element
CgGT48	ABRE	TACGGTC	138	7	Arabidopsis thaliana	cis-acting element involved in the abscisic acid responsiveness
CgGT48	ABRE	ACGTG	1075	5	Arabidopsis thaliana	cis-acting element involved in the abscisic acid responsiveness
CgGT48	G-box	CACGTC	1075	6	Zea mays	cis-acting regulatory element involved in light responsiveness
CgGT48	CCAAT-box	CAACGG	1126	6	Hordeum vulgare	MYBHv1 binding site
CgGT48	CCAAT-box	CAACGG	1499	6	Hordeum vulgare	MYBHv1 binding site
CgGT48	RY-element	CATGCATG	804	8	Helianthus annuus	cis-acting regulatory element involved in seed-specific regulation
CgGT48	CGTCA-motif	CGTCA	1077	5	Hordeum vulgare	cis-acting regulatory element involved in the MeJA-responsiveness
CgGT48	CGTCA-motif	CGTCA	1825	5	Hordeum vulgare	cis-acting regulatory element involved in the MeJA-responsiveness
CgGT49	CCAAT-box	CAACGG	1129	6	Hordeum vulgare	MYBHv1 binding site
CgGT49	G-box	TACGTG	1214	6	Arabidopsis thaliana	cis-acting regulatory element involved in light responsiveness
CgGT49	G-box	GCCACGTGGA	1386	9	Arabidopsis thaliana	cis-acting regulatory element involved in light responsiveness
CgGT49	G-box	CACGTC	1426	6	Zea mays	cis-acting regulatory element involved in light responsiveness
CgGT49	G-box	CACGTC	1811	6	Zea mays	cis-acting regulatory element involved in light responsiveness
CgGT49	TCT-motif	TCTTAC	1975	6	Arabidopsis thaliana	part of a light responsive element
CgGT49	P-box	CCTTTTG	672	7	Oryza sativa	gibberellin-responsive element
CgGT49	TGACG-motif	TGACG	956	5	Hordeum vulgare	cis-acting regulatory element involved in the MeJA-responsiveness
CgGT49	TGACG-motif	TGACG	1279	5	Hordeum vulgare	cis-acting regulatory element involved in the MeJA-responsiveness
CgGT49	TGACG-motif	TGACG	1435	5	Hordeum vulgare	cis-acting regulatory element involved in the MeJA-responsiveness
CgGT49	TGACG-motif	TGACG	1813	5	Hordeum vulgare	cis-acting regulatory element involved in the MeJA-responsiveness
CgGT49	TGACG-motif	TGACG	1947	5	Hordeum vulgare	cis-acting regulatory element involved in the MeJA-responsiveness
CgGT49	TCA-element	CCATCTTTTT	283	9	Nicotiana tabacum	cis-acting element involved in salicylic acid responsiveness
CgGT49	CGTCA-motif	CGTCA	956	5	Hordeum vulgare	cis-acting regulatory element involved in the MeJA-responsiveness
CgGT49	CGTCA-motif	CGTCA	1279	5	Hordeum vulgare	cis-acting regulatory element involved in the MeJA-responsiveness
CgGT49	CGTCA-motif	CGTCA	1435	5	Hordeum vulgare	cis-acting regulatory element involved in the MeJA-responsiveness
CgGT49	CGTCA-motif	CGTCA	1813	5	Hordeum vulgare	cis-acting regulatory element involved in the MeJA-responsiveness
CgGT49	CGTCA-motif	CGTCA	1947	5	Hordeum vulgare	cis-acting regulatory element involved in the MeJA-responsiveness
CgGT49	CAT-box	GCCACT	172	6	Arabidopsis thaliana	cis-acting regulatory element related to meristem expression
CgGT49	LTR	CCGAAA	1484	6	Hordeum vulgare	cis-acting element involved in low-temperature responsiveness
CgGT49	ABRE	ACGTG	363	5	Arabidopsis thaliana	cis-acting element involved in the abscisic acid responsiveness
CgGT49	ABRE	TACGGTC	998	7	Arabidopsis thaliana	cis-acting element involved in the abscisic acid responsiveness
CgGT49	ABRE	ACGTG	1215	5	Arabidopsis thaliana	cis-acting element involved in the abscisic acid responsiveness
CgGT49	ABRE	ACGTG	1426	5	Arabidopsis thaliana	cis-acting element involved in the abscisic acid responsiveness
CgGT49	ABRE	ACGTG	1811	5	Arabidopsis thaliana	cis-acting element involved in the abscisic acid responsiveness
CgGT49	G-box	CACGTT	362	6	Pisum sativum	cis-acting regulatory element involved in light responsiveness
CgGT49	TGA-element	AACGAC	1011	6	Brassica oleracea	auxin-responsive element
CgGT49	Sp1	GGGCGG	947	6	Oryza sativa	light responsive element
CgGT49	MBS	CAACTG	542	6	Arabidopsis thaliana	MYB binding site involved in drought-inducibility
CgGT49	GT1-motif	GTGTGTGAA	308	9	Solanum tuberosum	light responsive element
CgGT50	TGA-element	AACGAC	1072	6	Brassica oleracea	auxin-responsive element
CgGT50	TGA-element	AACGAC	1293	6	Brassica oleracea	auxin-responsive element
CgGT50	RY-element	CATGCATG	955	8	Helianthus annuus	cis-acting regulatory element involved in seed-specific regulation
CgGT50	RY-element	CATGCATG	991	8	Helianthus annuus	cis-acting regulatory element involved in seed-specific regulation
CgGT50	G-box	CACGAC	1412	6	Zea mays	cis-acting regulatory element involved in light responsiveness
CgGT50	GATA-motif	GATAGGA	1359	7	Arabidopsis thaliana	part of a light responsive element
CgGT50	G-box	CACGTT	703	6	Pisum sativum	cis-acting regulatory element involved in light responsiveness
CgGT50	G-box	CACGTT	1470	6	Pisum sativum	cis-acting regulatory element involved in light responsiveness
CgGT50	MBS	CAACTG	1105	6	Arabidopsis thaliana	MYB binding site involved in drought-inducibility
CgGT50	ABRE	ACGTG	704	5	Arabidopsis thaliana	cis-acting element involved in the abscisic acid responsiveness
CgGT50	ABRE	ACGTG	1470	5	Arabidopsis thaliana	cis-acting element involved in the abscisic acid responsiveness
CgGT50	CCAAT-box	CAACGG	325	6	Hordeum vulgare	MYBHv1 binding site
CgGT50	CAT-box	GCCACT	1933	6	Arabidopsis thaliana	cis-acting regulatory element related to meristem expression
CgGT50	Sp1	GGGCGG	259	6	Oryza sativa	light responsive element
CgGT50	Sp1	GGGCGG	481	6	Oryza sativa	light responsive element
CgGT50	Sp1	GGGCGG	655	6	Oryza sativa	light responsive element
CgGT50	O2-site	GATGACATGG	1680	9	Zea mays	cis-acting regulatory element involved in zein metabolism regulation
CgGT50	TCT-motif	TCTTAC	1572	6	Arabidopsis thaliana	part of a light responsive element
CgGT51	CAT-box	GCCACT	766	6	Arabidopsis thaliana	cis-acting regulatory element related to meristem expression
CgGT51	G-box	CACGAC	1177	6	Zea mays	cis-acting regulatory element involved in light responsiveness
CgGT51	G-box	CACGTC	1977	6	Zea mays	cis-acting regulatory element involved in light responsiveness
CgGT51	CCAAT-box	CAACGG	116	6	Hordeum vulgare	MYBHv1 binding site
CgGT51	Sp1	GGGCGG	538	6	Oryza sativa	light responsive element
CgGT51	Sp1	GGGCGG	622	6	Oryza sativa	light responsive element
CgGT51	Sp1	GGGCGG	1031	6	Oryza sativa	light responsive element
CgGT51	Sp1	GGGCGG	1094	6	Oryza sativa	light responsive element
CgGT51	Sp1	GGGCGG	1149	6	Oryza sativa	light responsive element
CgGT51	CGTCA-motif	CGTCA	1048	5	Hordeum vulgare	cis-acting regulatory element involved in the MeJA-responsiveness
CgGT51	CGTCA-motif	CGTCA	1976	5	Hordeum vulgare	cis-acting regulatory element involved in the MeJA-responsiveness
CgGT51	ARE	AAACCA	1757	6	Zea mays	cis-acting regulatory element essential for the anaerobic induction
CgGT51	TGACG-motif	TGACG	1048	5	Hordeum vulgare	cis-acting regulatory element involved in the MeJA-responsiveness
CgGT51	TGACG-motif	TGACG	1976	5	Hordeum vulgare	cis-acting regulatory element involved in the MeJA-responsiveness
CgGT51	ABRE	AACCCGG	1349	7	Arabidopsis thaliana	cis-acting element involved in the abscisic acid responsiveness
CgGT51	ABRE	ACGTG	1978	5	Arabidopsis thaliana	cis-acting element involved in the abscisic acid responsiveness
CgGT51	LTR	CCGAAA	1848	6	Hordeum vulgare	cis-acting element involved in low-temperature responsiveness
CgGT51	LTR	CCGAAA	1903	6	Hordeum vulgare	cis-acting element involved in low-temperature responsiveness
CgGT51	TGA-element	AACGAC	779	6	Brassica oleracea	auxin-responsive element
CgGT51	TGA-element	AACGAC	887	6	Brassica oleracea	auxin-responsive element
CgGT51	TGA-element	AACGAC	995	6	Brassica oleracea	auxin-responsive element
CgGT51	TGA-element	AACGAC	1718	6	Brassica oleracea	auxin-responsive element
CgGT51	GC-motif	CCCCCG	1616	6	Zea mays	enhancer-like element involved in anoxic specific inducibility
CgGT52	ABRE	ACGTG	115	5	Arabidopsis thaliana	cis-acting element involved in the abscisic acid responsiveness
CgGT52	ABRE	ACGTG	223	5	Arabidopsis thaliana	cis-acting element involved in the abscisic acid responsiveness
CgGT52	ABRE	ACGTG	532	5	Arabidopsis thaliana	cis-acting element involved in the abscisic acid responsiveness
CgGT52	LTR	CCGAAA	1848	6	Hordeum vulgare	cis-acting element involved in low-temperature responsiveness
CgGT52	TGA-element	AACGAC	1317	6	Brassica oleracea	auxin-responsive element
CgGT52	ARE	AAACCA	1295	6	Zea mays	cis-acting regulatory element essential for the anaerobic induction
CgGT52	CCAAT-box	CAACGG	334	6	Hordeum vulgare	MYBHv1 binding site
CgGT52	CCAAT-box	CAACGG	872	6	Hordeum vulgare	MYBHv1 binding site
CgGT52	CCAAT-box	CAACGG	1090	6	Hordeum vulgare	MYBHv1 binding site
CgGT52	CCAAT-box	CAACGG	1299	6	Hordeum vulgare	MYBHv1 binding site
CgGT52	O2-site	GATGATGTGG	509	9	Zea mays	cis-acting regulatory element involved in zein metabolism regulation
CgGT52	TGACG-motif	TGACG	187	5	Hordeum vulgare	cis-acting regulatory element involved in the MeJA-responsiveness
CgGT52	TGACG-motif	TGACG	685	5	Hordeum vulgare	cis-acting regulatory element involved in the MeJA-responsiveness
CgGT52	TGACG-motif	TGACG	935	5	Hordeum vulgare	cis-acting regulatory element involved in the MeJA-responsiveness
CgGT52	TGACG-motif	TGACG	1368	5	Hordeum vulgare	cis-acting regulatory element involved in the MeJA-responsiveness
CgGT52	TGACG-motif	TGACG	1540	5	Hordeum vulgare	cis-acting regulatory element involved in the MeJA-responsiveness
CgGT52	TGACG-motif	TGACG	1900	5	Hordeum vulgare	cis-acting regulatory element involved in the MeJA-responsiveness
CgGT52	MBS	CAACTG	606	6	Arabidopsis thaliana	MYB binding site involved in drought-inducibility
CgGT52	GARE-motif	TCTGTTG	1474	7	Brassica oleracea	gibberellin-responsive element
CgGT52	CGTCA-motif	CGTCA	187	5	Hordeum vulgare	cis-acting regulatory element involved in the MeJA-responsiveness
CgGT52	CGTCA-motif	CGTCA	685	5	Hordeum vulgare	cis-acting regulatory element involved in the MeJA-responsiveness
CgGT52	CGTCA-motif	CGTCA	935	5	Hordeum vulgare	cis-acting regulatory element involved in the MeJA-responsiveness
CgGT52	CGTCA-motif	CGTCA	1368	5	Hordeum vulgare	cis-acting regulatory element involved in the MeJA-responsiveness
CgGT52	CGTCA-motif	CGTCA	1540	5	Hordeum vulgare	cis-acting regulatory element involved in the MeJA-responsiveness
CgGT52	CGTCA-motif	CGTCA	1900	5	Hordeum vulgare	cis-acting regulatory element involved in the MeJA-responsiveness
CgGT52	G-box	CACGTT	222	6	Pisum sativum	cis-acting regulatory element involved in light responsiveness
CgGT52	G-box	CACGTC	114	6	Zea mays	cis-acting regulatory element involved in light responsiveness
CgGT52	G-box	CACGTC	532	6	Zea mays	cis-acting regulatory element involved in light responsiveness
CgGT52	G-box	CACGAC	900	6	Zea mays	cis-acting regulatory element involved in light responsiveness
CgGT53	CAT-box	GCCACT	1522	6	Arabidopsis thaliana	cis-acting regulatory element related to meristem expression
CgGT53	TATC-box	TATCCCA	942	7	Oryza sativa	cis-acting element involved in gibberellin-responsiveness
CgGT53	TATC-box	TATCCCA	1935	7	Oryza sativa	cis-acting element involved in gibberellin-responsiveness
CgGT53	CGTCA-motif	CGTCA	208	5	Hordeum vulgare	cis-acting regulatory element involved in the MeJA-responsiveness
CgGT53	CGTCA-motif	CGTCA	397	5	Hordeum vulgare	cis-acting regulatory element involved in the MeJA-responsiveness
CgGT53	CGTCA-motif	CGTCA	677	5	Hordeum vulgare	cis-acting regulatory element involved in the MeJA-responsiveness
CgGT53	CGTCA-motif	CGTCA	719	5	Hordeum vulgare	cis-acting regulatory element involved in the MeJA-responsiveness
CgGT53	CGTCA-motif	CGTCA	1144	5	Hordeum vulgare	cis-acting regulatory element involved in the MeJA-responsiveness
CgGT53	CGTCA-motif	CGTCA	1470	5	Hordeum vulgare	cis-acting regulatory element involved in the MeJA-responsiveness
CgGT53	CGTCA-motif	CGTCA	1650	5	Hordeum vulgare	cis-acting regulatory element involved in the MeJA-responsiveness
CgGT53	ARE	AAACCA	1218	6	Zea mays	cis-acting regulatory element essential for the anaerobic induction
CgGT53	ARE	AAACCA	1248	6	Zea mays	cis-acting regulatory element essential for the anaerobic induction
CgGT53	ARE	AAACCA	1406	6	Zea mays	cis-acting regulatory element essential for the anaerobic induction
CgGT53	TGA-element	AACGAC	513	6	Brassica oleracea	auxin-responsive element
CgGT53	ABRE	ACGTG	73	5	Arabidopsis thaliana	cis-acting element involved in the abscisic acid responsiveness
CgGT53	ABRE	ACGTG	1473	5	Arabidopsis thaliana	cis-acting element involved in the abscisic acid responsiveness
CgGT53	G-box	CACGTC	1473	6	Zea mays	cis-acting regulatory element involved in light responsiveness
CgGT53	CCAAT-box	CAACGG	1577	6	Hordeum vulgare	MYBHv1 binding site
CgGT53	TC-rich repeats	ATTCTCTAAC	1400	9	Nicotiana tabacum	cis-acting element involved in defense and stress responsiveness
CgGT53	MBS	CAACTG	779	6	Arabidopsis thaliana	MYB binding site involved in drought-inducibility
CgGT53	GC-motif	CCCCCG	1019	6	Zea mays	enhancer-like element involved in anoxic specific inducibility
CgGT53	O2-site	GTTGACGTGA	661	9	Zea mays	cis-acting regulatory element involved in zein metabolism regulation
CgGT53	G-box	CACGTT	72	6	Pisum sativum	cis-acting regulatory element involved in light responsiveness
CgGT53	TGACG-motif	TGACG	208	5	Hordeum vulgare	cis-acting regulatory element involved in the MeJA-responsiveness
CgGT53	TGACG-motif	TGACG	397	5	Hordeum vulgare	cis-acting regulatory element involved in the MeJA-responsiveness
CgGT53	TGACG-motif	TGACG	677	5	Hordeum vulgare	cis-acting regulatory element involved in the MeJA-responsiveness
CgGT53	TGACG-motif	TGACG	719	5	Hordeum vulgare	cis-acting regulatory element involved in the MeJA-responsiveness
CgGT53	TGACG-motif	TGACG	1144	5	Hordeum vulgare	cis-acting regulatory element involved in the MeJA-responsiveness
CgGT53	TGACG-motif	TGACG	1470	5	Hordeum vulgare	cis-acting regulatory element involved in the MeJA-responsiveness
CgGT53	TGACG-motif	TGACG	1650	5	Hordeum vulgare	cis-acting regulatory element involved in the MeJA-responsiveness
CgGT54	Sp1	GGGCGG	459	6	Oryza sativa	light responsive element
CgGT54	Sp1	GGGCGG	918	6	Oryza sativa	light responsive element
CgGT54	Sp1	GGGCGG	1091	6	Oryza sativa	light responsive element
CgGT54	GC-motif	CCCCCG	456	6	Zea mays	enhancer-like element involved in anoxic specific inducibility
CgGT54	CCAAT-box	CAACGG	406	6	Hordeum vulgare	MYBHv1 binding site
CgGT54	CCAAT-box	CAACGG	1111	6	Hordeum vulgare	MYBHv1 binding site
CgGT54	TGACG-motif	TGACG	1168	5	Hordeum vulgare	cis-acting regulatory element involved in the MeJA-responsiveness
CgGT54	TGACG-motif	TGACG	1247	5	Hordeum vulgare	cis-acting regulatory element involved in the MeJA-responsiveness
CgGT54	TGACG-motif	TGACG	1614	5	Hordeum vulgare	cis-acting regulatory element involved in the MeJA-responsiveness
CgGT54	TGACG-motif	TGACG	1785	5	Hordeum vulgare	cis-acting regulatory element involved in the MeJA-responsiveness
CgGT54	TGACG-motif	TGACG	1911	5	Hordeum vulgare	cis-acting regulatory element involved in the MeJA-responsiveness
CgGT54	TGA-element	AACGAC	59	6	Brassica oleracea	auxin-responsive element
CgGT54	TGA-element	AACGAC	845	6	Brassica oleracea	auxin-responsive element
CgGT54	CGTCA-motif	CGTCA	1168	5	Hordeum vulgare	cis-acting regulatory element involved in the MeJA-responsiveness
CgGT54	CGTCA-motif	CGTCA	1247	5	Hordeum vulgare	cis-acting regulatory element involved in the MeJA-responsiveness
CgGT54	CGTCA-motif	CGTCA	1614	5	Hordeum vulgare	cis-acting regulatory element involved in the MeJA-responsiveness
CgGT54	CGTCA-motif	CGTCA	1785	5	Hordeum vulgare	cis-acting regulatory element involved in the MeJA-responsiveness
CgGT54	CGTCA-motif	CGTCA	1911	5	Hordeum vulgare	cis-acting regulatory element involved in the MeJA-responsiveness
CgGT54	G-box	TACGTG	395	6	Arabidopsis thaliana	cis-acting regulatory element involved in light responsiveness
CgGT54	G-box	CACGAC	451	6	Zea mays	cis-acting regulatory element involved in light responsiveness
CgGT54	G-box	CACGAC	716	6	Zea mays	cis-acting regulatory element involved in light responsiveness
CgGT54	G-box	CACGTC	1067	6	Zea mays	cis-acting regulatory element involved in light responsiveness
CgGT54	G-box	CACGTC	1979	6	Zea mays	cis-acting regulatory element involved in light responsiveness
CgGT54	O2-site	GATGATGTGG	265	9	Zea mays	cis-acting regulatory element involved in zein metabolism regulation
CgGT54	TC-rich repeats	GTTTTCTTAC	608	9	Nicotiana tabacum	cis-acting element involved in defense and stress responsiveness
CgGT54	MBS	CAACTG	1394	6	Arabidopsis thaliana	MYB binding site involved in drought-inducibility
CgGT54	MBS	CAACTG	1412	6	Arabidopsis thaliana	MYB binding site involved in drought-inducibility
CgGT54	ABRE	ACGTG	396	5	Arabidopsis thaliana	cis-acting element involved in the abscisic acid responsiveness
CgGT54	ABRE	ACGTG	727	5	Arabidopsis thaliana	cis-acting element involved in the abscisic acid responsiveness
CgGT54	ABRE	ACGTG	765	5	Arabidopsis thaliana	cis-acting element involved in the abscisic acid responsiveness
CgGT54	ABRE	ACGTG	1067	5	Arabidopsis thaliana	cis-acting element involved in the abscisic acid responsiveness
CgGT54	ABRE	ACGTG	1473	5	Arabidopsis thaliana	cis-acting element involved in the abscisic acid responsiveness
CgGT54	ABRE	ACGTG	1979	5	Arabidopsis thaliana	cis-acting element involved in the abscisic acid responsiveness
CgGT54	AuxRR-core	GGTCCAT	1880	7	Nicotiana tabacum	cis-acting regulatory element involved in auxin responsiveness
CgGT54	CAT-box	GCCACT	13	6	Arabidopsis thaliana	cis-acting regulatory element related to meristem expression
CgGT54	CAT-box	GCCACT	1657	6	Arabidopsis thaliana	cis-acting regulatory element related to meristem expression
CgGT54	CAT-box	GCCACT	1687	6	Arabidopsis thaliana	cis-acting regulatory element related to meristem expression
CgGT54	TCA-element	TCAGAAGAGG	4	9	Brassica oleracea	cis-acting element involved in salicylic acid responsiveness
CgGT54	TCT-motif	TCTTAC	1480	6	Arabidopsis thaliana	part of a light responsive element
CgGT54	GATA-motif	AAGATAAGATT	1539	10	Arabidopsis thaliana	part of a light responsive element
CgGT54	ARE	AAACCA	963	6	Zea mays	cis-acting regulatory element essential for the anaerobic induction
CgGT54	ARE	AAACCA	1559	6	Zea mays	cis-acting regulatory element essential for the anaerobic induction
CgGT54	G-box	CACGTT	727	6	Pisum sativum	cis-acting regulatory element involved in light responsiveness
CgGT54	G-box	CACGTT	764	6	Pisum sativum	cis-acting regulatory element involved in light responsiveness
CgGT54	G-box	CACGTT	1472	6	Pisum sativum	cis-acting regulatory element involved in light responsiveness
CgGT55	G-box	CACGTC	566	6	Zea mays	cis-acting regulatory element involved in light responsiveness
CgGT55	G-box	TACGTG	692	6	Arabidopsis thaliana	cis-acting regulatory element involved in light responsiveness
CgGT55	G-box	CACGTC	1044	6	Zea mays	cis-acting regulatory element involved in light responsiveness
CgGT55	G-box	CACGTG	1405	6	Arabidopsis thaliana	cis-acting regulatory element involved in light responsiveness
CgGT55	G-box	CACGTC	1414	6	Zea mays	cis-acting regulatory element involved in light responsiveness
CgGT55	G-box	CCACGTAA	1505	8	Brassica napus	cis-acting regulatory element involved in light responsiveness
CgGT55	G-box	TACGTG	1506	6	Arabidopsis thaliana	cis-acting regulatory element involved in light responsiveness
CgGT55	G-box	CACGTC	1861	6	Zea mays	cis-acting regulatory element involved in light responsiveness
CgGT55	GARE-motif	TCTGTTG	1333	7	Brassica oleracea	gibberellin-responsive element
CgGT55	CGTCA-motif	CGTCA	98	5	Hordeum vulgare	cis-acting regulatory element involved in the MeJA-responsiveness
CgGT55	CGTCA-motif	CGTCA	740	5	Hordeum vulgare	cis-acting regulatory element involved in the MeJA-responsiveness
CgGT55	CGTCA-motif	CGTCA	936	5	Hordeum vulgare	cis-acting regulatory element involved in the MeJA-responsiveness
CgGT55	CGTCA-motif	CGTCA	1046	5	Hordeum vulgare	cis-acting regulatory element involved in the MeJA-responsiveness
CgGT55	CGTCA-motif	CGTCA	1416	5	Hordeum vulgare	cis-acting regulatory element involved in the MeJA-responsiveness
CgGT55	LTR	CCGAAA	240	6	Hordeum vulgare	cis-acting element involved in low-temperature responsiveness
CgGT55	TC-rich repeats	GTTTTCTTAC	219	9	Nicotiana tabacum	cis-acting element involved in defense and stress responsiveness
CgGT55	ABRE	ACGTG	2	5	Arabidopsis thaliana	cis-acting element involved in the abscisic acid responsiveness
CgGT55	ABRE	ACGTG	566	5	Arabidopsis thaliana	cis-acting element involved in the abscisic acid responsiveness
CgGT55	ABRE	TACGTGTC	690	8	Oryza sativa	cis-acting element involved in the abscisic acid responsiveness
CgGT55	ABRE	ACGTG	692	5	Arabidopsis thaliana	cis-acting element involved in the abscisic acid responsiveness
CgGT55	ABRE	CGCACGTGTC	917	9	Hordeum vulgare	cis-acting element involved in the abscisic acid responsiveness
CgGT55	ABRE	ACGTG	1038	5	Arabidopsis thaliana	cis-acting element involved in the abscisic acid responsiveness
CgGT55	ABRE	ACGTG	1044	5	Arabidopsis thaliana	cis-acting element involved in the abscisic acid responsiveness
CgGT55	ABRE	CACGTG	1405	6	Arabidopsis thaliana	cis-acting element involved in the abscisic acid responsiveness
CgGT55	ABRE	ACGTG	1406	5	Arabidopsis thaliana	cis-acting element involved in the abscisic acid responsiveness
CgGT55	ABRE	ACGTG	1414	5	Arabidopsis thaliana	cis-acting element involved in the abscisic acid responsiveness
CgGT55	ABRE	ACGTG	1506	5	Arabidopsis thaliana	cis-acting element involved in the abscisic acid responsiveness
CgGT55	ABRE	ACGTG	1862	5	Arabidopsis thaliana	cis-acting element involved in the abscisic acid responsiveness
CgGT55	O2-site	GTTGACGTGA	1043	9	Zea mays	cis-acting regulatory element involved in zein metabolism regulation
CgGT55	MBS	CAACTG	262	6	Arabidopsis thaliana	MYB binding site involved in drought-inducibility
CgGT55	CCAAT-box	CAACGG	682	6	Hordeum vulgare	MYBHv1 binding site
CgGT55	G-box	CACGTT	2	6	Pisum sativum	cis-acting regulatory element involved in light responsiveness
CgGT55	G-box	CACGTT	1038	6	Pisum sativum	cis-acting regulatory element involved in light responsiveness
CgGT55	G-box	CACGTG	1405	6	Pisum sativum	cis-acting regulatory element involved in light responsiveness
CgGT55	TGACG-motif	TGACG	98	5	Hordeum vulgare	cis-acting regulatory element involved in the MeJA-responsiveness
CgGT55	TGACG-motif	TGACG	740	5	Hordeum vulgare	cis-acting regulatory element involved in the MeJA-responsiveness
CgGT55	TGACG-motif	TGACG	936	5	Hordeum vulgare	cis-acting regulatory element involved in the MeJA-responsiveness
CgGT55	TGACG-motif	TGACG	1046	5	Hordeum vulgare	cis-acting regulatory element involved in the MeJA-responsiveness
CgGT55	TGACG-motif	TGACG	1416	5	Hordeum vulgare	cis-acting regulatory element involved in the MeJA-responsiveness
CgGT55	ARE	AAACCA	83	6	Zea mays	cis-acting regulatory element essential for the anaerobic induction
CgGT55	ARE	AAACCA	781	6	Zea mays	cis-acting regulatory element essential for the anaerobic induction
CgGT55	P-box	CCTTTTG	726	7	Oryza sativa	gibberellin-responsive element
CgGT55	TCT-motif	TCTTAC	219	6	Arabidopsis thaliana	part of a light responsive element
CgGT56	GATA-motif	GATAGGA	195	7	Arabidopsis thaliana	part of a light responsive element
CgGT56	ABRE	ACGTG	301	5	Arabidopsis thaliana	cis-acting element involved in the abscisic acid responsiveness
CgGT56	ABRE	ACGTG	853	5	Arabidopsis thaliana	cis-acting element involved in the abscisic acid responsiveness
CgGT56	ABRE	ACGTG	1778	5	Arabidopsis thaliana	cis-acting element involved in the abscisic acid responsiveness
CgGT56	O2-site	GATGATGTGG	30	9	Zea mays	cis-acting regulatory element involved in zein metabolism regulation
CgGT56	O2-site	GATGACATGG	419	9	Zea mays	cis-acting regulatory element involved in zein metabolism regulation
CgGT56	O2-site	GATGACATGG	535	10	Zea mays	cis-acting regulatory element involved in zein metabolism regulation
CgGT56	O2-site	GTTGACGTGA	1777	9	Zea mays	cis-acting regulatory element involved in zein metabolism regulation
CgGT56	O2-site	GTTGACGTGA	1985	9	Zea mays	cis-acting regulatory element involved in zein metabolism regulation
CgGT56	MBS	CAACTG	1721	6	Arabidopsis thaliana	MYB binding site involved in drought-inducibility
CgGT56	GC-motif	CCCCCG	337	6	Zea mays	enhancer-like element involved in anoxic specific inducibility
CgGT56	TGACG-motif	TGACG	1780	5	Hordeum vulgare	cis-acting regulatory element involved in the MeJA-responsiveness
CgGT56	G-box	TACGTG	301	6	Arabidopsis thaliana	cis-acting regulatory element involved in light responsiveness
CgGT56	G-box	TACGTG	852	6	Arabidopsis thaliana	cis-acting regulatory element involved in light responsiveness
CgGT56	G-box	CACGTC	1778	6	Zea mays	cis-acting regulatory element involved in light responsiveness
CgGT56	G-box	CACGAC	1986	6	Zea mays	cis-acting regulatory element involved in light responsiveness
CgGT56	TGA-element	AACGAC	957	6	Brassica oleracea	auxin-responsive element
CgGT56	TGA-element	AACGAC	1641	6	Brassica oleracea	auxin-responsive element
CgGT56	TGA-element	AACGAC	1908	6	Brassica oleracea	auxin-responsive element
CgGT56	CGTCA-motif	CGTCA	1780	5	Hordeum vulgare	cis-acting regulatory element involved in the MeJA-responsiveness
CgGT56	Sp1	GGGCGG	114	6	Oryza sativa	light responsive element
CgGT56	Sp1	GGGCGG	985	6	Oryza sativa	light responsive element
CgGT56	Sp1	GGGCGG	1084	6	Oryza sativa	light responsive element
CgGT56	Sp1	GGGCGG	1612	6	Oryza sativa	light responsive element
CgGT56	LTR	CCGAAA	486	6	Hordeum vulgare	cis-acting element involved in low-temperature responsiveness
CgGT56	P-box	CCTTTTG	1282	7	Oryza sativa	gibberellin-responsive element
CgGT56	TCT-motif	TCTTAC	263	6	Arabidopsis thaliana	part of a light responsive element
CgGT56	CCAAT-box	CAACGG	1783	6	Hordeum vulgare	MYBHv1 binding site
CgGT57	ABRE	ACGTG	548	5	Arabidopsis thaliana	cis-acting element involved in the abscisic acid responsiveness
CgGT57	ABRE	GCCGCGTGGC	1014	9	Oryza sativa	cis-acting element involved in the abscisic acid responsiveness
CgGT57	ABRE	ACGTG	1203	5	Arabidopsis thaliana	cis-acting element involved in the abscisic acid responsiveness
CgGT57	ABRE	CGTACGTGCA	1422	9	Hordeum vulgare	cis-acting element involved in the abscisic acid responsiveness
CgGT57	ABRE	ACGTG	1424	5	Arabidopsis thaliana	cis-acting element involved in the abscisic acid responsiveness
CgGT57	ABRE	CGTACGTGCA	1440	9	Hordeum vulgare	cis-acting element involved in the abscisic acid responsiveness
CgGT57	ABRE	ACGTG	1443	5	Arabidopsis thaliana	cis-acting element involved in the abscisic acid responsiveness
CgGT57	CGTCA-motif	CGTCA	1083	5	Hordeum vulgare	cis-acting regulatory element involved in the MeJA-responsiveness
CgGT57	CGTCA-motif	CGTCA	1353	5	Hordeum vulgare	cis-acting regulatory element involved in the MeJA-responsiveness
CgGT57	CGTCA-motif	CGTCA	1472	5	Hordeum vulgare	cis-acting regulatory element involved in the MeJA-responsiveness
CgGT57	MBS	CAACTG	1949	6	Arabidopsis thaliana	MYB binding site involved in drought-inducibility
CgGT57	Sp1	GGGCGG	1152	6	Oryza sativa	light responsive element
CgGT57	TCA-element	CCATCTTTTT	1693	9	Nicotiana tabacum	cis-acting element involved in salicylic acid responsiveness
CgGT57	TGACG-motif	TGACG	1083	5	Hordeum vulgare	cis-acting regulatory element involved in the MeJA-responsiveness
CgGT57	TGACG-motif	TGACG	1353	5	Hordeum vulgare	cis-acting regulatory element involved in the MeJA-responsiveness
CgGT57	TGACG-motif	TGACG	1472	5	Hordeum vulgare	cis-acting regulatory element involved in the MeJA-responsiveness
CgGT57	G-box	CACGAC	129	6	Zea mays	cis-acting regulatory element involved in light responsiveness
CgGT57	G-box	CACGTC	547	6	Zea mays	cis-acting regulatory element involved in light responsiveness
CgGT57	G-box	TACGTG	1424	6	Arabidopsis thaliana	cis-acting regulatory element involved in light responsiveness
CgGT57	G-box	TACGTG	1442	6	Arabidopsis thaliana	cis-acting regulatory element involved in light responsiveness
CgGT57	LTR	CCGAAA	498	6	Hordeum vulgare	cis-acting element involved in low-temperature responsiveness
CgGT57	CCAAT-box	CAACGG	766	6	Hordeum vulgare	MYBHv1 binding site
CgGT57	CCAAT-box	CAACGG	1215	6	Hordeum vulgare	MYBHv1 binding site
CgGT57	GC-motif	CCCCCG	1036	6	Zea mays	enhancer-like element involved in anoxic specific inducibility
CgGT57	GC-motif	CCCCCG	1156	6	Zea mays	enhancer-like element involved in anoxic specific inducibility
CgGT57	GC-motif	CCCCCG	1528	6	Zea mays	enhancer-like element involved in anoxic specific inducibility
CgGT57	TGA-element	AACGAC	1398	6	Brassica oleracea	auxin-responsive element
CgGT57	TGA-element	AACGAC	1464	6	Brassica oleracea	auxin-responsive element
CgGT57	TGA-element	AACGAC	1931	6	Brassica oleracea	auxin-responsive element
CgGT57	G-box	CACGTT	1203	6	Pisum sativum	cis-acting regulatory element involved in light responsiveness
CgGT57	GARE-motif	TCTGTTG	1491	7	Brassica oleracea	gibberellin-responsive element
CgGT57	GARE-motif	TCTGTTG	1792	7	Brassica oleracea	gibberellin-responsive element
CgGT57	ARE	AAACCA	505	6	Zea mays	cis-acting regulatory element essential for the anaerobic induction
CgGT57	ARE	AAACCA	939	6	Zea mays	cis-acting regulatory element essential for the anaerobic induction
CgGT58	TCT-motif	TCTTAC	1736	6	Arabidopsis thaliana	part of a light responsive element
CgGT58	MBS	CAACTG	1488	6	Arabidopsis thaliana	MYB binding site involved in drought-inducibility
CgGT58	AuxRR-core	GGTCCAT	1574	7	Nicotiana tabacum	cis-acting regulatory element involved in auxin responsiveness
CgGT58	TGACG-motif	TGACG	668	5	Hordeum vulgare	cis-acting regulatory element involved in the MeJA-responsiveness
CgGT58	TGACG-motif	TGACG	866	5	Hordeum vulgare	cis-acting regulatory element involved in the MeJA-responsiveness
CgGT58	TGACG-motif	TGACG	1266	5	Hordeum vulgare	cis-acting regulatory element involved in the MeJA-responsiveness
CgGT58	TGACG-motif	TGACG	1497	5	Hordeum vulgare	cis-acting regulatory element involved in the MeJA-responsiveness
CgGT58	CGTCA-motif	CGTCA	668	5	Hordeum vulgare	cis-acting regulatory element involved in the MeJA-responsiveness
CgGT58	CGTCA-motif	CGTCA	866	5	Hordeum vulgare	cis-acting regulatory element involved in the MeJA-responsiveness
CgGT58	CGTCA-motif	CGTCA	1266	5	Hordeum vulgare	cis-acting regulatory element involved in the MeJA-responsiveness
CgGT58	CGTCA-motif	CGTCA	1497	5	Hordeum vulgare	cis-acting regulatory element involved in the MeJA-responsiveness
CgGT58	P-box	CCTTTTG	653	7	Oryza sativa	gibberellin-responsive element
CgGT58	CCAAT-box	CAACGG	832	6	Hordeum vulgare	MYBHv1 binding site
CgGT58	CCAAT-box	CAACGG	1644	6	Hordeum vulgare	MYBHv1 binding site
CgGT58	O2-site	GATGACATGG	166	9	Zea mays	cis-acting regulatory element involved in zein metabolism regulation
CgGT58	TCA-element	CCATCTTTTT	175	9	Nicotiana tabacum	cis-acting element involved in salicylic acid responsiveness
CgGT58	ABRE	ACGTG	1021	5	Arabidopsis thaliana	cis-acting element involved in the abscisic acid responsiveness
CgGT58	ABRE	ACGTG	1421	5	Arabidopsis thaliana	cis-acting element involved in the abscisic acid responsiveness
CgGT58	ABRE	ACGTG	1495	5	Arabidopsis thaliana	cis-acting element involved in the abscisic acid responsiveness
CgGT58	G-box	CACGAC	678	6	Zea mays	cis-acting regulatory element involved in light responsiveness
CgGT58	G-box	CACGAC	937	6	Zea mays	cis-acting regulatory element involved in light responsiveness
CgGT58	G-box	CACGTC	1020	6	Zea mays	cis-acting regulatory element involved in light responsiveness
CgGT58	G-box	CACGTC	1495	6	Zea mays	cis-acting regulatory element involved in light responsiveness
CgGT58	GC-motif	CCCCCG	953	6	Zea mays	enhancer-like element involved in anoxic specific inducibility
CgGT58	GC-motif	CCCCCG	1195	6	Zea mays	enhancer-like element involved in anoxic specific inducibility
CgGT58	GC-motif	CCCCCG	1337	6	Zea mays	enhancer-like element involved in anoxic specific inducibility
CgGT58	ARE	AAACCA	1552	6	Zea mays	cis-acting regulatory element essential for the anaerobic induction
CgGT58	G-box	CACGTT	1421	6	Pisum sativum	cis-acting regulatory element involved in light responsiveness
CgGT58	Sp1	GGGCGG	467	6	Oryza sativa	light responsive element
CgGT58	Sp1	GGGCGG	512	6	Oryza sativa	light responsive element
CgGT58	Sp1	GGGCGG	908	6	Oryza sativa	light responsive element
CgGT58	Sp1	GGGCGG	1809	6	Oryza sativa	light responsive element
CgGT59	G-box	CACGAC	458	6	Zea mays	cis-acting regulatory element involved in light responsiveness
CgGT59	G-box	CACGTC	461	6	Zea mays	cis-acting regulatory element involved in light responsiveness
CgGT59	G-box	TAACACGTAG	1663	9	Brassica oleracea	cis-acting regulatory element involved in light responsiveness
CgGT59	G-box	CACGTC	1800	6	Zea mays	cis-acting regulatory element involved in light responsiveness
CgGT59	O2-site	GATGA(C/T)(A/G)TG(A/G)	1799	8	Zea mays	cis-acting regulatory element involved in zein metabolism regulation
CgGT59	Sp1	GGGCGG	135	6	Oryza sativa	light responsive element
CgGT59	GT1-motif	GGTTAA	1927	6	Arabidopsis thaliana	light responsive element
CgGT59	ABRE	ACGTG	462	5	Arabidopsis thaliana	cis-acting element involved in the abscisic acid responsiveness
CgGT59	ABRE	ACGTG	1800	5	Arabidopsis thaliana	cis-acting element involved in the abscisic acid responsiveness
CgGT59	TC-rich repeats	GTTTTCTTAC	1274	9	Nicotiana tabacum	cis-acting element involved in defense and stress responsiveness
CgGT59	CCAAT-box	CAACGG	480	6	Hordeum vulgare	MYBHv1 binding site
CgGT59	TGACG-motif	TGACG	467	5	Hordeum vulgare	cis-acting regulatory element involved in the MeJA-responsiveness
CgGT59	TGACG-motif	TGACG	537	5	Hordeum vulgare	cis-acting regulatory element involved in the MeJA-responsiveness
CgGT59	TGACG-motif	TGACG	766	5	Hordeum vulgare	cis-acting regulatory element involved in the MeJA-responsiveness
CgGT59	TGACG-motif	TGACG	1802	5	Hordeum vulgare	cis-acting regulatory element involved in the MeJA-responsiveness
CgGT59	CGTCA-motif	CGTCA	467	5	Hordeum vulgare	cis-acting regulatory element involved in the MeJA-responsiveness
CgGT59	CGTCA-motif	CGTCA	537	5	Hordeum vulgare	cis-acting regulatory element involved in the MeJA-responsiveness
CgGT59	CGTCA-motif	CGTCA	766	5	Hordeum vulgare	cis-acting regulatory element involved in the MeJA-responsiveness
CgGT59	CGTCA-motif	CGTCA	1802	5	Hordeum vulgare	cis-acting regulatory element involved in the MeJA-responsiveness
CgGT59	AuxRR-core	GGTCCAT	683	7	Nicotiana tabacum	cis-acting regulatory element involved in auxin responsiveness
CgGT59	CAT-box	GCCACT	1069	6	Arabidopsis thaliana	cis-acting regulatory element related to meristem expression
CgGT60	CCAAT-box	CAACGG	1492	6	Hordeum vulgare	MYBHv1 binding site
CgGT60	CCAAT-box	CAACGG	1926	6	Hordeum vulgare	MYBHv1 binding site
CgGT60	ABRE	ACGTG	13	5	Arabidopsis thaliana	cis-acting element involved in the abscisic acid responsiveness
CgGT60	ABRE	ACGTG	82	5	Arabidopsis thaliana	cis-acting element involved in the abscisic acid responsiveness
CgGT60	ABRE	AACCCGG	1434	7	Arabidopsis thaliana	cis-acting element involved in the abscisic acid responsiveness
CgGT60	ABRE	CACGTG	1833	6	Arabidopsis thaliana	cis-acting element involved in the abscisic acid responsiveness
CgGT60	ABRE	ACGTG	1834	5	Arabidopsis thaliana	cis-acting element involved in the abscisic acid responsiveness
CgGT60	CGTCA-motif	CGTCA	682	5	Hordeum vulgare	cis-acting regulatory element involved in the MeJA-responsiveness
CgGT60	CGTCA-motif	CGTCA	1683	5	Hordeum vulgare	cis-acting regulatory element involved in the MeJA-responsiveness
CgGT60	CGTCA-motif	CGTCA	1905	5	Hordeum vulgare	cis-acting regulatory element involved in the MeJA-responsiveness
CgGT60	GC-motif	CCCCCG	1738	6	Zea mays	enhancer-like element involved in anoxic specific inducibility
CgGT60	GC-motif	CCCCCG	1992	6	Zea mays	enhancer-like element involved in anoxic specific inducibility
CgGT60	G-box	TACGTG	13	6	Arabidopsis thaliana	cis-acting regulatory element involved in light responsiveness
CgGT60	G-box	TACGTG	81	6	Arabidopsis thaliana	cis-acting regulatory element involved in light responsiveness
CgGT60	G-box	CACGTG	1833	6	Arabidopsis thaliana	cis-acting regulatory element involved in light responsiveness
CgGT60	Sp1	GGGCGG	179	6	Oryza sativa	light responsive element
CgGT60	MBS	CAACTG	883	6	Arabidopsis thaliana	MYB binding site involved in drought-inducibility
CgGT60	MBS	CAACTG	1607	6	Arabidopsis thaliana	MYB binding site involved in drought-inducibility
CgGT60	TGACG-motif	TGACG	682	5	Hordeum vulgare	cis-acting regulatory element involved in the MeJA-responsiveness
CgGT60	TGACG-motif	TGACG	1683	5	Hordeum vulgare	cis-acting regulatory element involved in the MeJA-responsiveness
CgGT60	TGACG-motif	TGACG	1905	5	Hordeum vulgare	cis-acting regulatory element involved in the MeJA-responsiveness
CgGT60	O2-site	GATGA(C/T)(A/G)TG(A/G)	218	8	Zea mays	cis-acting regulatory element involved in zein metabolism regulation
CgGT60	O2-site	GATGA(C/T)(A/G)TG(A/G)	1644	8	Zea mays	cis-acting regulatory element involved in zein metabolism regulation
CgGT60	O2-site	GATGA(C/T)(A/G)TG(A/G)	1896	8	Zea mays	cis-acting regulatory element involved in zein metabolism regulation
CgGT60	TGA-element	AACGAC	324	6	Brassica oleracea	auxin-responsive element
CgGT60	G-box	CACGTG	1833	6	Pisum sativum	cis-acting regulatory element involved in light responsiveness
CgGT60	ARE	AAACCA	1500	6	Zea mays	cis-acting regulatory element essential for the anaerobic induction
CgGT61	CCAAT-box	CAACGG	73	6	Hordeum vulgare	MYBHv1 binding site
CgGT61	CCAAT-box	CAACGG	254	6	Hordeum vulgare	MYBHv1 binding site
CgGT61	CCAAT-box	CAACGG	711	6	Hordeum vulgare	MYBHv1 binding site
CgGT61	CAT-box	GCCACT	177	6	Arabidopsis thaliana	cis-acting regulatory element related to meristem expression
CgGT61	CAT-box	GCCACT	345	6	Arabidopsis thaliana	cis-acting regulatory element related to meristem expression
CgGT61	TCT-motif	TCTTAC	653	6	Arabidopsis thaliana	part of a light responsive element
CgGT61	G-box	CACGTT	1638	6	Pisum sativum	cis-acting regulatory element involved in light responsiveness
CgGT61	GC-motif	CCCCCG	123	6	Zea mays	enhancer-like element involved in anoxic specific inducibility
CgGT61	GC-motif	CCCCCG	1803	6	Zea mays	enhancer-like element involved in anoxic specific inducibility
CgGT61	P-box	CCTTTTG	933	7	Oryza sativa	gibberellin-responsive element
CgGT61	GATA-motif	GATAGGG	149	7	Pisum sativum	part of a light responsive element
CgGT61	ARE	AAACCA	1502	6	Zea mays	cis-acting regulatory element essential for the anaerobic induction
CgGT61	TGACG-motif	TGACG	42	5	Hordeum vulgare	cis-acting regulatory element involved in the MeJA-responsiveness
CgGT61	TGACG-motif	TGACG	233	5	Hordeum vulgare	cis-acting regulatory element involved in the MeJA-responsiveness
CgGT61	TGACG-motif	TGACG	273	5	Hordeum vulgare	cis-acting regulatory element involved in the MeJA-responsiveness
CgGT61	TGACG-motif	TGACG	482	5	Hordeum vulgare	cis-acting regulatory element involved in the MeJA-responsiveness
CgGT61	TGACG-motif	TGACG	1245	5	Hordeum vulgare	cis-acting regulatory element involved in the MeJA-responsiveness
CgGT61	TCA-element	TCAGAAGAGG	475	9	Brassica oleracea	cis-acting element involved in salicylic acid responsiveness
CgGT61	CGTCA-motif	CGTCA	42	5	Hordeum vulgare	cis-acting regulatory element involved in the MeJA-responsiveness
CgGT61	CGTCA-motif	CGTCA	233	5	Hordeum vulgare	cis-acting regulatory element involved in the MeJA-responsiveness
CgGT61	CGTCA-motif	CGTCA	273	5	Hordeum vulgare	cis-acting regulatory element involved in the MeJA-responsiveness
CgGT61	CGTCA-motif	CGTCA	482	5	Hordeum vulgare	cis-acting regulatory element involved in the MeJA-responsiveness
CgGT61	CGTCA-motif	CGTCA	1245	5	Hordeum vulgare	cis-acting regulatory element involved in the MeJA-responsiveness
CgGT61	Sp1	GGGCGG	1459	6	Oryza sativa	light responsive element
CgGT61	Sp1	GGGCGG	1907	6	Oryza sativa	light responsive element
CgGT61	MBS	CAACTG	642	6	Arabidopsis thaliana	MYB binding site involved in drought-inducibility
CgGT61	G-box	CACGAC	113	6	Zea mays	cis-acting regulatory element involved in light responsiveness
CgGT61	G-box	CACGAC	883	6	Zea mays	cis-acting regulatory element involved in light responsiveness
CgGT61	ABRE	AACCCGG	1231	7	Arabidopsis thaliana	cis-acting element involved in the abscisic acid responsiveness
CgGT61	ABRE	ACGTG	1639	5	Arabidopsis thaliana	cis-acting element involved in the abscisic acid responsiveness
CgGT62	P-box	CCTTTTG	1135	7	Oryza sativa	gibberellin-responsive element
CgGT62	P-box	CCTTTTG	1548	7	Oryza sativa	gibberellin-responsive element
CgGT62	GT1-motif	GGTTAA	1702	6	Arabidopsis thaliana	light responsive element
CgGT62	CGTCA-motif	CGTCA	2	5	Hordeum vulgare	cis-acting regulatory element involved in the MeJA-responsiveness
CgGT62	CGTCA-motif	CGTCA	158	5	Hordeum vulgare	cis-acting regulatory element involved in the MeJA-responsiveness
CgGT62	CGTCA-motif	CGTCA	690	5	Hordeum vulgare	cis-acting regulatory element involved in the MeJA-responsiveness
CgGT62	CGTCA-motif	CGTCA	870	5	Hordeum vulgare	cis-acting regulatory element involved in the MeJA-responsiveness
CgGT62	CGTCA-motif	CGTCA	1728	5	Hordeum vulgare	cis-acting regulatory element involved in the MeJA-responsiveness
CgGT62	CGTCA-motif	CGTCA	1935	5	Hordeum vulgare	cis-acting regulatory element involved in the MeJA-responsiveness
CgGT62	GC-motif	CCCCCG	711	6	Zea mays	enhancer-like element involved in anoxic specific inducibility
CgGT62	GC-motif	CCCCCG	748	6	Zea mays	enhancer-like element involved in anoxic specific inducibility
CgGT62	ABRE	ACGTG	160	5	Arabidopsis thaliana	cis-acting element involved in the abscisic acid responsiveness
CgGT62	G-box	CACGTC	159	6	Zea mays	cis-acting regulatory element involved in light responsiveness
CgGT62	G-box	CACGAC	517	6	Zea mays	cis-acting regulatory element involved in light responsiveness
CgGT62	G-box	CACGAC	1063	6	Zea mays	cis-acting regulatory element involved in light responsiveness
CgGT62	TGACG-motif	TGACG	2	5	Hordeum vulgare	cis-acting regulatory element involved in the MeJA-responsiveness
CgGT62	TGACG-motif	TGACG	158	5	Hordeum vulgare	cis-acting regulatory element involved in the MeJA-responsiveness
CgGT62	TGACG-motif	TGACG	690	5	Hordeum vulgare	cis-acting regulatory element involved in the MeJA-responsiveness
CgGT62	TGACG-motif	TGACG	870	5	Hordeum vulgare	cis-acting regulatory element involved in the MeJA-responsiveness
CgGT62	TGACG-motif	TGACG	1728	5	Hordeum vulgare	cis-acting regulatory element involved in the MeJA-responsiveness
CgGT62	TGACG-motif	TGACG	1935	5	Hordeum vulgare	cis-acting regulatory element involved in the MeJA-responsiveness
CgGT62	MBS	CAACTG	1205	6	Arabidopsis thaliana	MYB binding site involved in drought-inducibility
CgGT62	MBS	CAACTG	1470	6	Arabidopsis thaliana	MYB binding site involved in drought-inducibility
CgGT62	TCA-element	CCATCTTTTT	1684	9	Nicotiana tabacum	cis-acting element involved in salicylic acid responsiveness
CgGT62	GARE-motif	TCTGTTG	1119	7	Brassica oleracea	gibberellin-responsive element
CgGT62	ARE	AAACCA	1288	6	Zea mays	cis-acting regulatory element essential for the anaerobic induction
CgGT62	TGA-element	AACGAC	1946	6	Brassica oleracea	auxin-responsive element
CgGT63	MBS	CAACTG	184	6	Arabidopsis thaliana	MYB binding site involved in drought-inducibility
CgGT63	MBS	CAACTG	1455	6	Arabidopsis thaliana	MYB binding site involved in drought-inducibility
CgGT63	LTR	CCGAAA	1421	6	Hordeum vulgare	cis-acting element involved in low-temperature responsiveness
CgGT63	G-box	GCCACGTGGA	1298	9	Arabidopsis thaliana	cis-acting regulatory element involved in light responsiveness
CgGT63	G-box	CACGAC	1311	6	Zea mays	cis-acting regulatory element involved in light responsiveness
CgGT63	G-box	CCACGTAA	1771	8	Brassica napus	cis-acting regulatory element involved in light responsiveness
CgGT63	G-box	TACGTG	1772	6	Arabidopsis thaliana	cis-acting regulatory element involved in light responsiveness
CgGT63	GATA-motif	GATAGGA	885	7	Arabidopsis thaliana	part of a light responsive element
CgGT63	GATA-motif	AAGGATAAGG	1969	9	Solanum tuberosum	part of a light responsive element
CgGT63	TCA-element	CCATCTTTTT	1668	9	Nicotiana tabacum	cis-acting element involved in salicylic acid responsiveness
CgGT63	P-box	CCTTTTG	1941	7	Oryza sativa	gibberellin-responsive element
CgGT63	Sp1	GGGCGG	36	6	Oryza sativa	light responsive element
CgGT63	Sp1	GGGCGG	336	6	Oryza sativa	light responsive element
CgGT63	Sp1	GGGCGG	1890	6	Oryza sativa	light responsive element
CgGT63	CGTCA-motif	CGTCA	640	5	Hordeum vulgare	cis-acting regulatory element involved in the MeJA-responsiveness
CgGT63	CGTCA-motif	CGTCA	1030	5	Hordeum vulgare	cis-acting regulatory element involved in the MeJA-responsiveness
CgGT63	CCAAT-box	CAACGG	241	6	Hordeum vulgare	MYBHv1 binding site
CgGT63	CCAAT-box	CAACGG	1469	6	Hordeum vulgare	MYBHv1 binding site
CgGT63	TCT-motif	TCTTAC	764	6	Arabidopsis thaliana	part of a light responsive element
CgGT63	TCT-motif	TCTTAC	874	6	Arabidopsis thaliana	part of a light responsive element
CgGT63	TCT-motif	TCTTAC	1041	6	Arabidopsis thaliana	part of a light responsive element
CgGT63	TCT-motif	TCTTAC	1628	6	Arabidopsis thaliana	part of a light responsive element
CgGT63	TGACG-motif	TGACG	640	5	Hordeum vulgare	cis-acting regulatory element involved in the MeJA-responsiveness
CgGT63	TGACG-motif	TGACG	1030	5	Hordeum vulgare	cis-acting regulatory element involved in the MeJA-responsiveness
CgGT63	ARE	AAACCA	9	6	Zea mays	cis-acting regulatory element essential for the anaerobic induction
CgGT63	ARE	AAACCA	666	6	Zea mays	cis-acting regulatory element essential for the anaerobic induction
CgGT63	ARE	AAACCA	746	6	Zea mays	cis-acting regulatory element essential for the anaerobic induction
CgGT63	ARE	AAACCA	1307	6	Zea mays	cis-acting regulatory element essential for the anaerobic induction
CgGT63	ABRE	GACACGTGGC	232	9	Triticum aestivum	cis-acting element involved in the abscisic acid responsiveness
CgGT63	ABRE	CGCACGTGTC	368	9	Hordeum vulgare	cis-acting element involved in the abscisic acid responsiveness
CgGT63	ABRE	ACGTG	1772	5	Arabidopsis thaliana	cis-acting element involved in the abscisic acid responsiveness
CgGT64	TCT-motif	TCTTAC	1648	6	Arabidopsis thaliana	part of a light responsive element
CgGT64	TGACG-motif	TGACG	160	5	Hordeum vulgare	cis-acting regulatory element involved in the MeJA-responsiveness
CgGT64	TGACG-motif	TGACG	511	5	Hordeum vulgare	cis-acting regulatory element involved in the MeJA-responsiveness
CgGT64	TGACG-motif	TGACG	533	5	Hordeum vulgare	cis-acting regulatory element involved in the MeJA-responsiveness
CgGT64	TGACG-motif	TGACG	875	5	Hordeum vulgare	cis-acting regulatory element involved in the MeJA-responsiveness
CgGT64	TGACG-motif	TGACG	897	5	Hordeum vulgare	cis-acting regulatory element involved in the MeJA-responsiveness
CgGT64	TGACG-motif	TGACG	1176	5	Hordeum vulgare	cis-acting regulatory element involved in the MeJA-responsiveness
CgGT64	TGACG-motif	TGACG	1903	5	Hordeum vulgare	cis-acting regulatory element involved in the MeJA-responsiveness
CgGT64	GATA-motif	GATAGGA	336	7	Arabidopsis thaliana	part of a light responsive element
CgGT64	G-box	CACGTG	72	6	Pisum sativum	cis-acting regulatory element involved in light responsiveness
CgGT64	TGA-element	AACGAC	1973	6	Brassica oleracea	auxin-responsive element
CgGT64	LTR	CCGAAA	1477	6	Hordeum vulgare	cis-acting element involved in low-temperature responsiveness
CgGT64	ABRE	CACGTG	72	6	Arabidopsis thaliana	cis-acting element involved in the abscisic acid responsiveness
CgGT64	ABRE	ACGTG	73	5	Arabidopsis thaliana	cis-acting element involved in the abscisic acid responsiveness
CgGT64	ABRE	GCCGCGTGGC	841	9	Oryza sativa	cis-acting element involved in the abscisic acid responsiveness
CgGT64	ABRE	ACGTG	1077	5	Arabidopsis thaliana	cis-acting element involved in the abscisic acid responsiveness
CgGT64	ABRE	ACGTG	1109	5	Arabidopsis thaliana	cis-acting element involved in the abscisic acid responsiveness
CgGT64	ABRE	ACGTG	1214	5	Arabidopsis thaliana	cis-acting element involved in the abscisic acid responsiveness
CgGT64	ABRE	TACGGTC	1792	7	Arabidopsis thaliana	cis-acting element involved in the abscisic acid responsiveness
CgGT64	ABRE	GCAACGTGTC	1826	9	Hordeum vulgare	cis-acting element involved in the abscisic acid responsiveness
CgGT64	CGTCA-motif	CGTCA	160	5	Hordeum vulgare	cis-acting regulatory element involved in the MeJA-responsiveness
CgGT64	CGTCA-motif	CGTCA	511	5	Hordeum vulgare	cis-acting regulatory element involved in the MeJA-responsiveness
CgGT64	CGTCA-motif	CGTCA	533	5	Hordeum vulgare	cis-acting regulatory element involved in the MeJA-responsiveness
CgGT64	CGTCA-motif	CGTCA	875	5	Hordeum vulgare	cis-acting regulatory element involved in the MeJA-responsiveness
CgGT64	CGTCA-motif	CGTCA	897	5	Hordeum vulgare	cis-acting regulatory element involved in the MeJA-responsiveness
CgGT64	CGTCA-motif	CGTCA	1176	5	Hordeum vulgare	cis-acting regulatory element involved in the MeJA-responsiveness
CgGT64	CGTCA-motif	CGTCA	1903	5	Hordeum vulgare	cis-acting regulatory element involved in the MeJA-responsiveness
CgGT64	MBS	CAACTG	371	6	Arabidopsis thaliana	enhancer-like element involved in anoxic specific inducibility
CgGT64	MBS	CAACTG	1545	6	Arabidopsis thaliana	MYB binding site involved in drought-inducibility
CgGT64	MBS	CAACTG	1720	6	Arabidopsis thaliana	MYB binding site involved in drought-inducibility
CgGT64	MBS	CAACTG	1929	6	Arabidopsis thaliana	MYB binding site involved in drought-inducibility
CgGT64	G-box	CACGTG	72	6	Arabidopsis thaliana	MYB binding site involved in drought-inducibility
CgGT64	G-box	CACGAC	188	6	Zea mays	cis-acting regulatory element involved in light responsiveness
CgGT64	G-box	TACGTG	1077	6	Arabidopsis thaliana	cis-acting regulatory element involved in light responsiveness
CgGT64	G-box	TACGTG	1109	6	Arabidopsis thaliana	cis-acting regulatory element involved in light responsiveness
CgGT64	G-box	TACGTG	1214	6	Arabidopsis thaliana	cis-acting regulatory element involved in light responsiveness
CgGT65	TCT-motif	TCTTAC	1332	6	Arabidopsis thaliana	part of a light responsive element
CgGT65	CGTCA-motif	CGTCA	53	5	Hordeum vulgare	cis-acting regulatory element involved in the MeJA-responsiveness
CgGT65	CGTCA-motif	CGTCA	77	5	Hordeum vulgare	cis-acting regulatory element involved in the MeJA-responsiveness
CgGT65	CGTCA-motif	CGTCA	506	5	Hordeum vulgare	cis-acting regulatory element involved in the MeJA-responsiveness
CgGT65	CGTCA-motif	CGTCA	542	5	Hordeum vulgare	cis-acting regulatory element involved in the MeJA-responsiveness
CgGT65	CGTCA-motif	CGTCA	1739	5	Hordeum vulgare	cis-acting regulatory element involved in the MeJA-responsiveness
CgGT65	G-box	CACGTT	595	6	Pisum sativum	cis-acting regulatory element involved in light responsiveness
CgGT65	G-box	CACGTT	1578	6	Pisum sativum	cis-acting regulatory element involved in light responsiveness
CgGT65	G-box	CACGTT	1878	6	Pisum sativum	cis-acting regulatory element involved in light responsiveness
CgGT65	TGA-element	AACGAC	359	6	Brassica oleracea	auxin-responsive element
CgGT65	GT1-motif	GGTTAAT	648	7	Avena sativa	light responsive element
CgGT65	GT1-motif	GGTTAA	649	6	Arabidopsis thaliana	light responsive element
CgGT65	GATA-motif	GATAGGA	1110	7	Arabidopsis thaliana	part of a light responsive element
CgGT65	ARE	AAACCA	430	6	Zea mays	cis-acting regulatory element essential for the anaerobic induction
CgGT65	TGACG-motif	TGACG	53	5	Hordeum vulgare	cis-acting regulatory element involved in the MeJA-responsiveness
CgGT65	TGACG-motif	TGACG	77	5	Hordeum vulgare	cis-acting regulatory element involved in the MeJA-responsiveness
CgGT65	TGACG-motif	TGACG	506	5	Hordeum vulgare	cis-acting regulatory element involved in the MeJA-responsiveness
CgGT65	TGACG-motif	TGACG	542	5	Hordeum vulgare	cis-acting regulatory element involved in the MeJA-responsiveness
CgGT65	TGACG-motif	TGACG	1739	5	Hordeum vulgare	cis-acting regulatory element involved in the MeJA-responsiveness
CgGT65	MRE	AACCTAA	651	7	Petroselinum crispum	MYB binding site involved in light responsiveness
CgGT65	ABRE	ACGTG	595	5	Arabidopsis thaliana	cis-acting element involved in the abscisic acid responsiveness
CgGT65	ABRE	ACGTG	1579	5	Arabidopsis thaliana	cis-acting element involved in the abscisic acid responsiveness
CgGT65	ABRE	ACGTG	1878	5	Arabidopsis thaliana	cis-acting element involved in the abscisic acid responsiveness
CgGT65	RY-element	CATGCATG	497	8	Helianthus annuus	cis-acting regulatory element involved in seed-specific regulation
CgGT65	LTR	CCGAAA	64	6	Hordeum vulgare	cis-acting element involved in low-temperature responsiveness
CgGT65	LTR	CCGAAA	487	6	Hordeum vulgare	cis-acting element involved in low-temperature responsiveness
CgGT65	CAT-box	GCCACT	574	6	Arabidopsis thaliana	cis-acting regulatory element related to meristem expression
CgGT65	CAT-box	GCCACT	915	6	Arabidopsis thaliana	cis-acting regulatory element related to meristem expression
CgGT65	CAT-box	GCCACT	1084	6	Arabidopsis thaliana	cis-acting regulatory element related to meristem expression
CgGT65	CAT-box	GCCACT	1265	6	Arabidopsis thaliana	cis-acting regulatory element related to meristem expression
CgGT65	CAT-box	GCCACT	1481	6	Arabidopsis thaliana	cis-acting regulatory element related to meristem expression
CgGT66	ABRE	GCCGCGTGGC	51	10	Oryza sativa	cis-acting element involved in the abscisic acid responsiveness
CgGT66	ABRE	ACGTG	107	5	Arabidopsis thaliana	cis-acting element involved in the abscisic acid responsiveness
CgGT66	ABRE	ACGTG	539	5	Arabidopsis thaliana	cis-acting element involved in the abscisic acid responsiveness
CgGT66	ABRE	ACGTG	740	5	Arabidopsis thaliana	cis-acting element involved in the abscisic acid responsiveness
CgGT66	ABRE	ACGTG	902	5	Arabidopsis thaliana	cis-acting element involved in the abscisic acid responsiveness
CgGT66	G-box	CACGTT	106	6	Pisum sativum	cis-acting regulatory element involved in light responsiveness
CgGT66	TGACG-motif	TGACG	489	5	Hordeum vulgare	cis-acting regulatory element involved in the MeJA-responsiveness
CgGT66	TGACG-motif	TGACG	555	5	Hordeum vulgare	cis-acting regulatory element involved in the MeJA-responsiveness
CgGT66	TGACG-motif	TGACG	565	5	Hordeum vulgare	cis-acting regulatory element involved in the MeJA-responsiveness
CgGT66	TGACG-motif	TGACG	619	5	Hordeum vulgare	cis-acting regulatory element involved in the MeJA-responsiveness
CgGT66	TGACG-motif	TGACG	673	5	Hordeum vulgare	cis-acting regulatory element involved in the MeJA-responsiveness
CgGT66	TGACG-motif	TGACG	742	5	Hordeum vulgare	cis-acting regulatory element involved in the MeJA-responsiveness
CgGT66	TGACG-motif	TGACG	751	5	Hordeum vulgare	cis-acting regulatory element involved in the MeJA-responsiveness
CgGT66	TGACG-motif	TGACG	810	5	Hordeum vulgare	cis-acting regulatory element involved in the MeJA-responsiveness
CgGT66	TGACG-motif	TGACG	900	5	Hordeum vulgare	cis-acting regulatory element involved in the MeJA-responsiveness
CgGT66	TGACG-motif	TGACG	1200	5	Hordeum vulgare	cis-acting regulatory element involved in the MeJA-responsiveness
CgGT66	GARE-motif	TCTGTTG	1727	7	Brassica oleracea	gibberellin-responsive element
CgGT66	LTR	CCGAAA	1760	6	Hordeum vulgare	cis-acting element involved in low-temperature responsiveness
CgGT66	G-box	CACGTC	539	6	Zea mays	cis-acting regulatory element involved in light responsiveness
CgGT66	G-box	CAGACGTGGCA	737	10	Nicotiana plumbaginifolia	cis-acting regulatory element involved in light responsiveness
CgGT66	G-box	CACGTC	740	6	Zea mays	cis-acting regulatory element involved in light responsiveness
CgGT66	G-box	CACGTC	901	6	Zea mays	cis-acting regulatory element involved in light responsiveness
CgGT66	Sp1	GGGCGG	341	6	Oryza sativa	light responsive element
CgGT66	Sp1	GGGCGG	1051	6	Oryza sativa	light responsive element
CgGT66	Sp1	GGGCGG	1338	6	Oryza sativa	light responsive element
CgGT66	Sp1	GGGCGG	1483	6	Oryza sativa	light responsive element
CgGT66	MBS	CAACTG	13	6	Arabidopsis thaliana	MYB binding site involved in drought-inducibility
CgGT66	CGTCA-motif	CGTCA	489	5	Hordeum vulgare	cis-acting regulatory element involved in the MeJA-responsiveness
CgGT66	CGTCA-motif	CGTCA	555	5	Hordeum vulgare	cis-acting regulatory element involved in the MeJA-responsiveness
CgGT66	CGTCA-motif	CGTCA	565	5	Hordeum vulgare	cis-acting regulatory element involved in the MeJA-responsiveness
CgGT66	CGTCA-motif	CGTCA	619	5	Hordeum vulgare	cis-acting regulatory element involved in the MeJA-responsiveness
CgGT66	CGTCA-motif	CGTCA	673	5	Hordeum vulgare	cis-acting regulatory element involved in the MeJA-responsiveness
CgGT66	CGTCA-motif	CGTCA	742	5	Hordeum vulgare	cis-acting regulatory element involved in the MeJA-responsiveness
CgGT66	CGTCA-motif	CGTCA	751	5	Hordeum vulgare	cis-acting regulatory element involved in the MeJA-responsiveness
CgGT66	CGTCA-motif	CGTCA	810	5	Hordeum vulgare	cis-acting regulatory element involved in the MeJA-responsiveness
CgGT66	CGTCA-motif	CGTCA	900	5	Hordeum vulgare	cis-acting regulatory element involved in the MeJA-responsiveness
CgGT66	CGTCA-motif	CGTCA	1200	5	Hordeum vulgare	cis-acting regulatory element involved in the MeJA-responsiveness
CgGT66	GC-motif	CCCCCG	377	6	Zea mays	enhancer-like element involved in anoxic specific inducibility
CgGT66	GC-motif	CCCCCG	1983	6	Zea mays	enhancer-like element involved in anoxic specific inducibility
CgGT66	CAT-box	GCCACT	660	6	Arabidopsis thaliana	cis-acting regulatory element related to meristem expression
CgGT66	CAT-box	GCCACT	1011	6	Arabidopsis thaliana	cis-acting regulatory element related to meristem expression
CgGT67	ABRE	ACGTG	181	5	Arabidopsis thaliana	cis-acting element involved in the abscisic acid responsiveness
CgGT67	ABRE	GCAACGTGTC	1776	9	Hordeum vulgare	cis-acting element involved in the abscisic acid responsiveness
CgGT67	ARE	AAACCA	388	6	Zea mays	cis-acting regulatory element essential for the anaerobic induction
CgGT67	TGA-element	AACGAC	1783	6	Brassica oleracea	auxin-responsive element
CgGT67	MBS	CAACTG	931	6	Arabidopsis thaliana	MYB binding site involved in drought-inducibility
CgGT67	MBS	CAACTG	1612	6	Arabidopsis thaliana	MYB binding site involved in drought-inducibility
CgGT67	GATA-motif	AAGATAAGATT	451	10	Arabidopsis thaliana	part of a light responsive element
CgGT67	GATA-motif	AAGGATAAGG	1033	9	Solanum tuberosum	part of a light responsive element
CgGT67	O2-site	GATGATGTGG	187	9	Zea mays	cis-acting regulatory element involved in zein metabolism regulation
CgGT67	G-box	CACGAC	100	6	Zea mays	cis-acting regulatory element involved in light responsiveness
CgGT67	G-box	TAACACGTAG	263	9	Brassica oleracea	cis-acting regulatory element involved in light responsiveness
CgGT67	G-box	CACGAC	670	6	Zea mays	cis-acting regulatory element involved in light responsiveness
CgGT67	GT1-motif	GGTTAA	1445	6	Arabidopsis thaliana	light responsive element
CgGT67	TGACG-motif	TGACG	757	5	Hordeum vulgare	cis-acting regulatory element involved in the MeJA-responsiveness
CgGT67	TGACG-motif	TGACG	1209	5	Hordeum vulgare	cis-acting regulatory element involved in the MeJA-responsiveness
CgGT67	CGTCA-motif	CGTCA	757	5	Hordeum vulgare	cis-acting regulatory element involved in the MeJA-responsiveness
CgGT67	CGTCA-motif	CGTCA	1209	5	Hordeum vulgare	cis-acting regulatory element involved in the MeJA-responsiveness
CgGT67	G-box	CACGTT	180	6	Pisum sativum	cis-acting regulatory element involved in light responsiveness
CgGT67	MRE	AACCTAA	1335	7	Petroselinum crispum	MYB binding site involved in light responsiveness
CgGT67	TCA-element	CCATCTTTTT	44	9	Nicotiana tabacum	cis-acting element involved in salicylic acid responsiveness
CgGT68	CGTCA-motif	CGTCA	77	5	Hordeum vulgare	cis-acting regulatory element involved in the MeJA-responsiveness
CgGT68	CGTCA-motif	CGTCA	384	5	Hordeum vulgare	cis-acting regulatory element involved in the MeJA-responsiveness
CgGT68	CGTCA-motif	CGTCA	1238	5	Hordeum vulgare	cis-acting regulatory element involved in the MeJA-responsiveness
CgGT68	CGTCA-motif	CGTCA	1389	5	Hordeum vulgare	cis-acting regulatory element involved in the MeJA-responsiveness
CgGT68	CGTCA-motif	CGTCA	1816	5	Hordeum vulgare	cis-acting regulatory element involved in the MeJA-responsiveness
CgGT68	CGTCA-motif	CGTCA	1988	5	Hordeum vulgare	cis-acting regulatory element involved in the MeJA-responsiveness
CgGT68	TGACG-motif	TGACG	77	5	Hordeum vulgare	cis-acting regulatory element involved in the MeJA-responsiveness
CgGT68	TGACG-motif	TGACG	384	5	Hordeum vulgare	cis-acting regulatory element involved in the MeJA-responsiveness
CgGT68	TGACG-motif	TGACG	1238	5	Hordeum vulgare	cis-acting regulatory element involved in the MeJA-responsiveness
CgGT68	TGACG-motif	TGACG	1389	5	Hordeum vulgare	cis-acting regulatory element involved in the MeJA-responsiveness
CgGT68	TGACG-motif	TGACG	1816	5	Hordeum vulgare	cis-acting regulatory element involved in the MeJA-responsiveness
CgGT68	TGACG-motif	TGACG	1988	5	Hordeum vulgare	cis-acting regulatory element involved in the MeJA-responsiveness
CgGT68	ABRE	AACCCGG	244	7	Arabidopsis thaliana	cis-acting element involved in the abscisic acid responsiveness
CgGT68	TGA-element	AACGAC	1506	6	Brassica oleracea	auxin-responsive element
CgGT68	CAT-box	GCCACT	1850	6	Arabidopsis thaliana	cis-acting regulatory element related to meristem expression
CgGT68	G-box	CACGAC	1412	6	Zea mays	cis-acting regulatory element involved in light responsiveness
CgGT68	Sp1	GGGCGG	38	6	Oryza sativa	light responsive element
CgGT68	Sp1	GGGCGG	1382	6	Oryza sativa	light responsive element
CgGT68	GATA-motif	AAGGATAAGG	570	9	Solanum tuberosum	part of a light responsive element
CgGT68	TCT-motif	TCTTAC	689	6	Arabidopsis thaliana	part of a light responsive element
CgGT69	LTR	CCGAAA	758	6	Hordeum vulgare	cis-acting element involved in low-temperature responsiveness
CgGT69	Sp1	GGGCGG	121	6	Oryza sativa	light responsive element
CgGT69	CAT-box	GCCACT	214	6	Arabidopsis thaliana	cis-acting regulatory element related to meristem expression
CgGT69	CAT-box	GCCACT	914	6	Arabidopsis thaliana	cis-acting regulatory element related to meristem expression
CgGT69	CAT-box	GCCACT	1400	6	Arabidopsis thaliana	cis-acting regulatory element related to meristem expression
CgGT69	P-box	CCTTTTG	716	7	Oryza sativa	gibberellin-responsive element
CgGT69	MBS	CAACTG	497	6	Arabidopsis thaliana	MYB binding site involved in drought-inducibility
CgGT69	GATA-motif	GATAGGG	559	7	Pisum sativum	part of a light responsive element
CgGT69	TGACG-motif	TGACG	29	5	Hordeum vulgare	cis-acting regulatory element involved in the MeJA-responsiveness
CgGT69	TGACG-motif	TGACG	933	5	Hordeum vulgare	cis-acting regulatory element involved in the MeJA-responsiveness
CgGT69	TGACG-motif	TGACG	1090	5	Hordeum vulgare	cis-acting regulatory element involved in the MeJA-responsiveness
CgGT69	TGACG-motif	TGACG	1204	5	Hordeum vulgare	cis-acting regulatory element involved in the MeJA-responsiveness
CgGT69	TGACG-motif	TGACG	1348	5	Hordeum vulgare	cis-acting regulatory element involved in the MeJA-responsiveness
CgGT69	CGTCA-motif	CGTCA	29	5	Hordeum vulgare	cis-acting regulatory element involved in the MeJA-responsiveness
CgGT69	CGTCA-motif	CGTCA	933	5	Hordeum vulgare	cis-acting regulatory element involved in the MeJA-responsiveness
CgGT69	CGTCA-motif	CGTCA	1090	5	Hordeum vulgare	cis-acting regulatory element involved in the MeJA-responsiveness
CgGT69	CGTCA-motif	CGTCA	1204	5	Hordeum vulgare	cis-acting regulatory element involved in the MeJA-responsiveness
CgGT69	CGTCA-motif	CGTCA	1348	5	Hordeum vulgare	cis-acting regulatory element involved in the MeJA-responsiveness
CgGT69	TGA-element	AACGAC	536	6	Brassica oleracea	auxin-responsive element
CgGT69	TGA-element	AACGAC	1055	6	Brassica oleracea	auxin-responsive element
CgGT69	ARE	AAACCA	402	6	Zea mays	cis-acting regulatory element essential for the anaerobic induction
CgGT69	O2-site	GATGATGTGG	1036	9	Zea mays	cis-acting regulatory element involved in zein metabolism regulation
CgGT69	CCAAT-box	CAACGG	4	6	Hordeum vulgare	MYBHv1 binding site
CgGT69	CCAAT-box	CAACGG	1853	6	Hordeum vulgare	MYBHv1 binding site
CgGT69	G-box	CACGTT	998	6	Pisum sativum	cis-acting regulatory element involved in light responsiveness
CgGT69	ABRE	ACGTG	999	5	Arabidopsis thaliana	cis-acting element involved in the abscisic acid responsiveness
CgGT70	GATA-motif	AAGGATAAGG	276	9	Solanum tuberosum	part of a light responsive element
CgGT70	GC-motif	CCCCCG	1756	6	Zea mays	enhancer-like element involved in anoxic specific inducibility
CgGT70	RY-element	CATGCATG	236	8	Helianthus annuus	cis-acting regulatory element involved in seed-specific regulation
CgGT70	Sp1	GGGCGG	1014	6	Oryza sativa	light responsive element
[truncated: 1,005 more rows]
