# Supplementary material for: Genome-Wide Identification and Analysis of Glycosyltransferases in Colletotrichum graminicola
Source: Microorganisms. 2024 Dec 11;12(12):2551. doi: 10.3390/microorganisms12122551 (PMC11676771; doi:10.3390/microorganisms12122551)
Supplement: Supplementary file 1 [file microorganisms-12-02551-s001.zip › Table S3. Gene ontology enrichment analysis of CgGT genes.xlsx]

## Sheet: Sheet1
Table S3. Gene ontology enrichment analysis of CgGT genes
GO ID	Description	out (66)	All (6448)	p value	p.adjust	Genes
GO:0070085	glycosylation	40	66	9.54e-69	3.18e-66	EVM0000577.1;EVM0000595.1;EVM0000878.1;EVM0001034.1;EVM0001638.1;EVM0001804.1;EVM0002238.1;EVM0002239.1;EVM0002267.1;EVM0002284.1;EVM0002503.1;EVM0002695.1;EVM0002790.1;EVM0002951.1;EVM0003195.8;EVM0003225.1;EVM0003259.1;EVM0003945.3;EVM0004307.1;EVM0004712.1;EVM0004757.1;EVM0005273.1;EVM0005573.1;EVM0005768.1;EVM0005789.1;EVM0006283.1;EVM0007165.1;EVM0007775.1;EVM0007855.1;EVM0008052.1;EVM000817…
GO:0044723	single-organism carbohydrate metabolic process	46	190	3.12e-57	5.19e-55	EVM0000372.1;EVM0000520.1;EVM0000577.1;EVM0000595.1;EVM0000878.1;EVM0001034.1;EVM0001638.1;EVM0001804.1;EVM0002238.1;EVM0002239.1;EVM0002267.1;EVM0002284.1;EVM0002503.1;EVM0002695.1;EVM0002790.1;EVM0002951.1;EVM0003195.8;EVM0003225.1;EVM0003259.1;EVM0003945.3;EVM0004307.1;EVM0004712.1;EVM0004757.1;EVM0005273.1;EVM0005573.1;EVM0005768.1;EVM0005789.1;EVM0005882.1;EVM0006283.1;EVM0007087.1;EVM000716…
GO:0006486	protein glycosylation	33	58	2.04e-54	1.7e-52	EVM0000577.1;EVM0000595.1;EVM0000878.1;EVM0001034.1;EVM0001638.1;EVM0001804.1;EVM0002238.1;EVM0002239.1;EVM0002267.1;EVM0002284.1;EVM0002503.1;EVM0002695.1;EVM0002790.1;EVM0002951.1;EVM0003195.8;EVM0003225.1;EVM0003259.1;EVM0003945.3;EVM0004307.1;EVM0005273.1;EVM0005573.1;EVM0005768.1;EVM0007165.1;EVM0007775.1;EVM0007855.1;EVM0008052.1;EVM0008429.1;EVM0008593.1;EVM0009152.2;EVM0009253.1;EVM001015…
GO:0043413	macromolecule glycosylation	33	58	2.04e-54	1.7e-52	EVM0000577.1;EVM0000595.1;EVM0000878.1;EVM0001034.1;EVM0001638.1;EVM0001804.1;EVM0002238.1;EVM0002239.1;EVM0002267.1;EVM0002284.1;EVM0002503.1;EVM0002695.1;EVM0002790.1;EVM0002951.1;EVM0003195.8;EVM0003225.1;EVM0003259.1;EVM0003945.3;EVM0004307.1;EVM0005273.1;EVM0005573.1;EVM0005768.1;EVM0007165.1;EVM0007775.1;EVM0007855.1;EVM0008052.1;EVM0008429.1;EVM0008593.1;EVM0009152.2;EVM0009253.1;EVM001015…
GO:0009100	glycoprotein metabolic process	33	59	4.6e-54	2.55e-52	EVM0000577.1;EVM0000595.1;EVM0000878.1;EVM0001034.1;EVM0001638.1;EVM0001804.1;EVM0002238.1;EVM0002239.1;EVM0002267.1;EVM0002284.1;EVM0002503.1;EVM0002695.1;EVM0002790.1;EVM0002951.1;EVM0003195.8;EVM0003225.1;EVM0003259.1;EVM0003945.3;EVM0004307.1;EVM0005273.1;EVM0005573.1;EVM0005768.1;EVM0007165.1;EVM0007775.1;EVM0007855.1;EVM0008052.1;EVM0008429.1;EVM0008593.1;EVM0009152.2;EVM0009253.1;EVM001015…
GO:0009101	glycoprotein biosynthetic process	33	59	4.6e-54	2.55e-52	EVM0000577.1;EVM0000595.1;EVM0000878.1;EVM0001034.1;EVM0001638.1;EVM0001804.1;EVM0002238.1;EVM0002239.1;EVM0002267.1;EVM0002284.1;EVM0002503.1;EVM0002695.1;EVM0002790.1;EVM0002951.1;EVM0003195.8;EVM0003225.1;EVM0003259.1;EVM0003945.3;EVM0004307.1;EVM0005273.1;EVM0005573.1;EVM0005768.1;EVM0007165.1;EVM0007775.1;EVM0007855.1;EVM0008052.1;EVM0008429.1;EVM0008593.1;EVM0009152.2;EVM0009253.1;EVM001015…
GO:1901137	carbohydrate derivative biosynthetic process	43	174	2.99e-53	1.42e-51	EVM0000577.1;EVM0000595.1;EVM0000878.1;EVM0001034.1;EVM0001638.1;EVM0001804.1;EVM0002001.1;EVM0002238.1;EVM0002239.1;EVM0002267.1;EVM0002284.1;EVM0002503.1;EVM0002695.1;EVM0002790.1;EVM0002951.1;EVM0003195.8;EVM0003225.1;EVM0003259.1;EVM0003945.3;EVM0003981.1;EVM0004307.1;EVM0004757.1;EVM0004975.1;EVM0005219.1;EVM0005273.1;EVM0005573.1;EVM0005717.1;EVM0005768.1;EVM0006283.1;EVM0007165.1;EVM000777…
GO:1901135	carbohydrate derivative metabolic process	43	291	8.73e-43	3.63e-41	EVM0000577.1;EVM0000595.1;EVM0000878.1;EVM0001034.1;EVM0001638.1;EVM0001804.1;EVM0002001.1;EVM0002238.1;EVM0002239.1;EVM0002267.1;EVM0002284.1;EVM0002503.1;EVM0002695.1;EVM0002790.1;EVM0002951.1;EVM0003195.8;EVM0003225.1;EVM0003259.1;EVM0003945.3;EVM0003981.1;EVM0004307.1;EVM0004757.1;EVM0004975.1;EVM0005219.1;EVM0005273.1;EVM0005573.1;EVM0005717.1;EVM0005768.1;EVM0006283.1;EVM0007165.1;EVM000777…
GO:0097502	mannosylation	21	22	1.03e-42	3.82e-41	EVM0000878.1;EVM0001034.1;EVM0002238.1;EVM0002239.1;EVM0002267.1;EVM0002284.1;EVM0002790.1;EVM0003259.1;EVM0004307.1;EVM0004757.1;EVM0005768.1;EVM0006283.1;EVM0007775.1;EVM0008052.1;EVM0008429.1;EVM0008593.1;EVM0008674.1;EVM0009152.2;EVM0009253.1;EVM0010156.1;EVM0010808.1
GO:0005975	carbohydrate metabolic process	50	504	1.18e-42	3.93e-41	EVM0000372.1;EVM0000520.1;EVM0000577.1;EVM0000595.1;EVM0000878.1;EVM0001034.1;EVM0001638.1;EVM0001804.1;EVM0002238.1;EVM0002239.1;EVM0002267.1;EVM0002284.1;EVM0002503.1;EVM0002506.1;EVM0002695.1;EVM0002790.1;EVM0002951.1;EVM0003195.8;EVM0003225.1;EVM0003259.1;EVM0003945.3;EVM0004307.1;EVM0004712.1;EVM0004723.1;EVM0004757.1;EVM0005273.1;EVM0005573.1;EVM0005768.1;EVM0005789.1;EVM0005882.1;EVM000628…
GO:0006487	protein N-linked glycosylation	18	30	9.61e-30	2.91e-28	EVM0000595.1;EVM0000878.1;EVM0001638.1;EVM0001804.1;EVM0002238.1;EVM0002695.1;EVM0003195.8;EVM0003225.1;EVM0003259.1;EVM0003945.3;EVM0004307.1;EVM0005273.1;EVM0005768.1;EVM0008052.1;EVM0008429.1;EVM0008593.1;EVM0010249.1;EVM0010808.1
GO:0006464	cellular protein modification process	38	642	7.1e-22	1.82e-20	EVM0000577.1;EVM0000595.1;EVM0000878.1;EVM0001034.1;EVM0001638.1;EVM0001804.1;EVM0002238.1;EVM0002239.1;EVM0002267.1;EVM0002284.1;EVM0002503.1;EVM0002695.1;EVM0002790.1;EVM0002951.1;EVM0003195.8;EVM0003225.1;EVM0003259.1;EVM0003945.3;EVM0004307.1;EVM0004757.1;EVM0004975.1;EVM0005273.1;EVM0005573.1;EVM0005768.1;EVM0006283.1;EVM0007165.1;EVM0007775.1;EVM0007855.1;EVM0008052.1;EVM0008429.1;EVM000859…
GO:0036211	protein modification process	38	642	7.1e-22	1.82e-20	EVM0000577.1;EVM0000595.1;EVM0000878.1;EVM0001034.1;EVM0001638.1;EVM0001804.1;EVM0002238.1;EVM0002239.1;EVM0002267.1;EVM0002284.1;EVM0002503.1;EVM0002695.1;EVM0002790.1;EVM0002951.1;EVM0003195.8;EVM0003225.1;EVM0003259.1;EVM0003945.3;EVM0004307.1;EVM0004757.1;EVM0004975.1;EVM0005273.1;EVM0005573.1;EVM0005768.1;EVM0006283.1;EVM0007165.1;EVM0007775.1;EVM0007855.1;EVM0008052.1;EVM0008429.1;EVM000859…
GO:0043412	macromolecule modification	38	725	5.55e-20	1.32e-18	EVM0000577.1;EVM0000595.1;EVM0000878.1;EVM0001034.1;EVM0001638.1;EVM0001804.1;EVM0002238.1;EVM0002239.1;EVM0002267.1;EVM0002284.1;EVM0002503.1;EVM0002695.1;EVM0002790.1;EVM0002951.1;EVM0003195.8;EVM0003225.1;EVM0003259.1;EVM0003945.3;EVM0004307.1;EVM0004757.1;EVM0004975.1;EVM0005273.1;EVM0005573.1;EVM0005768.1;EVM0006283.1;EVM0007165.1;EVM0007775.1;EVM0007855.1;EVM0008052.1;EVM0008429.1;EVM000859…
GO:0006490	oligosaccharide-lipid intermediate biosynthetic process	8	10	3.45e-15	7.65e-14	EVM0001034.1;EVM0002239.1;EVM0002284.1;EVM0002695.1;EVM0003225.1;EVM0005717.1;EVM0008429.1;EVM0010072.1
GO:0009059	macromolecule biosynthetic process	43	1383	1.91e-14	3.98e-13	EVM0000372.1;EVM0000520.1;EVM0000577.1;EVM0000595.1;EVM0000878.1;EVM0001034.1;EVM0001510.1;EVM0001638.1;EVM0001804.1;EVM0002001.1;EVM0002238.1;EVM0002239.1;EVM0002267.1;EVM0002284.1;EVM0002503.1;EVM0002695.1;EVM0002790.1;EVM0002951.1;EVM0003195.8;EVM0003225.1;EVM0003259.1;EVM0003945.3;EVM0003981.1;EVM0004307.1;EVM0004757.1;EVM0004975.1;EVM0005273.1;EVM0005573.1;EVM0005768.1;EVM0006283.1;EVM000716…
GO:1901576	organic substance biosynthetic process	49	1870	2.81e-14	5.51e-13	EVM0000372.1;EVM0000520.1;EVM0000577.1;EVM0000595.1;EVM0000878.1;EVM0001034.1;EVM0001510.1;EVM0001638.1;EVM0001804.1;EVM0002001.1;EVM0002238.1;EVM0002239.1;EVM0002267.1;EVM0002284.1;EVM0002503.1;EVM0002695.1;EVM0002790.1;EVM0002951.1;EVM0003195.8;EVM0003225.1;EVM0003259.1;EVM0003945.3;EVM0003981.1;EVM0004307.1;EVM0004757.1;EVM0004975.1;EVM0005219.1;EVM0005273.1;EVM0005573.1;EVM0005717.1;EVM000576…
GO:0044267	cellular protein metabolic process	38	1109	1.23e-13	2.28e-12	EVM0000577.1;EVM0000595.1;EVM0000878.1;EVM0001034.1;EVM0001638.1;EVM0001804.1;EVM0002238.1;EVM0002239.1;EVM0002267.1;EVM0002284.1;EVM0002503.1;EVM0002695.1;EVM0002790.1;EVM0002951.1;EVM0003195.8;EVM0003225.1;EVM0003259.1;EVM0003945.3;EVM0004307.1;EVM0004757.1;EVM0004975.1;EVM0005273.1;EVM0005573.1;EVM0005768.1;EVM0006283.1;EVM0007165.1;EVM0007775.1;EVM0007855.1;EVM0008052.1;EVM0008429.1;EVM000859…
GO:0009058	biosynthetic process	49	1947	1.58e-13	2.76e-12	EVM0000372.1;EVM0000520.1;EVM0000577.1;EVM0000595.1;EVM0000878.1;EVM0001034.1;EVM0001510.1;EVM0001638.1;EVM0001804.1;EVM0002001.1;EVM0002238.1;EVM0002239.1;EVM0002267.1;EVM0002284.1;EVM0002503.1;EVM0002695.1;EVM0002790.1;EVM0002951.1;EVM0003195.8;EVM0003225.1;EVM0003259.1;EVM0003945.3;EVM0003981.1;EVM0004307.1;EVM0004757.1;EVM0004975.1;EVM0005219.1;EVM0005273.1;EVM0005573.1;EVM0005717.1;EVM000576…
GO:0034645	cellular macromolecule biosynthetic process	41	1366	5.39e-13	8.98e-12	EVM0000372.1;EVM0000520.1;EVM0000577.1;EVM0000595.1;EVM0000878.1;EVM0001034.1;EVM0001510.1;EVM0001638.1;EVM0001804.1;EVM0002238.1;EVM0002239.1;EVM0002267.1;EVM0002284.1;EVM0002503.1;EVM0002695.1;EVM0002790.1;EVM0002951.1;EVM0003195.8;EVM0003225.1;EVM0003259.1;EVM0003945.3;EVM0004307.1;EVM0004757.1;EVM0004975.1;EVM0005273.1;EVM0005573.1;EVM0005768.1;EVM0006283.1;EVM0007165.1;EVM0007775.1;EVM000785…
GO:0044710	single-organism metabolic process	54	2547	1.76e-12	2.79e-11	EVM0000372.1;EVM0000520.1;EVM0000577.1;EVM0000595.1;EVM0000878.1;EVM0001034.1;EVM0001638.1;EVM0001804.1;EVM0002001.1;EVM0002238.1;EVM0002239.1;EVM0002267.1;EVM0002284.1;EVM0002503.1;EVM0002695.1;EVM0002790.1;EVM0002951.1;EVM0003195.8;EVM0003225.1;EVM0003259.1;EVM0003945.3;EVM0003981.1;EVM0004307.1;EVM0004712.1;EVM0004757.1;EVM0004975.1;EVM0005219.1;EVM0005273.1;EVM0005326.1;EVM0005573.1;EVM000571…
GO:0044255	cellular lipid metabolic process	19	248	2.26e-12	3.42e-11	EVM0000878.1;EVM0001034.1;EVM0002239.1;EVM0002284.1;EVM0002695.1;EVM0003225.1;EVM0004712.1;EVM0004757.1;EVM0004975.1;EVM0005219.1;EVM0005717.1;EVM0005789.1;EVM0006283.1;EVM0008174.1;EVM0008429.1;EVM0008674.1;EVM0010072.1;EVM0010719.1;EVM0011166.1
GO:0019538	protein metabolic process	39	1343	1.08e-11	1.56e-10	EVM0000577.1;EVM0000595.1;EVM0000878.1;EVM0001034.1;EVM0001638.1;EVM0001804.1;EVM0002238.1;EVM0002239.1;EVM0002267.1;EVM0002284.1;EVM0002503.1;EVM0002695.1;EVM0002790.1;EVM0002951.1;EVM0003195.8;EVM0003225.1;EVM0003259.1;EVM0003945.3;EVM0004307.1;EVM0004757.1;EVM0004975.1;EVM0005273.1;EVM0005573.1;EVM0005768.1;EVM0006283.1;EVM0007165.1;EVM0007775.1;EVM0007855.1;EVM0008052.1;EVM0008429.1;EVM000859…
GO:0044249	cellular biosynthetic process	45	1843	2.39e-11	3.32e-10	EVM0000372.1;EVM0000520.1;EVM0000577.1;EVM0000595.1;EVM0000878.1;EVM0001034.1;EVM0001510.1;EVM0001638.1;EVM0001804.1;EVM0002238.1;EVM0002239.1;EVM0002267.1;EVM0002284.1;EVM0002503.1;EVM0002695.1;EVM0002790.1;EVM0002951.1;EVM0003195.8;EVM0003225.1;EVM0003259.1;EVM0003945.3;EVM0004307.1;EVM0004757.1;EVM0004975.1;EVM0005219.1;EVM0005273.1;EVM0005573.1;EVM0005768.1;EVM0005882.1;EVM0006283.1;EVM000708…
GO:0000032	cell wall mannoprotein biosynthetic process	6	9	7.48e-11	8.9e-10	EVM0003259.1;EVM0004307.1;EVM0008052.1;EVM0009152.2;EVM0009253.1;EVM0010808.1
GO:0006056	mannoprotein metabolic process	6	9	7.48e-11	8.9e-10	EVM0003259.1;EVM0004307.1;EVM0008052.1;EVM0009152.2;EVM0009253.1;EVM0010808.1
GO:0006057	mannoprotein biosynthetic process	6	9	7.48e-11	8.9e-10	EVM0003259.1;EVM0004307.1;EVM0008052.1;EVM0009152.2;EVM0009253.1;EVM0010808.1
GO:0031506	cell wall glycoprotein biosynthetic process	6	9	7.48e-11	8.9e-10	EVM0003259.1;EVM0004307.1;EVM0008052.1;EVM0009152.2;EVM0009253.1;EVM0010808.1
GO:0006493	protein O-linked glycosylation	5	5	9.64e-11	1.11e-09	EVM0000878.1;EVM0002267.1;EVM0004307.1;EVM0009152.2;EVM0009253.1
GO:0006629	lipid metabolic process	19	314	1.45e-10	1.61e-09	EVM0000878.1;EVM0001034.1;EVM0002239.1;EVM0002284.1;EVM0002695.1;EVM0003225.1;EVM0004712.1;EVM0004757.1;EVM0004975.1;EVM0005219.1;EVM0005717.1;EVM0005789.1;EVM0006283.1;EVM0008174.1;EVM0008429.1;EVM0008674.1;EVM0010072.1;EVM0010719.1;EVM0011166.1
GO:0009247	glycolipid biosynthetic process	7	24	2.56e-09	2.76e-08	EVM0000878.1;EVM0004757.1;EVM0004975.1;EVM0005219.1;EVM0006283.1;EVM0008674.1;EVM0010719.1
GO:0044763	single-organism cellular process	54	2996	2.99e-09	3.11e-08	EVM0000372.1;EVM0000520.1;EVM0000577.1;EVM0000595.1;EVM0000878.1;EVM0001034.1;EVM0001510.1;EVM0001638.1;EVM0001804.1;EVM0002238.1;EVM0002239.1;EVM0002267.1;EVM0002284.1;EVM0002503.1;EVM0002695.1;EVM0002790.1;EVM0002951.1;EVM0003195.8;EVM0003225.1;EVM0003259.1;EVM0003945.3;EVM0003981.1;EVM0004307.1;EVM0004712.1;EVM0004757.1;EVM0004975.1;EVM0005211.2;EVM0005219.1;EVM0005273.1;EVM0005573.1;EVM000571…
GO:0071704	organic substance metabolic process	60	3742	3.26e-09	3.29e-08	EVM0000372.1;EVM0000520.1;EVM0000577.1;EVM0000595.1;EVM0000878.1;EVM0001034.1;EVM0001510.1;EVM0001638.1;EVM0001804.1;EVM0002001.1;EVM0002238.1;EVM0002239.1;EVM0002267.1;EVM0002284.1;EVM0002503.1;EVM0002506.1;EVM0002695.1;EVM0002790.1;EVM0002951.1;EVM0003195.8;EVM0003225.1;EVM0003259.1;EVM0003945.3;EVM0003981.1;EVM0004307.1;EVM0004712.1;EVM0004723.1;EVM0004757.1;EVM0004975.1;EVM0005219.1;EVM000527…
GO:0006664	glycolipid metabolic process	7	26	4.8e-09	4.56e-08	EVM0000878.1;EVM0004757.1;EVM0004975.1;EVM0005219.1;EVM0006283.1;EVM0008674.1;EVM0010719.1
GO:1903509	liposaccharide metabolic process	7	26	4.8e-09	4.56e-08	EVM0000878.1;EVM0004757.1;EVM0004975.1;EVM0005219.1;EVM0006283.1;EVM0008674.1;EVM0010719.1
GO:0044238	primary metabolic process	58	3527	6.63e-09	6.13e-08	EVM0000372.1;EVM0000520.1;EVM0000577.1;EVM0000595.1;EVM0000878.1;EVM0001034.1;EVM0001510.1;EVM0001638.1;EVM0001804.1;EVM0002238.1;EVM0002239.1;EVM0002267.1;EVM0002284.1;EVM0002503.1;EVM0002506.1;EVM0002695.1;EVM0002790.1;EVM0002951.1;EVM0003195.8;EVM0003225.1;EVM0003259.1;EVM0003945.3;EVM0004307.1;EVM0004712.1;EVM0004723.1;EVM0004757.1;EVM0004975.1;EVM0005219.1;EVM0005273.1;EVM0005326.1;EVM000557…
GO:0009312	oligosaccharide biosynthetic process	4	4	1e-08	8.78e-08	EVM0001034.1;EVM0005882.1;EVM0007087.1;EVM0007220.1
GO:0030259	lipid glycosylation	4	4	1e-08	8.78e-08	EVM0004712.1;EVM0005789.1;EVM0008174.1;EVM0011166.1
GO:0009311	oligosaccharide metabolic process	6	20	3.16e-08	2.7e-07	EVM0001034.1;EVM0005273.1;EVM0005882.1;EVM0007087.1;EVM0007220.1;EVM0008593.1
GO:0006505	GPI anchor metabolic process	6	23	8.04e-08	6.53e-07	EVM0000878.1;EVM0004757.1;EVM0004975.1;EVM0006283.1;EVM0008674.1;EVM0010719.1
GO:0006506	GPI anchor biosynthetic process	6	23	8.04e-08	6.53e-07	EVM0000878.1;EVM0004757.1;EVM0004975.1;EVM0006283.1;EVM0008674.1;EVM0010719.1
GO:0046467	membrane lipid biosynthetic process	7	38	8.36e-08	6.63e-07	EVM0000878.1;EVM0004757.1;EVM0004975.1;EVM0005219.1;EVM0006283.1;EVM0008674.1;EVM0010719.1
GO:0044038	cell wall macromolecule biosynthetic process	6	24	1.06e-07	8.05e-07	EVM0003259.1;EVM0004307.1;EVM0008052.1;EVM0009152.2;EVM0009253.1;EVM0010808.1
GO:0070589	cellular component macromolecule biosynthetic process	6	24	1.06e-07	8.05e-07	EVM0003259.1;EVM0004307.1;EVM0008052.1;EVM0009152.2;EVM0009253.1;EVM0010808.1
GO:0044237	cellular metabolic process	54	3312	2.33e-07	1.72e-06	EVM0000372.1;EVM0000520.1;EVM0000577.1;EVM0000595.1;EVM0000878.1;EVM0001034.1;EVM0001510.1;EVM0001638.1;EVM0001682.1;EVM0001804.1;EVM0002238.1;EVM0002239.1;EVM0002267.1;EVM0002284.1;EVM0002503.1;EVM0002695.1;EVM0002790.1;EVM0002951.1;EVM0003195.8;EVM0003225.1;EVM0003259.1;EVM0003945.3;EVM0004307.1;EVM0004712.1;EVM0004757.1;EVM0004975.1;EVM0005219.1;EVM0005273.1;EVM0005573.1;EVM0005717.1;EVM000576…
GO:0042546	cell wall biogenesis	7	47	3.87e-07	2.8e-06	EVM0003259.1;EVM0004307.1;EVM0005211.2;EVM0008052.1;EVM0009152.2;EVM0009253.1;EVM0010808.1
GO:0006643	membrane lipid metabolic process	7	51	6.9e-07	4.89e-06	EVM0000878.1;EVM0004757.1;EVM0004975.1;EVM0005219.1;EVM0006283.1;EVM0008674.1;EVM0010719.1
GO:0044711	single-organism biosynthetic process	22	707	9.17e-07	6.36e-06	EVM0000372.1;EVM0000520.1;EVM0000878.1;EVM0001034.1;EVM0002001.1;EVM0002239.1;EVM0002284.1;EVM0002695.1;EVM0003225.1;EVM0003981.1;EVM0004757.1;EVM0004975.1;EVM0005219.1;EVM0005717.1;EVM0005882.1;EVM0006283.1;EVM0007087.1;EVM0007220.1;EVM0008429.1;EVM0008674.1;EVM0010072.1;EVM0010719.1
GO:0006661	phosphatidylinositol biosynthetic process	6	34	9.8e-07	6.44e-06	EVM0000878.1;EVM0004757.1;EVM0004975.1;EVM0006283.1;EVM0008674.1;EVM0010719.1
GO:0005992	trehalose biosynthetic process	3	3	1.02e-06	6.44e-06	EVM0005882.1;EVM0007087.1;EVM0007220.1
GO:0035268	protein mannosylation	3	3	1.02e-06	6.44e-06	EVM0002267.1;EVM0009152.2;EVM0009253.1
GO:0035269	protein O-linked mannosylation	3	3	1.02e-06	6.44e-06	EVM0002267.1;EVM0009152.2;EVM0009253.1
GO:0046351	disaccharide biosynthetic process	3	3	1.02e-06	6.44e-06	EVM0005882.1;EVM0007087.1;EVM0007220.1
GO:0006497	protein lipidation	6	35	1.17e-06	7.11e-06	EVM0000878.1;EVM0004757.1;EVM0004975.1;EVM0006283.1;EVM0008674.1;EVM0010719.1
GO:0042158	lipoprotein biosynthetic process	6	35	1.17e-06	7.11e-06	EVM0000878.1;EVM0004757.1;EVM0004975.1;EVM0006283.1;EVM0008674.1;EVM0010719.1
GO:0042157	lipoprotein metabolic process	6	36	1.4e-06	8.31e-06	EVM0000878.1;EVM0004757.1;EVM0004975.1;EVM0006283.1;EVM0008674.1;EVM0010719.1
GO:0043170	macromolecule metabolic process	46	2708	4.52e-06	2.64e-05	EVM0000372.1;EVM0000520.1;EVM0000577.1;EVM0000595.1;EVM0000878.1;EVM0001034.1;EVM0001510.1;EVM0001638.1;EVM0001804.1;EVM0002001.1;EVM0002238.1;EVM0002239.1;EVM0002267.1;EVM0002284.1;EVM0002503.1;EVM0002695.1;EVM0002790.1;EVM0002951.1;EVM0003195.8;EVM0003225.1;EVM0003259.1;EVM0003945.3;EVM0003981.1;EVM0004307.1;EVM0004757.1;EVM0004975.1;EVM0005273.1;EVM0005573.1;EVM0005768.1;EVM0006283.1;EVM000716…
GO:0034637	cellular carbohydrate biosynthetic process	5	27	6.54e-06	3.75e-05	EVM0000372.1;EVM0000520.1;EVM0005882.1;EVM0007087.1;EVM0007220.1
GO:0044260	cellular macromolecule metabolic process	42	2389	9.62e-06	5.43e-05	EVM0000372.1;EVM0000520.1;EVM0000577.1;EVM0000595.1;EVM0000878.1;EVM0001034.1;EVM0001510.1;EVM0001638.1;EVM0001804.1;EVM0002238.1;EVM0002239.1;EVM0002267.1;EVM0002284.1;EVM0002503.1;EVM0002695.1;EVM0002790.1;EVM0002951.1;EVM0003195.8;EVM0003225.1;EVM0003259.1;EVM0003945.3;EVM0004307.1;EVM0004757.1;EVM0004975.1;EVM0005273.1;EVM0005573.1;EVM0005768.1;EVM0006283.1;EVM0007165.1;EVM0007775.1;EVM000785…
GO:0006488	dolichol-linked oligosaccharide biosynthetic process	3	5	1.01e-05	5.6e-05	EVM0002239.1;EVM0002695.1;EVM0010072.1
GO:0016051	carbohydrate biosynthetic process	6	54	1.6e-05	8.76e-05	EVM0000372.1;EVM0000520.1;EVM0001034.1;EVM0005882.1;EVM0007087.1;EVM0007220.1
GO:0046474	glycerophospholipid biosynthetic process	6	56	1.98e-05	0.000106606	EVM0000878.1;EVM0004757.1;EVM0004975.1;EVM0006283.1;EVM0008674.1;EVM0010719.1
GO:0046488	phosphatidylinositol metabolic process	6	57	2.2e-05	0.000116323	EVM0000878.1;EVM0004757.1;EVM0004975.1;EVM0006283.1;EVM0008674.1;EVM0010719.1
GO:0044036	cell wall macromolecule metabolic process	6	58	2.44e-05	0.0001267	EVM0003259.1;EVM0004307.1;EVM0008052.1;EVM0009152.2;EVM0009253.1;EVM0010808.1
GO:0045017	glycerolipid biosynthetic process	6	60	2.96e-05	0.000151855	EVM0000878.1;EVM0004757.1;EVM0004975.1;EVM0006283.1;EVM0008674.1;EVM0010719.1
GO:0005991	trehalose metabolic process	3	7	3.48e-05	0.000175694	EVM0005882.1;EVM0007087.1;EVM0007220.1
GO:0008152	metabolic process	64	5121	3.78e-05	0.000187915	EVM0000372.1;EVM0000520.1;EVM0000577.1;EVM0000595.1;EVM0000878.1;EVM0001034.1;EVM0001072.1;EVM0001510.1;EVM0001638.1;EVM0001682.1;EVM0001804.1;EVM0002001.1;EVM0002238.1;EVM0002239.1;EVM0002267.1;EVM0002284.1;EVM0002503.1;EVM0002506.1;EVM0002695.1;EVM0002790.1;EVM0002951.1;EVM0003195.8;EVM0003225.1;EVM0003259.1;EVM0003945.3;EVM0003981.1;EVM0004307.1;EVM0004712.1;EVM0004723.1;EVM0004757.1;EVM000497…
GO:0071554	cell wall organization or biogenesis	8	135	6.2e-05	0.000303586	EVM0003259.1;EVM0004307.1;EVM0004975.1;EVM0005211.2;EVM0008052.1;EVM0009152.2;EVM0009253.1;EVM0010808.1
GO:0008654	phospholipid biosynthetic process	6	74	9.81e-05	0.000473283	EVM0000878.1;EVM0004757.1;EVM0004975.1;EVM0006283.1;EVM0008674.1;EVM0010719.1
GO:0044845	chain elongation of O-linked mannose residue	2	2	0.000103199	0.000490931	EVM0009152.2;EVM0009253.1
GO:0005984	disaccharide metabolic process	3	11	0.00015941	0.000747657	EVM0005882.1;EVM0007087.1;EVM0007220.1
GO:0006650	glycerophospholipid metabolic process	6	82	0.00017389	0.000804241	EVM0000878.1;EVM0004757.1;EVM0004975.1;EVM0006283.1;EVM0008674.1;EVM0010719.1
GO:0044699	single-organism process	56	4176	0.000230116	0.00104971	EVM0000372.1;EVM0000520.1;EVM0000577.1;EVM0000595.1;EVM0000878.1;EVM0001034.1;EVM0001510.1;EVM0001638.1;EVM0001804.1;EVM0002001.1;EVM0002238.1;EVM0002239.1;EVM0002267.1;EVM0002284.1;EVM0002503.1;EVM0002695.1;EVM0002790.1;EVM0002951.1;EVM0003195.8;EVM0003225.1;EVM0003259.1;EVM0003945.3;EVM0003981.1;EVM0004307.1;EVM0004712.1;EVM0004757.1;EVM0004975.1;EVM0005211.2;EVM0005219.1;EVM0005273.1;EVM000532…
GO:1900101	regulation of endoplasmic reticulum unfolded protein response	2	3	0.000307547	0.00136778	EVM0009152.2;EVM0009253.1
GO:0046486	glycerolipid metabolic process	6	91	0.000308059	0.00136778	EVM0000878.1;EVM0004757.1;EVM0004975.1;EVM0006283.1;EVM0008674.1;EVM0010719.1
GO:0006644	phospholipid metabolic process	6	110	0.000850641	0.00367875	EVM0000878.1;EVM0004757.1;EVM0004975.1;EVM0006283.1;EVM0008674.1;EVM0010719.1
GO:0044262	cellular carbohydrate metabolic process	6	110	0.000850641	0.00367875	EVM0000372.1;EVM0000520.1;EVM0005882.1;EVM0007087.1;EVM0007220.1;EVM0010269.3
GO:0030258	lipid modification	4	45	0.00108851	0.00464708	EVM0004712.1;EVM0005789.1;EVM0008174.1;EVM0011166.1
GO:0008610	lipid biosynthetic process	7	161	0.00119988	0.00505774	EVM0000878.1;EVM0004757.1;EVM0004975.1;EVM0005219.1;EVM0006283.1;EVM0008674.1;EVM0010719.1
GO:0006491	N-glycan processing	2	6	0.00150745	0.00627474	EVM0005273.1;EVM0008593.1
GO:0016999	antibiotic metabolic process	2	7	0.00209649	0.00851381	EVM0001682.1;EVM0006633.1
GO:0017144	drug metabolic process	2	7	0.00209649	0.00851381	EVM0001682.1;EVM0006633.1
GO:0031505	fungal-type cell wall organization	4	57	0.00263266	0.0105624	EVM0004975.1;EVM0005211.2;EVM0009152.2;EVM0009253.1
GO:0005977	glycogen metabolic process	2	9	0.00354676	0.0138949	EVM0000372.1;EVM0010269.3
GO:0006112	energy reserve metabolic process	2	9	0.00354676	0.0138949	EVM0000372.1;EVM0010269.3
GO:0006031	chitin biosynthetic process	2	10	0.00440425	0.0168576	EVM0002001.1;EVM0003981.1
GO:1901073	glucosamine-containing compound biosynthetic process	2	10	0.00440425	0.0168576	EVM0002001.1;EVM0003981.1
GO:0006023	aminoglycan biosynthetic process	2	11	0.00534755	0.0202356	EVM0002001.1;EVM0003981.1
GO:0046349	amino sugar biosynthetic process	2	12	0.00637486	0.0234965	EVM0002001.1;EVM0003981.1
GO:0045229	external encapsulating structure organization	4	73	0.00642098	0.0234965	EVM0004975.1;EVM0005211.2;EVM0009152.2;EVM0009253.1
GO:0071555	cell wall organization	4	73	0.00642098	0.0234965	EVM0004975.1;EVM0005211.2;EVM0009152.2;EVM0009253.1
GO:0071852	fungal-type cell wall organization or biogenesis	4	76	0.00739788	0.0267771	EVM0004975.1;EVM0005211.2;EVM0009152.2;EVM0009253.1
GO:0009250	glucan biosynthetic process	2	14	0.00867448	0.0310602	EVM0000372.1;EVM0000520.1
GO:0006073	cellular glucan metabolic process	3	42	0.00884674	0.0313401	EVM0000372.1;EVM0000520.1;EVM0010269.3
GO:0090407	organophosphate biosynthetic process	6	179	0.00963185	0.0324619	EVM0000878.1;EVM0004757.1;EVM0004975.1;EVM0006283.1;EVM0008674.1;EVM0010719.1
GO:0030968	endoplasmic reticulum unfolded protein response	2	15	0.00994334	0.0324619	EVM0009152.2;EVM0009253.1
GO:0034620	cellular response to unfolded protein	2	15	0.00994334	0.0324619	EVM0009152.2;EVM0009253.1
GO:0044042	glucan metabolic process	3	44	0.0100593	0.0324619	EVM0000372.1;EVM0000520.1;EVM0010269.3
GO:0006677	glycosylceramide metabolic process	1	1	0.0102357	0.0324619	EVM0005219.1
GO:0006678	glucosylceramide metabolic process	1	1	0.0102357	0.0324619	EVM0005219.1
GO:0006679	glucosylceramide biosynthetic process	1	1	0.0102357	0.0324619	EVM0005219.1
GO:0006688	glycosphingolipid biosynthetic process	1	1	0.0102357	0.0324619	EVM0005219.1
GO:0046476	glycosylceramide biosynthetic process	1	1	0.0102357	0.0324619	EVM0005219.1
GO:0090441	trehalose biosynthesis in response to heat stress	1	1	0.0102357	0.0324619	EVM0005882.1
GO:0097359	UDP-glucosylation	1	1	0.0102357	0.0324619	EVM0000577.1
GO:0009987	cellular process	56	4652	0.011427	0.0358979	EVM0000372.1;EVM0000520.1;EVM0000577.1;EVM0000595.1;EVM0000878.1;EVM0001034.1;EVM0001510.1;EVM0001638.1;EVM0001682.1;EVM0001804.1;EVM0002238.1;EVM0002239.1;EVM0002267.1;EVM0002284.1;EVM0002503.1;EVM0002695.1;EVM0002790.1;EVM0002951.1;EVM0003195.8;EVM0003225.1;EVM0003259.1;EVM0003945.3;EVM0003981.1;EVM0004307.1;EVM0004712.1;EVM0004757.1;EVM0004975.1;EVM0005211.2;EVM0005219.1;EVM0005273.1;EVM000557…
GO:0044264	cellular polysaccharide metabolic process	3	50	0.0142547	0.0443628	EVM0000372.1;EVM0000520.1;EVM0010269.3
GO:0006986	response to unfolded protein	2	21	0.0191185	0.0584078	EVM0009152.2;EVM0009253.1
GO:0033692	cellular polysaccharide biosynthetic process	2	21	0.0191185	0.0584078	EVM0000372.1;EVM0000520.1
GO:0005980	glycogen catabolic process	1	2	0.0203683	0.0589794	EVM0010269.3
GO:0006011	UDP-glucose metabolic process	1	2	0.0203683	0.0589794	EVM0000577.1
GO:0045996	negative regulation of transcription by pheromones	1	2	0.0203683	0.0589794	EVM0001510.1
GO:0046020	negative regulation of transcription from RNA polymerase II promoter by pheromones	1	2	0.0203683	0.0589794	EVM0001510.1
GO:0070413	trehalose metabolism in response to stress	1	2	0.0203683	0.0589794	EVM0005882.1
GO:0070414	trehalose metabolism in response to heat stress	1	2	0.0203683	0.0589794	EVM0005882.1
GO:0035967	cellular response to topologically incorrect protein	2	24	0.0246387	0.07073	EVM0009152.2;EVM0009253.1
GO:0000271	polysaccharide biosynthetic process	2	26	0.0286364	0.0815037	EVM0000372.1;EVM0000520.1
GO:0006687	glycosphingolipid metabolic process	1	3	0.0303986	0.0843562	EVM0005219.1
GO:0018196	peptidyl-asparagine modification	1	3	0.0303986	0.0843562	EVM0000595.1
GO:0018279	protein N-linked glycosylation via asparagine	1	3	0.0303986	0.0843562	EVM0000595.1
GO:0034605	cellular response to heat	2	28	0.0328748	0.0904736	EVM0005882.1;EVM0007220.1
GO:0005976	polysaccharide metabolic process	4	120	0.0339629	0.0927021	EVM0000372.1;EVM0000520.1;EVM0009853.1;EVM0010269.3
GO:0035966	response to topologically incorrect protein	2	30	0.0373426	0.101098	EVM0009152.2;EVM0009253.1
GO:0006030	chitin metabolic process	2	31	0.0396592	0.106504	EVM0002001.1;EVM0003981.1
GO:0009373	regulation of transcription by pheromones	1	4	0.0403278	0.106581	EVM0001510.1
GO:0046019	regulation of transcription from RNA polymerase II promoter by pheromones	1	4	0.0403278	0.106581	EVM0001510.1
GO:0006022	aminoglycan metabolic process	2	32	0.0420292	0.110202	EVM0002001.1;EVM0003981.1
GO:1901071	glucosamine-containing compound metabolic process	2	35	0.0494462	0.128479	EVM0002001.1;EVM0003981.1
GO:0005978	glycogen biosynthetic process	1	5	0.0501569	0.128479	EVM0000372.1
GO:0006276	plasmid maintenance	1	5	0.0501569	0.128479	EVM0004757.1
GO:0006040	amino sugar metabolic process	2	37	0.0546343	0.13888	EVM0002001.1;EVM0003981.1
GO:0071310	cellular response to organic substance	3	87	0.0591385	0.149119	EVM0001510.1;EVM0009152.2;EVM0009253.1
GO:0046513	ceramide biosynthetic process	1	6	0.0598868	0.149119	EVM0005219.1
GO:0009408	response to heat	2	39	0.0600058	0.149119	EVM0005882.1;EVM0007220.1
GO:0015980	energy derivation by oxidation of organic compounds	3	89	0.0624682	0.153664	EVM0000372.1;EVM0003225.1;EVM0010269.3
GO:0009266	response to temperature stimulus	2	40	0.0627575	0.153664	EVM0005882.1;EVM0007220.1
GO:0019637	organophosphate metabolic process	6	286	0.0712388	0.173157	EVM0000878.1;EVM0004757.1;EVM0004975.1;EVM0006283.1;EVM0008674.1;EVM0010719.1
GO:0006075	(1->3)-beta-D-glucan biosynthetic process	1	8	0.079053	0.190758	EVM0000520.1
GO:0032505	reproduction of a single-celled organism	3	103	0.0881105	0.20899	EVM0003259.1;EVM0005211.2;EVM0005882.1
GO:0006074	(1->3)-beta-D-glucan metabolic process	1	9	0.0884912	0.20899	EVM0000520.1
GO:0051274	beta-glucan biosynthetic process	1	9	0.0884912	0.20899	EVM0000520.1
GO:0006091	generation of precursor metabolites and energy	3	104	0.0900906	0.211269	EVM0000372.1;EVM0003225.1;EVM0010269.3
GO:0030437	ascospore formation	2	51	0.0955828	0.219511	EVM0005211.2;EVM0005882.1
GO:0048468	cell development	2	51	0.0955828	0.219511	EVM0005211.2;EVM0005882.1
GO:0080135	regulation of cellular response to stress	2	51	0.0955828	0.219511	EVM0009152.2;EVM0009253.1
GO:0006672	ceramide metabolic process	1	10	0.0978342	0.221625	EVM0005219.1
GO:0009225	nucleotide-sugar metabolic process	1	10	0.0978342	0.221625	EVM0000577.1
GO:0034293	sexual sporulation	2	53	0.101992	0.226422	EVM0005211.2;EVM0005882.1
GO:0034976	response to endoplasmic reticulum stress	2	53	0.101992	0.226422	EVM0009152.2;EVM0009253.1
GO:0043935	sexual sporulation resulting in formation of a cellular spore	2	53	0.101992	0.226422	EVM0005211.2;EVM0005882.1
GO:0080134	regulation of response to stress	2	54	0.105241	0.231549	EVM0009152.2;EVM0009253.1
GO:0045023	G0 to G1 transition	1	11	0.107083	0.231549	EVM0002238.1
GO:0070316	regulation of G0 to G1 transition	1	11	0.107083	0.231549	EVM0002238.1
GO:0070317	negative regulation of G0 to G1 transition	1	11	0.107083	0.231549	EVM0002238.1
GO:0007275	multicellular organism development	3	114	0.110891	0.235202	EVM0002503.1;EVM0009152.2;EVM0009253.1
GO:0032501	multicellular organismal process	3	114	0.110891	0.235202	EVM0002503.1;EVM0009152.2;EVM0009253.1
GO:0044707	single-multicellular organism process	3	114	0.110891	0.235202	EVM0002503.1;EVM0009152.2;EVM0009253.1
GO:0043687	post-translational protein modification	1	12	0.116238	0.244983	EVM0000595.1
GO:0030447	filamentous growth	2	58	0.118508	0.246645	EVM0009152.2;EVM0009253.1
GO:0032506	cytokinetic process	2	58	0.118508	0.246645	EVM0003259.1;EVM0003981.1
GO:0030435	sporulation resulting in formation of a cellular spore	2	62	0.132171	0.269353	EVM0005211.2;EVM0005882.1
GO:0070887	cellular response to chemical stimulus	4	192	0.132884	0.269353	EVM0001510.1;EVM0005882.1;EVM0009152.2;EVM0009253.1
GO:0030476	ascospore wall assembly	1	14	0.134272	0.269353	EVM0005211.2
GO:0042244	spore wall assembly	1	14	0.134272	0.269353	EVM0005211.2
GO:0070590	spore wall biogenesis	1	14	0.134272	0.269353	EVM0005211.2
GO:0070591	ascospore wall biogenesis	1	14	0.134272	0.269353	EVM0005211.2
GO:0043934	sporulation	2	64	0.139134	0.275783	EVM0005211.2;EVM0005882.1
GO:0048646	anatomical structure formation involved in morphogenesis	2	64	0.139134	0.275783	EVM0005211.2;EVM0005882.1
GO:0061640	cytoskeleton-dependent cytokinesis	2	65	0.142646	0.279654	EVM0003259.1;EVM0003981.1
GO:0010033	response to organic substance	3	128	0.142766	0.279654	EVM0001510.1;EVM0009152.2;EVM0009253.1
GO:0044767	single-organism developmental process	5	273	0.146331	0.284961	EVM0002503.1;EVM0005211.2;EVM0005882.1;EVM0009152.2;EVM0009253.1
GO:0000916	actomyosin contractile ring contraction	1	16	0.151944	0.286777	EVM0003981.1
GO:0030148	sphingolipid biosynthetic process	1	16	0.151944	0.286777	EVM0005219.1
GO:0036213	contractile ring contraction	1	16	0.151944	0.286777	EVM0003981.1
GO:0070726	cell wall assembly	1	16	0.151944	0.286777	EVM0005211.2
GO:0071940	fungal-type cell wall assembly	1	16	0.151944	0.286777	EVM0005211.2
GO:0032502	developmental process	5	277	0.152769	0.286777	EVM0002503.1;EVM0005211.2;EVM0005882.1;EVM0009152.2;EVM0009253.1
GO:0000910	cytokinesis	2	68	0.153292	0.286777	EVM0003259.1;EVM0003981.1
GO:0040007	growth	2	76	0.182378	0.339285	EVM0009152.2;EVM0009253.1
GO:0022413	reproductive process in single-celled organism	2	77	0.186073	0.342618	EVM0005211.2;EVM0005882.1
GO:0000917	barrier septum assembly	1	20	0.186228	0.342618	EVM0003259.1
GO:0090529	cell septum assembly	1	21	0.194583	0.356023	EVM0003259.1
GO:0003006	developmental process involved in reproduction	2	84	0.212212	0.384057	EVM0005211.2;EVM0005882.1
GO:0009966	regulation of signal transduction	2	84	0.212212	0.384057	EVM0009152.2;EVM0009253.1
GO:0000272	polysaccharide catabolic process	2	86	0.219752	0.393426	EVM0009853.1;EVM0010269.3
GO:0030154	cell differentiation	2	86	0.219752	0.393426	EVM0005211.2;EVM0005882.1
GO:0023051	regulation of signaling	2	87	0.223531	0.398052	EVM0009152.2;EVM0009253.1
GO:0009251	glucan catabolic process	1	26	0.23511	0.412061	EVM0010269.3
GO:0044247	cellular polysaccharide catabolic process	1	26	0.23511	0.412061	EVM0010269.3
GO:0045454	cell redox homeostasis	1	26	0.23511	0.412061	EVM0002284.1
GO:0010646	regulation of cell communication	2	91	0.238697	0.416158	EVM0009152.2;EVM0009253.1
GO:0007114	cell budding	1	27	0.242971	0.421402	EVM0003259.1
GO:0010927	cellular component assembly involved in morphogenesis	1	28	0.250752	0.432645	EVM0005211.2
GO:0006665	sphingolipid metabolic process	1	29	0.258455	0.443636	EVM0005219.1
GO:0019954	asexual reproduction	1	31	0.273627	0.46727	EVM0003259.1
GO:0009628	response to abiotic stimulus	2	101	0.276799	0.470276	EVM0005882.1;EVM0007220.1
GO:0009653	anatomical structure morphogenesis	2	103	0.284424	0.480778	EVM0005211.2;EVM0005882.1
GO:0051273	beta-glucan metabolic process	1	33	0.288493	0.485192	EVM0000520.1
GO:0071444	cellular response to pheromone	1	34	0.295813	0.495003	EVM0001510.1
GO:0019236	response to pheromone	1	35	0.303059	0.502083	EVM0001510.1
GO:0044275	cellular carbohydrate catabolic process	1	35	0.303059	0.502083	EVM0010269.3
GO:0009272	fungal-type cell wall biogenesis	1	38	0.324359	0.534711	EVM0005211.2
GO:0019953	sexual reproduction	2	116	0.333721	0.54475	EVM0005211.2;EVM0005882.1
GO:0044703	multi-organism reproductive process	2	116	0.333721	0.54475	EVM0005211.2;EVM0005882.1
GO:0044724	single-organism carbohydrate catabolic process	1	40	0.338202	0.549372	EVM0010269.3
GO:0042221	response to chemical	4	292	0.350099	0.565937	EVM0001510.1;EVM0005882.1;EVM0009152.2;EVM0009253.1
GO:0048583	regulation of response to stimulus	2	123	0.359914	0.578992	EVM0009152.2;EVM0009253.1
GO:0048856	anatomical structure development	3	210	0.364529	0.583597	EVM0002503.1;EVM0005211.2;EVM0005882.1
GO:0048869	cellular developmental process	2	125	0.367334	0.585274	EVM0005211.2;EVM0005882.1
GO:0006796	phosphate-containing compound metabolic process	8	665	0.370521	0.587541	EVM0000878.1;EVM0004757.1;EVM0004975.1;EVM0006283.1;EVM0007220.1;EVM0008174.1;EVM0008674.1;EVM0010719.1
GO:0016052	carbohydrate catabolic process	2	131	0.389398	0.614547	EVM0009853.1;EVM0010269.3
GO:0006793	phosphorus metabolic process	8	682	0.397998	0.625157	EVM0000878.1;EVM0004757.1;EVM0004975.1;EVM0006283.1;EVM0007220.1;EVM0008174.1;EVM0008674.1;EVM0010719.1
GO:1902410	mitotic cytokinetic process	1	52	0.415582	0.648998	EVM0003259.1
GO:0022402	cell cycle process	5	413	0.417074	0.648998	EVM0002238.1;EVM0003259.1;EVM0003981.1;EVM0005211.2;EVM0005882.1
GO:1903046	meiotic cell cycle process	2	146	0.443025	0.686174	EVM0005211.2;EVM0005882.1
GO:0009060	aerobic respiration	1	60	0.462144	0.711685	EVM0003225.1
GO:0051704	multi-organism process	2	152	0.463771	0.711685	EVM0005211.2;EVM0005882.1
GO:0000281	mitotic cytokinesis	1	62	0.473202	0.718526	EVM0003259.1
GO:0006338	chromatin remodeling	1	62	0.473202	0.718526	EVM0001510.1
GO:0000003	reproduction	3	250	0.474702	0.718526	EVM0003259.1;EVM0005211.2;EVM0005882.1
GO:0006348	chromatin silencing at telomere	1	63	0.478646	0.72108	EVM0001510.1
GO:0051321	meiotic cell cycle	2	157	0.48072	0.72108	EVM0005211.2;EVM0005882.1
GO:0007049	cell cycle	5	451	0.494546	0.73535	EVM0002238.1;EVM0003259.1;EVM0003981.1;EVM0005211.2;EVM0005882.1
GO:0034599	cellular response to oxidative stress	1	66	0.49465	0.73535	EVM0005882.1
GO:0032989	cellular component morphogenesis	1	68	0.505049	0.747472	EVM0005211.2
GO:0010948	negative regulation of cell cycle process	1	72	0.525218	0.773884	EVM0002238.1
GO:0051301	cell division	2	174	0.535879	0.786113	EVM0003259.1;EVM0003981.1
GO:0000122	negative regulation of transcription from RNA polymerase II promoter	1	76	0.544578	0.795371	EVM0001510.1
GO:0045333	cellular respiration	1	77	0.549295	0.798757	EVM0003225.1
GO:0044702	single organism reproductive process	2	184	0.56645	0.820121	EVM0005211.2;EVM0005882.1
GO:0045786	negative regulation of cell cycle	1	89	0.602283	0.868226	EVM0002238.1
GO:0006979	response to oxidative stress	1	92	0.61454	0.882077	EVM0005882.1
GO:0044085	cellular component biogenesis	7	740	0.646042	0.923313	EVM0003259.1;EVM0004307.1;EVM0005211.2;EVM0008052.1;EVM0009152.2;EVM0009253.1;EVM0010808.1
GO:0043581	mycelium development	1	107	0.670462	0.954119	EVM0002503.1
GO:0016311	dephosphorylation	1	108	0.673892	0.95492	EVM0007220.1
GO:0006342	chromatin silencing	1	111	0.683973	0.961025	EVM0001510.1
GO:0045814	negative regulation of gene expression, epigenetic	1	111	0.683973	0.961025	EVM0001510.1
GO:0040029	regulation of gene expression, epigenetic	1	113	0.690522	0.96615	EVM0001510.1
GO:0016458	gene silencing	1	114	0.693746	0.9666	EVM0001510.1
GO:0019725	cellular homeostasis	1	116	0.700095	0.971383	EVM0002284.1
GO:0022414	reproductive process	2	238	0.706636	0.976271	EVM0005211.2;EVM0005882.1
GO:0033554	cellular response to stress	4	464	0.709483	0.976271	EVM0005882.1;EVM0007220.1;EVM0009152.2;EVM0009253.1
GO:0007165	signal transduction	2	251	0.734283	1	EVM0009152.2;EVM0009253.1
GO:0044700	single organism signaling	2	251	0.734283	1	EVM0009152.2;EVM0009253.1
GO:0023052	signaling	2	254	0.740346	1	EVM0009152.2;EVM0009253.1
GO:0010564	regulation of cell cycle process	1	132	0.746436	1	EVM0002238.1
GO:0006950	response to stress	4	536	0.81036	1	EVM0005882.1;EVM0007220.1;EVM0009152.2;EVM0009253.1
GO:0007154	cell communication	2	295	0.812171	1	EVM0009152.2;EVM0009253.1
GO:0018193	peptidyl-amino acid modification	1	162	0.815112	1	EVM0000595.1
GO:0016568	chromatin modification	1	166	0.822758	1	EVM0001510.1
GO:0051726	regulation of cell cycle	1	174	0.837126	1	EVM0002238.1
GO:0045892	negative regulation of transcription, DNA-templated	1	175	0.838839	1	EVM0001510.1
GO:1902679	negative regulation of RNA biosynthetic process	1	177	0.842213	1	EVM0001510.1
GO:1903507	negative regulation of nucleic acid-templated transcription	1	177	0.842213	1	EVM0001510.1
GO:0042592	homeostatic process	1	178	0.843874	1	EVM0002284.1
GO:0051253	negative regulation of RNA metabolic process	1	179	0.845517	1	EVM0001510.1
GO:0010629	negative regulation of gene expression	1	189	0.861042	1	EVM0001510.1
GO:0051716	cellular response to stimulus	5	710	0.86646	1	EVM0001510.1;EVM0005882.1;EVM0007220.1;EVM0009152.2;EVM0009253.1
GO:2000113	negative regulation of cellular macromolecule biosynthetic process	1	194	0.868218	1	EVM0001510.1
GO:0010558	negative regulation of macromolecule biosynthetic process	1	196	0.870985	1	EVM0001510.1
GO:0045934	negative regulation of nucleobase-containing compound metabolic process	1	201	0.877655	1	EVM0001510.1
GO:0048523	negative regulation of cellular process	2	347	0.877859	1	EVM0001510.1;EVM0002238.1
GO:0009890	negative regulation of biosynthetic process	1	209	0.887627	1	EVM0001510.1
GO:0031327	negative regulation of cellular biosynthetic process	1	209	0.887627	1	EVM0001510.1
GO:0051172	negative regulation of nitrogen compound metabolic process	1	213	0.892308	1	EVM0001510.1
GO:0048519	negative regulation of biological process	2	363	0.893421	1	EVM0001510.1;EVM0002238.1
GO:0009057	macromolecule catabolic process	2	392	0.917094	1	EVM0009853.1;EVM0010269.3
GO:0006325	chromatin organization	1	239	0.918384	1	EVM0001510.1
GO:0010605	negative regulation of macromolecule metabolic process	1	255	0.931225	1	EVM0001510.1
GO:0050896	response to stimulus	5	817	0.933631	1	EVM0001510.1;EVM0005882.1;EVM0007220.1;EVM0009152.2;EVM0009253.1
GO:0031324	negative regulation of cellular metabolic process	1	265	0.938218	1	EVM0001510.1
GO:0044712	single-organism catabolic process	1	268	0.940176	1	EVM0010269.3
GO:1903047	mitotic cell cycle process	1	269	0.940814	1	EVM0003259.1
GO:0009892	negative regulation of metabolic process	1	279	0.946845	1	EVM0001510.1
GO:0000278	mitotic cell cycle	1	280	0.947414	1	EVM0003259.1
GO:0065008	regulation of biological quality	1	299	0.957148	1	EVM0002284.1
GO:0022607	cellular component assembly	2	520	0.974115	1	EVM0003259.1;EVM0005211.2
GO:0071840	cellular component organization or biogenesis	9	1447	0.974984	1	EVM0001510.1;EVM0003259.1;EVM0004307.1;EVM0004975.1;EVM0005211.2;EVM0008052.1;EVM0009152.2;EVM0009253.1;EVM0010808.1
GO:1901566	organonitrogen compound biosynthetic process	3	706	0.980731	1	EVM0002001.1;EVM0003981.1;EVM0005219.1
GO:0051276	chromosome organization	1	379	0.982028	1	EVM0001510.1
GO:0016310	phosphorylation	1	387	0.983534	1	EVM0008174.1
GO:1901575	organic substance catabolic process	2	594	0.987247	1	EVM0009853.1;EVM0010269.3
GO:0043604	amide biosynthetic process	1	415	0.98789	1	EVM0005219.1
GO:0006508	proteolysis	1	452	0.991949	1	EVM0011280.1
GO:0043603	cellular amide metabolic process	1	462	0.992793	1	EVM0005219.1
GO:0009056	catabolic process	2	657	0.99314	1	EVM0009853.1;EVM0010269.3
GO:0016043	cellular component organization	6	1266	0.994133	1	EVM0001510.1;EVM0003259.1;EVM0004975.1;EVM0005211.2;EVM0009152.2;EVM0009253.1
GO:0044248	cellular catabolic process	1	483	0.994292	1	EVM0010269.3
GO:0006357	regulation of transcription from RNA polymerase II promoter	1	514	0.995961	1	EVM0001510.1
GO:0006366	transcription from RNA polymerase II promoter	1	555	0.997451	1	EVM0001510.1
GO:0055114	oxidation-reduction process	5	1232	0.997599	1	EVM0000372.1;EVM0002284.1;EVM0003225.1;EVM0005326.1;EVM0010269.3
GO:1901564	organonitrogen compound metabolic process	3	945	0.997911	1	EVM0002001.1;EVM0003981.1;EVM0005219.1
GO:0050794	regulation of cellular process	5	1312	0.998848	1	EVM0001510.1;EVM0002238.1;EVM0002284.1;EVM0009152.2;EVM0009253.1
GO:0043933	macromolecular complex subunit organization	1	649	0.999123	1	EVM0001510.1
GO:0050789	regulation of biological process	5	1386	0.99943	1	EVM0001510.1;EVM0002238.1;EVM0002284.1;EVM0009152.2;EVM0009253.1
GO:0006355	regulation of transcription, DNA-templated	1	731	0.999659	1	EVM0001510.1
GO:1903506	regulation of nucleic acid-templated transcription	1	736	0.999678	1	EVM0001510.1
GO:2001141	regulation of RNA biosynthetic process	1	736	0.999678	1	EVM0001510.1
GO:0051252	regulation of RNA metabolic process	1	744	0.999707	1	EVM0001510.1
GO:0019219	regulation of nucleobase-containing compound metabolic process	1	782	0.999812	1	EVM0001510.1
GO:0065007	biological regulation	5	1518	0.999847	1	EVM0001510.1;EVM0002238.1;EVM0002284.1;EVM0009152.2;EVM0009253.1
GO:0010468	regulation of gene expression	1	818	0.999877	1	EVM0001510.1
GO:2000112	regulation of cellular macromolecule biosynthetic process	1	823	0.999884	1	EVM0001510.1
GO:0010556	regulation of macromolecule biosynthetic process	1	829	0.999892	1	EVM0001510.1
GO:0006351	transcription, DNA-templated	1	833	0.999897	1	EVM0001510.1
GO:0097659	nucleic acid-templated transcription	1	839	0.999904	1	EVM0001510.1
GO:0032774	RNA biosynthetic process	1	845	0.999911	1	EVM0001510.1
GO:0031326	regulation of cellular biosynthetic process	1	849	0.999915	1	EVM0001510.1
GO:0009889	regulation of biosynthetic process	1	850	0.999916	1	EVM0001510.1
GO:0051171	regulation of nitrogen compound metabolic process	1	859	0.999924	1	EVM0001510.1
GO:0006996	organelle organization	1	949	0.999974	1	EVM0001510.1
GO:0060255	regulation of macromolecule metabolic process	1	959	0.999977	1	EVM0001510.1
GO:0034654	nucleobase-containing compound biosynthetic process	1	960	0.999977	1	EVM0001510.1
GO:0080090	regulation of primary metabolic process	1	975	0.999981	1	EVM0001510.1
GO:0031323	regulation of cellular metabolic process	1	981	0.999982	1	EVM0001510.1
GO:0019438	aromatic compound biosynthetic process	1	1047	0.999992	1	EVM0001510.1
GO:0018130	heterocycle biosynthetic process	1	1060	0.999993	1	EVM0001510.1
GO:0019222	regulation of metabolic process	1	1092	0.999996	1	EVM0001510.1
GO:1901362	organic cyclic compound biosynthetic process	1	1114	0.999997	1	EVM0001510.1
GO:0044271	cellular nitrogen compound biosynthetic process	2	1405	0.999998	1	EVM0001510.1;EVM0005219.1
GO:0016070	RNA metabolic process	1	1331	1	1	EVM0001510.1
GO:0006810	transport	1	1397	1	1	EVM0001965.1
GO:0051234	establishment of localization	1	1422	1	1	EVM0001965.1
GO:0006139	nucleobase-containing compound metabolic process	2	1752	1	1	EVM0000577.1;EVM0001510.1
GO:0051179	localization	1	1539	1	1	EVM0001965.1
GO:0090304	nucleic acid metabolic process	1	1558	1	1	EVM0001510.1
GO:0010467	gene expression	1	1564	1	1	EVM0001510.1
GO:0006807	nitrogen compound metabolic process	5	2384	1	1	EVM0000577.1;EVM0001510.1;EVM0002001.1;EVM0003981.1;EVM0005219.1
GO:0046483	heterocycle metabolic process	2	1858	1	1	EVM0000577.1;EVM0001510.1
GO:0006725	cellular aromatic compound metabolic process	2	1870	1	1	EVM0000577.1;EVM0001510.1
GO:1901360	organic cyclic compound metabolic process	2	1938	1	1	EVM0000577.1;EVM0001510.1
GO:0034641	cellular nitrogen compound metabolic process	3	2162	1	1	EVM0000577.1;EVM0001510.1;EVM0005219.1
GO:0008150	biological_process	66	6448	1	1	EVM0000372.1;EVM0000520.1;EVM0000577.1;EVM0000595.1;EVM0000878.1;EVM0001034.1;EVM0001072.1;EVM0001510.1;EVM0001638.1;EVM0001682.1;EVM0001804.1;EVM0001965.1;EVM0002001.1;EVM0002238.1;EVM0002239.1;EVM0002267.1;EVM0002284.1;EVM0002503.1;EVM0002506.1;EVM0002695.1;EVM0002790.1;EVM0002951.1;EVM0003195.8;EVM0003225.1;EVM0003259.1;EVM0003945.3;EVM0003981.1;EVM0004307.1;EVM0004712.1;EVM0004723.1;EVM000475…
