# Supplementary material for: Genome-Wide Identification and Analysis of Glycosyltransferases in Colletotrichum graminicola
Source: Microorganisms. 2024 Dec 11;12(12):2551. doi: 10.3390/microorganisms12122551 (PMC11676771; doi:10.3390/microorganisms12122551)
Supplement: Supplementary file 1 [file microorganisms-12-02551-s001.zip › Table S4. The primers used in this study.xlsx]

## Sheet: Sheet1
Table S4. The primers used in this study
Primer name	Sequence (5' to 3')
UBQ-F	ACCACTTCGACCGCCACTACT
UBQ-R	ACGCCTAAGCCTGCTGGTT
CgGT19-F	ACGACTCCAACGGCTTCAAT
CgGT19-R	AGTGTTGCAGAACGCGTAGA
CgGT21-F	ATTTTGATGCCTGCGAGTGC
CgGT21-R	ATAGGTGATGATGCCCTGCG
CgGT30-F	CGGGATCTGCACGATACGTT
CgGT30-R	TCGGATTGAGCAGGCTGTTT
CgGT31-F	GAGAAATACGCCGAGGAGGG
CgGT31-R	TGCCTCGAGAAGGAATACGC
CgGT45-F	TCAACACCGTCCCCATTGAG
CgGT45-R	GGTTGGCCTTCCACGAAAAC
CgGT50-F	CGGCACTTGCCAGAGAGTTA
CgGT50-R	TCGAGGAAGTCGTGGCTAGA
CgGT86-F	TCTTCCTTCTGCCCGTTTCC
CgGT86-R	CCGGTCAGAGCGATAAGCAT
CgGT92-F	CAACGGCGGCCTGATTATTG
CgGT92-R	GTATCGCTCTCAATCGCGGA
